# Supplementary material for: Effects of cost surface uncertainty on current density estimates from circuit theory
Source: PeerJ. 2020 Aug 3;8:e9617. doi: 10.7717/peerj.9617 (PMC7409782; doi:10.7717/peerj.9617)
Supplement: Supplemental Information 1 [file peerj-08-9617-s001.csv]

OID	CID	RandomC5	RandomC6	RandomC7	RandomC8	RandomC4	RandomC3	RandomC2	RandomC10	RandomC1	RandomC9	QuadC4	QuadC5	QuadC6	QuadC7	QuadC8	QuadC3	QuadC2	QuadC10	QuadC1	QuadC9	Block6C3	Block6C4	Block6C5	Block6C6	Block6C7	Block6C8	Block6C2	Block6C10	Block6C1	Block6C9	Block3C4	Block3C5	Block3C6	Block3C7	Block3C8	Block3C3	Block3C2	Block3C10	Block3C1	Block3C9	Block12C2	Block12C3	Block12C4	Block12C5	Block12C6	Block12C7	Block12C8	Block12C10
-1	1	0.068526268	0.754843831	0.046180811	0.338995278	0.94021523	0.078699581	0.99293679	0.205369726	0.668178022	0.023380045	1.631451011	6.327593803	1.97420013	6.628879547	2.2024405	6.191694736	1.499694109	3.569312334	2.1373384	6.849767208	1.808642864	1.229051828	1.773912668	1.113769531	1.6888601	0.932435	1.267511964	1.455268264	1.191742778	1.611101627	1.176609635	1.720781922	0.914273262	1.164972782	0.315035313	1.752640724	1.214017034	0.949239373	1.143087387	0.352018684	1.154008031	1.631046295	1.111966252	1.593429446	0.99147135	1.499168873	0.802406549	1.288414359
-1	2	0.121161222	0.987155259	0.091985866	0.583172619	1.094616532	0.133134007	1.126926303	0.389338493	0.916696966	0.056038436	1.076674104	0.174158841	0.980141163	0.144813329	0.826359212	0.18704167	1.10918951	0.495272428	0.906844437	0.121258438	0.279804021	1.020071149	0.262710154	0.946033537	0.22286	0.810432	1.048881292	0.552889943	0.88714844	0.179841056	1.071206093	0.262927741	0.811732113	0.043026179	0.281241834	0.280575097	1.102613688	0.226696461	0.925652921	0.006485711	1.073147655	0.318702936	1.046061516	0.302967459	0.976496935	0.266863167	0.8573246	0.601129055
-1	3	3.526758432	2.383354187	4.330465317	4.925220966	1.710864902	3.279488087	1.546866179	4.017525673	2.539986134	5.719338894	1.066717505	0.20846498	1.025645614	0.173399672	0.941591799	0.221481532	1.084939718	0.618812203	0.975198209	0.142472997	0.26993978	0.988080978	0.253202468	0.916703284	0.214237	0.785148	1.016181946	0.534754992	0.859260142	0.172171354	1.037686944	0.252920419	0.792814136	0.041963007	0.280303031	0.270071924	1.068242431	0.22195743	0.897035956	0.006431842	1.040910959	0.301396072	1.014584422	0.285961062	0.947163045	0.250562757	0.832371712	0.577432036
-1	4	0.109509788	0.914089143	0.068928584	0.739600837	1.08041203	0.13004519	1.137364388	0.336231172	0.827087104	0.03872456	1.333816409	2.06377244	1.222062349	1.990103602	1.006771326	2.087385416	1.372443199	1.682796597	1.316232562	1.92257762	0.272763968	1.061200023	0.255979121	0.983468652	0.217013	0.826962	1.089920521	0.555870354	0.91988945	0.175425991	1.112715602	0.259514898	0.844892859	0.042713899	0.284880936	0.278009474	1.143452764	0.229187623	0.961857498	0.006561435	1.070363045	0.277813137	1.042958021	0.263500541	0.970473111	0.230694309	0.837899268	0.561704397
-1	5	2.625194073	1.327996492	2.247371197	1.181566477	1.379973888	2.773030758	1.400575757	2.19619894	1.461454988	1.753267169	1.729991913	2.353607893	2.053045034	2.424824476	2.434643745	2.315379143	1.607684493	2.429191589	2.100982189	2.47065258	0.376551777	1.185072064	0.355593413	1.094899297	0.305588	0.86164	1.215347648	0.67514652	1.035298586	0.248518407	1.129219055	0.220240057	0.833269358	0.041055162	0.278829694	0.240057409	1.157227635	0.218855157	0.986359537	0.006077826	1.239622831	0.371688068	1.213982701	0.352068841	1.146607995	0.3074117	1.041186929	0.7419101
-1	6	0.136790842	0.86135155	0.100457579	0.625812531	0.963559389	0.153497264	0.999578536	0.412010908	0.80617851	0.068669297	1.209752679	3.448920012	1.175837398	3.444711447	1.082427144	3.307383537	1.226476669	2.080621481	1.307964563	3.148818731	0.244513854	0.991693258	0.228900954	0.939650238	0.192901	0.862499	1.021284938	0.502469957	0.864853323	0.154475123	0.957977772	0.219569951	0.78153944	0.039728668	0.324094921	0.234993502	0.981796861	0.217946246	0.843237638	0.006765985	1.048092484	0.269299209	1.020926237	0.255009562	0.975663304	0.222691119	0.917911112	0.541131735
-1	7	1.74625957	1.809092999	1.807603359	2.185827732	1.560686827	1.709924102	1.473330259	1.874794602	1.830141425	1.745488882	1.030465126	0.159252375	0.928967297	0.134701878	0.75646168	0.170297056	1.070103645	0.441220969	0.85314101	0.11254485	2.060865164	1.350555062	2.029124975	1.258046031	1.9483	1.0796601	1.382670999	1.679782867	1.345938802	1.849946618	1.287523627	1.959949851	1.003153205	1.302788377	0.33341971	1.987174153	1.320937634	1.046604514	1.272938967	0.38256976	1.423803449	2.168243885	1.392754555	2.139525175	1.296383619	2.058019161	1.088955045	1.744605303
-1	8	0.1110247	0.880748391	0.077842325	0.484146595	1.003723383	0.126420096	1.045080304	0.318390101	0.799664021	0.050281763	1.560429454	3.648867369	1.806440115	3.674831152	1.974149227	3.523963213	1.464853764	2.638259649	1.89780581	3.4710958	0.268473864	0.988619924	0.251825541	0.919581592	0.213031	0.789881	1.016165018	0.534713864	0.861855328	0.171106234	1.038189769	0.251924425	0.795569777	0.04213972	0.279772043	0.269128382	1.068467379	0.22299093	0.898603618	0.006459102	1.002232313	0.2866956	0.97628969	0.272397339	0.911598921	0.239694521	0.802747726	0.549030185
-1	9	0.13185446	1.058596253	0.12011224	1.013349772	1.095379829	0.137922391	1.107136607	0.570867062	0.994223773	0.113345474	1.24568224	2.467014551	1.169242382	2.484785318	1.040691376	2.453738928	1.275900245	1.732207417	1.269278646	2.488669634	2.006478071	1.531403422	2.065050364	1.820636749	2.2230999	2.1501901	1.422793984	2.191069603	1.876700401	2.40478158	1.583090663	2.090219259	1.709477663	1.838842869	1.973579884	2.035251379	1.476672649	1.871743321	1.913156748	1.960788131	1.531536937	2.182108641	1.640708804	2.233607769	1.927649856	2.349700451	2.319772005	2.296725512
-1	10	4.216990471	2.343557358	5.116583347	5.374372005	1.772307515	3.962822437	1.628828883	4.245284557	2.489530325	7.908167839	1.3888098	2.439600945	1.317430258	2.408317089	1.215841293	2.447356462	1.418474197	1.934499264	1.430694699	2.380451441	2.187018156	1.667866349	2.227555513	2.015422344	2.32512	2.5669799	1.544953704	2.338873863	2.065373182	2.399056911	1.762161136	2.329279423	2.049746275	2.325341225	3.189155579	2.30458498	1.635640264	2.53137517	2.136955261	3.275935888	1.674321413	2.586265802	1.805187106	2.646994829	2.148498535	2.779385567	2.473868132	2.527895212
-1	11	1.08413744	1.100677133	1.084726095	0.879348695	1.155211806	1.094921231	1.175537348	1.223381281	1.155893922	1.091819167	0.97903049	0.174317047	0.927767873	0.148540884	0.840202391	0.18508856	1.002851009	0.475915074	0.857153356	0.126674429	1.835232735	1.548878312	1.84297955	1.777145982	1.85454	1.9351	1.45256722	1.878542542	1.80369854	1.843602657	1.497773528	1.9313941	1.53618443	1.546742201	1.290882587	1.91811502	1.405872345	1.494867682	1.746658564	1.257220626	1.364787102	1.832101583	1.458991885	1.844852924	1.685335994	1.884996176	1.849973202	1.809925795
-1	12	0.092769124	0.946270943	0.070864514	0.804527581	1.052577615	0.103087097	1.089015603	0.384774178	0.868723929	0.053197749	1.089219213	0.177562475	1.184962749	0.150720134	1.333123326	0.188571543	1.086380601	0.506972015	1.057164311	0.126233831	0.266798884	1.002165079	0.24950321	0.917900264	0.209159	0.762405	1.033642769	0.531471968	0.860518873	0.165480092	1.040998697	0.250251591	0.777969241	0.039807849	0.268318534	0.267124116	1.073650956	0.210708931	0.892804861	0.00602628	1.057484865	0.28100583	1.027467489	0.265138358	0.947463989	0.228974178	0.819762349	0.563648701
-1	13	3.527574778	1.143783212	2.794738054	0.447815537	1.28275764	3.752856016	1.309293866	1.591043711	1.25117135	1.719056726	1.573178411	2.157879114	1.839340925	2.218939304	2.082861423	2.120358467	1.476836562	2.190759897	1.904634237	2.227491617	0.275638402	1.063397646	0.257760346	0.962525845	0.216122	0.785293	1.101132154	0.546829879	0.899014294	0.171067283	1.026338816	0.243086651	0.767476559	0.039153609	0.26496169	0.259884983	1.059367538	0.207329333	0.87778908	0.005913398	1.126768708	0.28948006	1.09078896	0.27313295	0.995010495	0.236043826	0.853032649	0.582634389
-1	14	2.142264843	1.123831749	2.043366194	0.89845407	1.202718973	2.144990683	1.234029174	1.379883051	1.18811512	1.491794348	1.545704842	1.813233614	1.792927384	1.830712318	2.036186695	1.800177693	1.446151495	1.947999001	1.824432015	1.841114283	2.060239315	1.573355079	2.105416298	1.817347407	2.23243	2.12446	1.478636384	2.11018014	1.856376052	2.440392017	1.508423448	2.061696529	1.651120424	1.869790554	1.96693325	2.024139166	1.417396784	1.879141212	1.780656576	2.021998167	1.507720351	2.120661259	1.603325486	2.159678698	1.847997189	2.250295162	2.151967525	2.124315977
-1	15	2.53720808	1.226375103	2.165458918	0.948568642	1.321041465	2.696757555	1.347017646	1.597746611	1.299167037	1.803359389	1.044138789	0.165568203	0.962423027	0.133727059	0.8227759	0.1730313	1.078252912	0.482199997	0.888266802	0.101326697	0.258858323	1.120399952	0.240959689	1.04431808	0.19974	0.906949	1.149615407	0.573949516	0.976047337	0.156431526	1.067433357	0.235643953	0.822879791	0.041660342	0.292651087	0.254023761	1.096995831	0.229878366	0.924926698	0.007274935	1.127995253	0.298274547	1.098762035	0.284986347	1.022831917	0.254732132	0.88097775	0.582635224
-1	16	0.255568326	0.977012217	0.201810613	0.878956079	1.021009088	0.277678281	1.039769173	0.659335315	0.940859199	0.137489304	0.966546118	0.157715142	0.897477627	0.129826814	0.775120556	0.16550149	0.995260417	0.47024557	0.833589554	0.101993367	0.245626077	1.020295024	0.230087072	0.963908494	0.19396	0.866253	1.04718411	0.519894242	0.891668618	0.1550432	0.978119373	0.221222416	0.784644067	0.04134151	0.303151459	0.236819863	1.002665281	0.226388693	0.857215583	0.007227254	1.025928497	0.260272086	0.999271512	0.247621506	0.94367075	0.218864813	0.855851769	0.522085547
-1	17	0.13350445	0.94778496	0.098579749	0.729165375	1.017387629	0.149803475	1.043931603	0.439605743	0.883205473	0.066135369	1.57033813	2.214471817	1.807243228	2.295398951	1.841487169	2.166733503	1.464532018	2.050582647	1.845294714	2.326536417	1.887772083	1.264745355	1.88006115	1.177996993	1.8575	1.02841	1.297370195	1.6015203	1.266583204	1.804039836	1.210980415	1.783980489	0.971452415	1.243235707	0.36017248	1.790908933	1.240316153	1.027336359	1.218386412	0.380233139	1.194097638	1.726460338	1.161177754	1.711441159	1.07480669	1.669504404	0.924034894	1.460035801
-1	18	0.085474536	1.012892127	0.075483702	0.938346684	1.065854549	0.091486625	1.090126753	0.425525337	0.92576474	0.071385823	1.050079942	0.196567252	0.962628663	0.167105794	0.820766032	0.208957732	1.082469344	0.494006991	0.888643742	0.141965106	2.452602386	1.71912694	2.487506628	2.026429653	2.55948	2.3731101	1.602496505	2.321699381	2.078770638	2.595020533	1.658711195	2.746975899	1.833549023	2.363143206	2.194655657	2.69792676	1.541349292	2.259725809	2.041884661	2.395188093	1.506312132	2.586643457	1.624859691	2.631093025	1.944046855	2.708661556	2.269116163	2.319289684
-1	19	1.992463112	1.074185491	1.830371618	0.893887639	1.169892669	2.060404778	1.198255658	1.484123468	1.149533868	1.715911627	0.956987858	0.174428701	0.895381212	0.148389742	0.797340751	0.18538025	0.983831406	0.466107041	0.82738471	0.126536116	1.767901659	1.424581766	1.780249119	1.650792837	1.80574	1.8204401	1.331126332	1.807386875	1.685308695	1.815030813	1.481468201	1.875169396	1.524740577	1.499423862	1.252968073	1.860400558	1.39021337	1.460781455	1.730233192	1.183198571	1.301306129	1.743353009	1.39303565	1.757847309	1.615916014	1.827781796	1.831733108	1.792766213
-1	20	0.25509572	1.18804872	0.149998963	0.696229219	1.329400659	0.298291534	1.36392653	0.561545253	1.129559636	0.059474494	1.544921875	3.672630787	1.454184651	3.663925171	1.132737994	3.666410923	1.568172336	2.320291042	1.596995115	3.262615204	0.428912669	1.223649621	0.413210213	1.128920317	0.374243	0.985657	1.257019281	0.730415463	1.065261245	0.32761988	1.313268304	0.235645115	0.979114711	0.042265356	0.356947035	0.263614893	1.340510726	0.247731894	1.124138832	0.006918219	1.2465837	0.311738849	1.221687913	0.292912662	1.165417433	0.253094137	1.131610274	0.693394899
-1	21	3.891603231	1.277697563	3.393402338	0.56316787	1.369524837	3.891351938	1.390113115	1.802152276	1.392313361	0.587878406	1.349024057	1.837682486	1.285448194	1.761223078	1.192801595	1.860900044	1.377143025	1.603105783	1.352063894	1.670462728	2.044052124	1.639251947	2.084490776	2.003745317	2.1812401	2.92452	1.525347233	2.365615845	2.056808472	2.259087563	1.609781861	1.818092227	2.077718019	2.359858513	3.199763298	1.801341176	1.531713367	2.554757595	1.811112523	3.293165445	1.617515326	2.517932177	1.700416684	2.491214514	1.870398045	2.365023136	1.879405499	2.040929556
-1	22	0.306506902	1.079621434	0.267932475	0.916259944	1.152399302	0.321763754	1.177749038	0.763158441	1.037642956	0.224280134	1.07965374	0.174042493	0.979337811	0.148773029	0.801775873	0.185202941	1.118825197	0.467509121	0.899995744	0.125481948	2.148594379	1.414104819	2.122507811	1.324394107	2.05599	1.15474	1.446658969	1.787571669	1.418415546	1.972033858	1.341240406	2.107935429	1.046099305	1.374153972	0.357109576	2.13024044	1.376739979	1.104574203	1.329957962	0.412931859	1.486791849	2.341649771	1.454189181	2.319252014	1.357631087	2.250561714	1.151448727	1.870084047
-1	23	2.47949481	1.304542303	2.351666927	1.264424205	1.393801212	2.530495167	1.427883983	2.021493435	1.394781113	2.071149349	1.409756303	2.373336554	1.294530153	2.303813934	1.054788828	2.388900995	1.45013082	1.859046817	1.399328113	2.225126028	0.302321643	1.116405129	0.284653068	1.031152248	0.243713	0.865598	1.147746563	0.586597621	0.963523626	0.200472191	1.173805356	0.290271759	0.885170758	0.044335667	0.301329464	0.309976518	1.207247615	0.237952545	1.012784004	0.006837262	1.12918067	0.285320699	1.100505471	0.269698411	1.024477363	0.233036563	0.884971023	0.588219106
-1	24	0.134801239	1.018435478	0.093161158	0.655346274	1.176497698	0.156200022	1.228105545	0.382212222	0.919477046	0.053724617	1.453769922	2.565452337	1.337794185	2.503370285	1.092852116	2.516886711	1.501451015	1.917389393	1.450234532	2.136378288	3.100762606	1.380692601	3.150114059	1.288705826	3.3633699	1.13346	1.419206023	2.255580902	1.414856195	3.522769928	1.462039709	3.008637667	1.209283233	2.21009326	0.414205283	3.010472298	1.503501296	1.560348511	1.460840344	0.52318269	1.4177742	2.791306496	1.38278234	2.74179554	1.30944252	2.621906042	1.188658476	1.993151188
-1	25	0.571197569	0.977623761	0.405649126	0.536238909	1.161475778	0.634206176	1.207429528	0.680123091	0.99939239	0.120785907	1.400331616	8.03473568	1.515569568	8.136641502	1.610780954	7.735332012	1.368291855	4.305277824	1.812525511	7.711011887	0.266854882	1.035682917	0.25010553	0.955704749	0.211126	0.816872	1.068162799	0.537207007	0.889564514	0.16911535	1.007055044	0.24187991	0.77835077	0.041095156	0.282003373	0.258540452	1.036327243	0.218611583	0.871287584	0.006441968	1.093455553	0.297248363	1.062800765	0.281955421	0.987520814	0.246981069	0.866933465	0.578695714
-1	26	3.050437212	1.128306031	3.141556025	0.87009877	1.20336628	2.970125914	1.226135492	1.713057637	1.203587532	2.853498936	1.225342035	2.012219906	1.093759775	1.989327073	0.915719569	2.015388012	1.265020967	1.574769974	1.184618115	1.969231367	1.90122664	1.187215924	1.899621367	1.118041039	1.88826	0.987717	1.213110447	1.58109796	1.208544493	1.838629365	1.227539539	1.828299761	0.986399174	1.290026188	0.365523547	1.833461523	1.256543875	1.05488658	1.236611605	0.392145425	1.177449942	1.774959445	1.144264221	1.76239562	1.066598654	1.725125432	0.922658086	1.481363893
-1	27	0.209281057	1.016440868	0.175051287	0.871509552	1.083356261	0.2243568	1.108085871	0.605107546	0.954304814	0.12982361	1.259559751	1.889034271	1.182002068	1.914578676	1.043339014	1.875094891	1.292788267	1.647228003	1.275191665	1.933006167	2.160454988	1.227883577	2.160985708	1.156472921	2.14101	1.0136	1.2548666	1.697346091	1.255670428	2.037234068	1.27440691	1.936779737	1.023852348	1.429383755	0.378822058	1.940371633	1.303366542	1.120446801	1.288510323	0.422763079	1.229060888	2.038491249	1.196712852	2.026073217	1.122383475	1.984340429	0.977305949	1.614526033
-1	28	3.693261623	1.301825762	3.470748186	0.92027247	1.457117081	3.741645575	1.499697447	2.208796263	1.40970993	2.833090544	1.442382693	4.019210339	1.322749496	3.70646739	1.077946544	4.025442123	1.48681736	2.304721117	1.458384752	3.048453569	2.631611586	1.372290492	2.625976324	1.272058368	2.62989	1.05346	1.408368111	1.889500141	1.373525739	2.816558123	1.4196316	2.562267065	1.153812766	1.6927315	0.415224344	2.554931402	1.465071678	1.30222702	1.386756182	0.494609684	1.385760188	2.138851404	1.342729568	2.099540472	1.236246586	1.974307895	1.044932127	1.660645962
-1	29	4.738949299	1.825767875	4.900777817	1.888958216	1.552974939	4.612578869	1.448858857	2.811845303	1.912358642	4.388682842	1.57120645	1.887697697	1.841708541	1.908807278	2.128127337	1.872589231	1.465973496	2.035006762	1.878195882	1.918307304	2.102817774	1.58472836	2.153922319	1.832089186	2.3007901	2.1573701	1.489537597	2.156883001	1.87334168	2.558823824	1.519151688	2.115038872	1.664026618	1.885635734	2.012292385	2.071742773	1.427732706	1.906412601	1.796945095	2.094183207	1.5182935	2.142119884	1.613410831	2.185342312	1.859068275	2.288446665	2.185341597	2.151309013
-1	30	4.686429977	2.874481201	6.876457691	6.285986423	1.899240613	4.082735062	1.67680192	6.055085659	3.128080606	11.21985149	1.30973196	2.503142357	1.213973165	2.497689486	1.062599897	2.495850801	1.347091317	1.752205253	1.30778861	2.489841223	2.238306999	1.655768275	2.332447529	2.052348375	2.6089699	2.6870699	1.525494337	2.567602873	2.118314028	3.00810647	1.713186145	2.288660049	1.937681794	2.123892069	2.786162376	2.208741426	1.583440304	2.239553928	2.156451225	2.838393211	1.638604999	2.361090183	1.769581199	2.428118944	2.170639992	2.630720139	3.093981504	2.657346964
-1	31	4.292505741	2.198197126	5.160296917	8.110714912	1.610459924	4.117393017	1.472097993	5.122460842	2.423462152	10.7240839	1.521996856	1.793381691	1.768861651	1.873353958	1.974912047	1.761068702	1.423465252	1.896943331	1.797638774	1.962554216	2.000108719	1.564382672	2.03669405	1.813250422	2.1320901	2.0829799	1.466086984	2.067594767	1.851742387	2.254482031	1.497291446	2.015180349	1.623421669	1.797418475	1.818281531	1.98192215	1.404243112	1.801970959	1.772567153	1.834055781	1.499576807	2.133919716	1.599581838	2.169944048	1.852614641	2.241256952	2.12114501	2.124365568
-1	32	0.126090616	0.975744724	0.104958013	0.762022138	1.083867192	0.135785952	1.124980688	0.442677319	0.890447199	0.084552668	1.787622929	2.269989491	2.112051487	2.293092489	2.500781059	2.23293829	1.663026929	2.359937191	2.157510042	2.247912169	0.289077699	1.086572886	0.270930111	1.006592512	0.228593	0.843554	1.116883516	0.584239066	0.94320339	0.182994232	1.140311241	0.274269998	0.849825382	0.044960056	0.272036403	0.293542802	1.173882961	0.233568355	0.981327653	0.006395729	1.097309113	0.317646354	1.069627643	0.303056687	0.997961283	0.270043671	0.877506912	0.602759182
-1	33	1.796488285	1.229085445	1.445481896	0.827525139	1.378799319	1.934367657	1.430177093	1.312721133	1.283904791	0.985175729	1.316442966	0.29374519	1.290916443	0.223054677	1.089996099	0.324651629	1.320860863	0.733014107	1.227403998	0.160785079	0.272442967	1.153659821	0.254895627	1.065500736	0.214544	0.935108	1.187552214	0.606590271	0.994809866	0.17253451	1.179087281	0.271870226	0.813845396	0.033991478	0.240304813	0.289453059	1.219509125	0.187557086	0.992253959	0.004933609	1.208317399	0.274651825	1.170166969	0.260719836	1.063325167	0.231119275	0.88889569	0.598545909
-1	34	0.15544194	0.897655964	0.135446414	0.649486899	1.002011538	0.16439198	1.035886765	0.463934332	0.825241089	0.114787884	1.236757755	2.208817482	1.154197693	2.194714308	1.026055694	2.210121393	1.268562078	1.657814622	1.250417709	2.175897598	1.969797254	1.513717651	2.018054962	1.792324185	2.14482	2.1052301	1.408099055	2.116402626	1.84315908	2.289269924	1.568371654	2.071555614	1.702446938	1.838703394	1.962695956	2.023314476	1.463758349	1.877809286	1.888576984	1.941256046	1.517056108	2.174277067	1.624862313	2.222233057	1.905515194	2.324334383	2.24805212	2.24665761
-1	35	0.201985091	0.933976769	0.191890761	0.741485	1.020825863	0.206231549	1.054141164	0.505636215	0.878227592	0.174990416	1.549535751	1.662235141	1.761770606	1.602326751	1.932698607	1.67554605	1.458866715	1.821101666	1.779579639	1.509280086	2.183386803	1.628517509	2.2273736	1.897557974	2.3436	2.24436	1.525646091	2.209685087	1.942040324	2.512757778	1.557796121	2.21518755	1.725736856	2.018254757	2.129763842	2.179791689	1.460058928	2.022122383	1.850641489	2.218449831	1.556319356	2.344358921	1.662264586	2.389894247	1.93717742	2.491307974	2.287405968	2.264664888
-1	36	0.085648753	1.16731751	0.072933175	1.143731594	1.22732389	0.09125118	1.250675321	0.492834181	1.073363543	0.063114382	1.152032018	0.195168212	1.051446795	0.15794082	0.868593872	0.200871989	1.191874623	0.54147768	0.975054502	0.117420696	0.332892627	1.247260571	0.305995494	1.166598439	0.244938	1.0351	1.278400064	0.712696731	1.103652477	0.182436869	1.183356166	0.282116354	0.876532733	0.041075725	0.296109766	0.306211263	1.216817737	0.228010163	1.030566692	0.006935493	1.255678058	0.442153096	1.223560691	0.427691936	1.141271591	0.394108593	0.984140873	0.720036447
-1	37	2.031523943	1.262635589	1.650094748	0.947678745	1.367618918	2.151306391	1.395104289	1.575983763	1.354165912	1.046970248	1.746651769	2.388206244	2.034658432	2.525119543	2.32285428	2.317294598	1.631412983	2.431660414	2.098908186	2.605407953	0.278017104	1.071122527	0.260442525	0.990340889	0.219486	0.816654	1.10083878	0.560216844	0.926393688	0.175413489	1.126343012	0.263960749	0.846757829	0.043867484	0.279078037	0.283020347	1.157829165	0.231599703	0.972467482	0.006476299	1.081275702	0.287738085	1.053497195	0.273031443	0.980746388	0.239363045	0.848255992	0.57286793
-1	38	2.950020313	1.358074427	2.662023544	1.128110528	1.461117506	3.020492554	1.487113476	1.916508317	1.444620967	2.397366762	1.166373372	0.146193102	1.051603317	0.11444965	0.840775132	0.156839162	1.21012044	0.487570018	0.970856845	0.081513233	0.248135954	1.258342743	0.231384397	1.164649487	0.194138	1.02582	1.293758988	0.612015128	1.08415401	0.159650758	1.193064928	0.22678718	0.893462658	0.039916452	0.295286834	0.246035695	1.229529738	0.224630237	1.015031099	0.006630827	1.278292179	0.310571909	1.243736625	0.29460144	1.151087523	0.258895099	0.977582932	0.64044857
-1	39	5.698239326	2.370829582	7.401213169	5.054382801	1.711709738	5.242640972	1.555310965	5.382413387	2.603657246	11.47224236	1.000186801	0.159060881	0.900111198	0.133920118	0.730108738	0.170353398	1.039677501	0.422533214	0.822170675	0.111630484	1.990470052	1.310654163	1.961789966	1.213638186	1.88589	1.03397	1.345636725	1.618274808	1.299255013	1.793948054	1.253603816	1.902847052	0.980382502	1.274348974	0.330964684	1.925919294	1.287079811	1.026099443	1.240640879	0.374740183	1.385430098	2.096243143	1.353749514	2.068927765	1.257826328	1.990726709	1.057681799	1.694355845
-1	40	2.209178686	1.317795992	1.969634652	1.27079463	1.326192737	2.283439398	1.339137316	2.232986689	1.445422053	1.588477731	1.055495143	0.188759163	0.948859453	0.1561362	0.788829684	0.202458858	1.095928192	0.470333368	0.871539831	0.126417488	0.267590404	1.040302515	0.249626577	0.955617726	0.207706	0.795928	1.071657777	0.549368978	0.896494865	0.162555829	1.088226795	0.265263706	0.802993298	0.040092334	0.270281136	0.282499224	1.121729374	0.213269785	0.936288595	0.006074945	1.093898773	0.27525574	1.063346982	0.259012282	0.980870187	0.221980035	0.845377147	0.570344806
-1	41	0.254184484	1.062955499	0.219181776	1.17115581	1.063149691	0.269117862	1.073000073	0.685443819	1.017712832	0.1753162	0.996581793	0.199998036	0.919107854	0.171062395	0.793034852	0.215338603	1.028637171	0.553548872	0.873230159	0.15027146	1.903306484	1.267128706	1.862400651	1.156729937	1.7589099	0.962063	1.303181291	1.507906556	1.235490203	1.661783338	1.21271944	1.785040379	0.940337241	1.203355908	0.309763759	1.822644353	1.24868691	0.971396267	1.179166555	0.354883879	1.348955393	1.99377799	1.31628871	1.954327106	1.208431005	1.847262144	0.988964558	1.581615686
-1	42	3.613032818	2.197434664	3.894846439	3.477360249	1.661245704	3.475826025	1.511047959	3.121089935	2.307994127	3.35622716	0.969951212	0.175569251	0.864252567	0.148066342	0.6998595	0.188834369	1.010632873	0.462711394	0.802476048	0.12648952	1.915097356	1.273832321	1.880926967	1.169399977	1.7927099	0.986162	1.309251547	1.540219307	1.250874758	1.702792645	1.218578219	1.807822824	0.949807048	1.219557166	0.319609076	1.838064194	1.25357604	0.986558914	1.195006728	0.361734062	1.352835774	2.010894299	1.320489287	1.978270769	1.219036102	1.88733089	1.013592482	1.617863059
-1	43	0.255769104	1.030877233	0.226018772	1.039241076	1.085560799	0.270512283	1.107506514	0.612687528	0.961073041	0.215087771	1.637388229	2.827075243	1.89045608	2.820205212	2.044684649	2.754712105	1.529073715	2.309988976	1.944574237	2.666075468	0.263871104	0.993495464	0.24732852	0.924818814	0.208773	0.792476	1.020535707	0.53310585	0.866299748	0.167252347	1.042654276	0.248188779	0.800675511	0.042206023	0.278463453	0.26560697	1.071981788	0.224156678	0.902994215	0.006530821	1.000981569	0.280682266	0.975368142	0.266986907	0.911238968	0.235686243	0.803093493	0.54218924
-1	44	1.869410515	1.612947941	1.833499789	1.295081615	1.600584984	1.886321068	1.564725161	1.546470404	1.602061987	1.818613529	1.117376089	0.158480629	0.988544762	0.128199026	0.748555779	0.171650052	1.167503953	0.449805349	0.905052125	0.098648719	2.348335505	1.511980176	2.321775198	1.442261219	2.2690101	1.31512	1.54216969	2.001323938	1.545181751	2.231782198	1.382857323	2.017508984	1.084737182	1.430966496	0.399146259	2.07697463	1.434379101	1.152122259	1.318386436	0.52234447	1.589195848	2.793780804	1.553417921	2.791266441	1.448348522	2.76818347	1.217877507	2.082129002
-1	45	0.102899499	0.999911308	0.092328779	0.831672609	1.104633331	0.107599311	1.140529275	0.413043827	0.90835005	0.082103088	1.159101248	0.140124679	1.060404301	0.109313697	0.893155694	0.154155254	1.188971281	0.47525686	0.974070668	0.085219473	2.071313381	1.752183318	2.067162991	2.108699083	2.0441501	2.71438	1.638346434	2.446258545	2.18149209	1.973472595	1.683049798	3.265120506	1.78241694	2.044372559	1.640487075	3.169929504	1.569195271	1.984547496	2.137124777	1.326140881	1.552157044	3.078279972	1.663168073	3.158625126	1.996631861	3.333106995	2.484157324	2.627324581
-1	46	0.416408867	1.482633233	0.330585718	1.307232976	1.446685791	0.456179202	1.409331083	0.989181638	1.429471374	0.24707973	1.072191238	0.218671381	0.983554065	0.185738087	0.843191743	0.232295334	1.105013967	0.523058891	0.91092521	0.156956777	2.558146477	1.759535909	2.599059582	2.077590704	2.68242	2.43312	1.639038205	2.416568518	2.134172201	2.71882391	1.699029207	2.879585981	1.910903692	2.468530893	2.511441708	2.822525978	1.576750398	2.40159297	2.10035038	2.825664282	1.543480158	2.642023087	1.667813182	2.691640854	2.002797127	2.773957253	2.328190565	2.371497869
-1	47	1.006416917	1.113472342	0.725631297	0.913873255	1.191076994	1.104008555	1.212973237	1.032947421	1.156470656	0.373043537	0.967690647	0.158534944	0.897425473	0.130164504	0.773078084	0.166282043	0.99675864	0.468841463	0.833036065	0.101758681	0.245737568	1.022910595	0.230169475	0.965105951	0.193965	0.865133	1.049876571	0.521088302	0.893376172	0.154966593	0.980067253	0.221281379	0.784308851	0.041399952	0.301473647	0.236917421	1.004785776	0.226708695	0.857923985	0.007249067	1.028289318	0.261143744	1.001660466	0.24850975	0.9445768	0.219847128	0.85363698	0.523392379
-1	48	0.080788895	0.848560572	0.065810159	0.539294064	0.98104459	0.088117778	1.02395165	0.338231415	0.785100937	0.04477752	1.47426939	3.253241539	1.651682258	3.369025707	1.71053493	3.207027435	1.395609856	2.239976645	1.715695858	3.463552237	1.832476377	1.239142895	1.799151421	1.127850056	1.7153701	0.947906	1.276367784	1.478114605	1.206904054	1.636850595	1.186395288	1.74036324	0.924176097	1.178352118	0.317798048	1.770780444	1.222399235	0.95940572	1.157095909	0.35504055	1.181474447	1.687309384	1.142284393	1.652169347	1.028043747	1.561335325	0.839075685	1.343000531
-1	49	0.176772818	1.052942276	0.137047037	0.705145657	1.155454278	0.193123654	1.193689823	0.545995653	0.987414956	0.083672173	1.131767869	0.173104316	1.030188799	0.138571873	0.847720146	0.18258357	1.171888232	0.509450495	0.952989638	0.1016654	0.253599375	1.215442538	0.235259637	1.126460552	0.194244	0.98097	1.249194026	0.59802109	1.049470305	0.153887242	1.158936858	0.250942647	0.875190437	0.040673371	0.308497757	0.271434158	1.192393661	0.228832513	0.997044623	0.007239037	1.23174727	0.315490723	1.198720098	0.301608026	1.110838175	0.270317972	0.937420189	0.626236677
-1	50	0.173794016	0.948188126	0.145462483	0.685781777	1.057582259	0.186197534	1.093545914	0.485688448	0.888185084	0.111440457	1.555234432	1.690787792	1.725441575	1.825131059	1.807685852	1.641035914	1.480640054	1.75554347	1.738493204	1.910474062	2.577217579	1.610529304	2.711844921	1.895396352	3.17465	2.6767001	1.516490936	2.733827353	1.962089896	4.325181484	1.485921502	2.283916473	1.694897056	1.972857118	2.023658991	2.220665932	1.430809736	1.97301662	1.622305512	2.165404081	1.510377169	2.031506538	1.567692518	2.058717728	1.674725175	2.048796415	1.632660627	1.79124856
-1	51	0.314216346	1.042872071	0.261988431	0.633045375	1.181413531	0.335407764	1.22043252	0.576191723	0.966845095	0.206734553	1.413695693	2.573800325	1.307761788	2.623636007	1.164628744	2.572129726	1.455126166	1.953491449	1.414237142	2.871813059	0.268817782	1.136784911	0.253762722	1.058237195	0.219327	0.914495	1.166830897	0.588576436	0.988587379	0.18384026	1.191442132	0.264007539	0.887620568	0.041358467	0.289448857	0.279605329	1.224332809	0.226697043	1.033016205	0.006289878	1.142428398	0.269062042	1.111155033	0.254945487	1.028702855	0.223336369	0.888869166	0.567449629
-1	52	2.646660089	1.200952291	2.252368927	0.738401711	1.356779456	2.77015686	1.387413859	1.585882902	1.279695392	1.857030153	1.07307744	0.193733394	0.982927203	0.164023995	0.840413034	0.205919102	1.108912468	0.490460038	0.902785599	0.136814922	0.286894947	1.047963381	0.268974602	0.966574132	0.227106	0.821613	1.079030037	0.566727579	0.907680392	0.18153961	1.100539446	0.272088289	0.822732389	0.043244295	0.286994129	0.289547145	1.133990526	0.227665097	0.950152695	0.006552008	1.103452444	0.304075301	1.0730865	0.287022114	0.991740763	0.247590542	0.850183845	0.595894873
-1	53	0.657552123	1.153594017	0.558976054	0.945623577	1.241886616	0.706324816	1.268291712	1.253889084	1.225002527	0.444482416	1.621318579	2.675266504	1.857891202	2.650188446	1.981048703	2.612164497	1.516776443	2.204889774	1.904832602	2.487705469	0.2606498	0.985621035	0.244274661	0.918452024	0.206125	0.789364	1.012379766	0.528153956	0.860018671	0.165044397	1.034392357	0.244654179	0.796792269	0.041954208	0.27966848	0.261900663	1.063350558	0.223496646	0.896163821	0.006575652	0.99266094	0.276676953	0.967228889	0.263148457	0.904074967	0.232269481	0.797314048	0.536035359
-1	54	3.45920372	1.853735566	3.879810572	2.345893621	1.571628809	3.308308363	1.482614875	2.923073769	1.93127048	4.407842159	1.282281399	2.134754419	1.190736771	2.129950523	1.026434898	2.119830132	1.317606449	1.716399074	1.290935874	2.090165615	2.143696308	1.229669929	2.14013648	1.152225137	2.1184001	0.995645	1.258542538	1.663319707	1.244332671	2.040358305	1.282227516	2.054432392	1.029752493	1.4846102	0.373416215	2.060706615	1.315178156	1.160554171	1.281587601	0.434011728	1.233771205	2.017863274	1.197797537	1.998277545	1.112273216	1.938026428	0.950354815	1.574753642
-1	55	0.086807333	0.838700235	0.058682945	0.471031457	1.011436224	0.100536779	1.063513637	0.29633528	0.756762922	0.037566736	1.051321387	0.202505723	1.011776686	0.168060586	0.93598485	0.215077668	1.070462346	0.586535335	0.955548584	0.137436122	0.268677741	0.982787549	0.251990497	0.911004007	0.213079	0.779037	1.010905504	0.531449378	0.854048967	0.171083957	1.032383561	0.251464367	0.788752079	0.041692641	0.280291736	0.268515766	1.062941909	0.220650539	0.891637266	0.006409709	1.035706043	0.297525942	1.00933218	0.282073736	0.941450953	0.246624082	0.826209128	0.572516263
-1	56	0.329386413	1.060380459	0.25676915	0.822578251	1.145970225	0.358721614	1.178309321	0.724915087	1.028989315	0.167090699	1.094344258	0.186076969	1.012416363	0.16123344	0.853974104	0.195815206	1.126652479	0.484839082	0.932210922	0.13658607	2.032269001	1.277037501	2.012748718	1.193798661	1.95951	1.02793	1.307184815	1.637954593	1.281262517	1.885763645	1.330639482	2.108754635	1.039152026	1.401946545	0.342720479	2.118017435	1.363346934	1.10488987	1.330181241	0.391833276	1.407136917	2.156894207	1.375964403	2.139307499	1.286609054	2.082161427	1.088428855	1.753897905
-1	57	1.725759149	1.678761244	1.617539644	1.460356593	1.500724077	1.754652143	1.421958923	1.789170742	1.706009507	1.429170012	1.00653851	0.151690766	0.944118381	0.127112061	0.815102875	0.16228421	1.036126614	0.402887166	0.84837383	0.104137465	1.977887154	1.297395825	1.954508662	1.198049426	1.89173	1.0210201	1.332690001	1.608749747	1.283919573	1.810407162	1.24356401	1.89292872	0.97942847	1.283904672	0.33874023	1.90923059	1.276505113	1.03499198	1.235258698	0.379237562	1.370978355	2.071650028	1.337856412	2.048073769	1.243354797	1.979969263	1.054902554	1.68890059
-1	58	5.529835224	1.776098609	6.448251247	1.86950314	1.543642521	5.155943871	1.457206011	3.145493269	1.873899579	7.171576977	1.273868442	2.110982895	1.221954465	2.104186058	1.102889061	2.104068995	1.300077438	1.722222209	1.322163463	2.074291229	1.948397636	1.199362159	1.939702868	1.124022245	1.91302	0.979428	1.226724505	1.574512243	1.211058497	1.858710527	1.250729442	1.935194612	0.997094512	1.351019263	0.356525511	1.94419539	1.282544613	1.081989884	1.249472857	0.401001424	1.195305109	1.821911693	1.159350634	1.802772999	1.073054791	1.746569633	0.912167788	1.47458756
-1	59	2.081129789	1.760883689	2.896218061	3.019159794	1.4331007	1.865726233	1.345560074	2.703238487	1.817004085	4.977608681	0.981601596	0.163732961	0.925564885	0.136339128	0.826027274	0.172705844	1.00710094	0.517703056	0.870402277	0.110302381	0.25319922	1.025054336	0.237214744	0.958875656	0.200066	0.842477	1.054761887	0.524586022	0.88825506	0.160083458	0.984199047	0.228760809	0.778127193	0.040883072	0.294811785	0.244778946	1.010526299	0.220775843	0.857847691	0.006781944	1.035445213	0.266161382	1.006908894	0.252845407	0.943565369	0.222521022	0.843498886	0.529197633
-1	60	4.907628536	2.051122665	5.883006096	3.129378796	1.619777679	4.554240227	1.500914216	4.177418709	2.220380068	7.104768753	1.039613605	0.162106812	0.983728051	0.131258026	0.890412748	0.169830278	1.068257451	0.482679307	0.902875245	0.100728825	0.260861605	1.109647751	0.243825495	1.033282399	0.204541	0.890317	1.138973355	0.564699173	0.962945819	0.163088366	1.059150457	0.23718138	0.815098047	0.041379273	0.286391884	0.25490436	1.088377357	0.225307658	0.917047799	0.006901714	1.118323326	0.286093563	1.089637518	0.272444606	1.01535356	0.241504148	0.878328085	0.571772039
-1	61	3.53657198	1.908038735	3.866918325	2.851857185	1.531973839	3.379099846	1.424933195	2.891409636	1.987838864	3.901934385	1.006260157	0.182389215	0.935482442	0.155200839	0.815976441	0.193938479	1.034404039	0.477051467	0.86416477	0.132302493	2.106842756	1.618067741	2.128569126	1.877184033	2.1740201	2.12848	1.515055656	2.083496332	1.91527164	2.192508698	1.554885268	2.294842958	1.667109847	1.935521841	1.739823818	2.263544321	1.453873873	1.866899967	1.85894835	1.791300178	1.420106173	2.173785925	1.522858381	2.205199003	1.785467863	2.270702839	2.026603222	2.03253603
-1	62	3.820461988	1.776515961	4.309258938	3.05356884	1.44387567	3.631802082	1.353998542	3.302948475	1.90255332	4.8021245	0.961320937	0.175590008	0.899321735	0.149578854	0.800908148	0.186582893	0.988367498	0.46881482	0.831516266	0.127819225	1.79470861	1.426041603	1.808365822	1.651427865	1.83666	1.82841	1.333214521	1.821642399	1.687188506	1.849045515	1.487192988	1.921229601	1.541144609	1.556815624	1.329149604	1.903960586	1.395136237	1.517952085	1.741531968	1.276925802	1.305157423	1.78399384	1.396977663	1.800878286	1.620885849	1.878732324	1.850026369	1.818659306
-1	63	1.467570066	2.26879549	1.489014626	3.483616352	1.72860682	1.454445839	1.58351779	2.479193926	2.336571932	1.059047222	1.075492501	0.171509445	0.985725999	0.13842237	0.829292834	0.178864062	1.112080693	0.495045274	0.911468208	0.103959046	0.265148342	1.155007601	0.245766729	1.075917363	0.201502	0.936048	1.185299993	0.596411705	1.00770402	0.155601785	1.100503087	0.24571614	0.841991484	0.041743308	0.299180359	0.265453905	1.131533384	0.231697828	0.953584075	0.007384734	1.164002299	0.318412304	1.133388639	0.304976761	1.053647399	0.274394512	0.899116397	0.607139707
-1	64	0.131326362	1.056117177	0.120064929	1.128941417	1.139625907	0.138809159	1.169956446	0.569642901	0.983758569	0.122690305	1.366088033	2.106176615	1.327445984	2.039362907	1.270002007	2.141482353	1.388616443	1.829985142	1.425640464	1.973015666	2.222334862	1.674749374	2.23456192	1.999639034	2.25857	2.36849	1.550366402	2.24551487	2.045605898	2.312494516	1.69864881	2.213435173	1.955338955	2.049832344	2.702298641	2.162125349	1.583836675	2.232258797	2.060379982	2.739553928	1.648171902	2.635189056	1.766058922	2.714529514	2.082257509	2.988175631	2.527386427	2.607004642
-1	65	0.441312879	1.585476518	0.348101199	1.854411483	1.438114524	0.484215945	1.378098726	1.214231133	1.556637168	0.272678852	1.013213873	0.174533874	0.967153609	0.148880124	0.898797452	0.184049889	1.037087798	0.480368316	0.887006998	0.124446526	0.265889525	0.978209436	0.249018714	0.900691211	0.209615	0.759463	1.007514238	0.525386274	0.844582617	0.16686596	1.026081324	0.24859482	0.776061058	0.040552009	0.275330991	0.265415102	1.05754602	0.214497	0.882508576	0.006218157	1.031963348	0.285472453	1.004215002	0.269764483	0.930575252	0.233761176	0.810630918	0.560892284
-1	66	2.624457359	1.240046501	1.650904894	0.832080483	1.431284428	2.990938902	1.492294431	1.15541172	1.292839289	0.476558566	1.212481499	0.239913881	1.099747539	0.204656452	0.902508497	0.254672438	1.255590081	0.543188572	1.019733071	0.171519056	2.044209957	1.406515121	1.99289155	1.272259951	1.80602	0.830224	1.441353083	1.603341937	1.354680538	1.469548941	1.446959376	2.192746401	1.111181259	1.572767138	0.320820689	2.236907244	1.487307549	1.166220069	1.410938025	0.364686608	1.490056992	1.558537245	1.456466556	1.54524231	1.362342477	1.507315397	1.106461525	1.573070407
-1	67	0.187904418	1.070630908	0.12553753	0.665593088	1.20820868	0.215175495	1.245879173	0.408300221	0.970522046	0.070222832	1.184764743	0.25910455	1.096853852	0.226363614	0.965316534	0.273450434	1.219983816	0.566637099	1.011207342	0.196722105	2.267652512	1.390810609	2.253308058	1.292722821	2.2311699	1.14995	1.426877499	1.847643256	1.391195178	2.30335021	1.455949306	2.370911837	1.127054572	1.571039915	0.312250555	2.391738176	1.489153504	1.171963573	1.461363792	0.335027605	1.543294668	2.56336236	1.515446901	2.538040876	1.443744302	2.510938406	1.295422792	2.091339588
-1	68	0.13619712	0.95204699	0.078983106	0.292726696	1.061300874	0.159305736	1.086195946	0.324108332	0.878900647	0.012115956	1.572567582	2.080121994	1.860704541	2.204572439	2.276516914	2.030174255	1.46339643	2.227631569	1.913088918	2.403795242	1.99425292	1.568270445	2.036625147	1.805106163	2.1584401	2.09709	1.475877762	2.075486898	1.84226656	2.369108915	1.512360573	2.055769205	1.647192121	1.850621462	1.998170257	2.016195059	1.420710802	1.877963185	1.795544624	2.052620888	1.506586671	2.088568211	1.600553632	2.125780582	1.842679977	2.211595774	2.123431683	2.110704422
-1	69	5.816030502	2.24280858	8.048397064	4.862516403	1.6812433	5.19234705	1.538737059	5.331802368	2.435136318	12.62512779	1.522238255	1.546486855	1.688357234	1.552205563	1.784399033	1.53883791	1.450472116	1.62486589	1.684291959	1.531119227	0.279184639	1.087100267	0.260746837	0.988906741	0.217762	0.808421	1.123541713	0.563071609	0.925383031	0.171091139	1.059242725	0.253109723	0.784391642	0.039110433	0.261969656	0.270183593	1.092356682	0.207615152	0.908206999	0.005820674	1.148259163	0.288892925	1.113115191	0.272248805	1.019130945	0.234660864	0.875283182	0.594374895
-1	70	2.675949335	2.027507544	2.641207933	2.394888639	1.783116698	2.677776575	1.690981269	2.456576824	2.099595547	2.586190701	1.158829451	0.205246866	1.047701001	0.174742877	0.862263799	0.218580633	1.200270176	0.513371289	0.963795483	0.147614464	0.317406416	1.122745633	0.299779415	1.034794092	0.258656	0.885592	1.156515121	0.597561955	0.967556596	0.214666545	1.189341307	0.269999206	0.862834632	0.045106657	0.303809166	0.288030893	1.226076245	0.238849774	1.017270803	0.006801863	1.190424323	0.334169686	1.156129837	0.316357404	1.061416745	0.276498258	0.885015547	0.634746671
-1	71	3.195487976	2.115869999	4.30450201	5.450505257	1.615929365	2.914755106	1.490210772	3.783567667	2.210621357	7.947180271	1.662369967	2.28288126	2.022798538	2.487166405	2.748046637	2.212929726	1.535629749	2.556566238	2.090809584	2.886035442	1.959162951	1.632419586	1.993082404	1.877796292	2.09444	2.1595199	1.535319924	2.069560766	1.907650709	2.288919449	1.581279993	2.118500233	1.724677324	1.938101768	2.218420506	2.070426941	1.481304646	1.985962987	1.894835353	2.271126986	1.567799211	2.317902088	1.66983223	2.375508547	1.940713644	2.523648024	2.288252354	2.304912329
-1	72	2.118150711	1.898140907	2.060735703	3.02745223	1.539572477	2.100001335	1.43651402	2.543415308	1.981671691	1.672015309	1.003083229	0.161558956	0.937492371	0.130603969	0.815349877	0.169002727	1.03239572	0.46541658	0.862719953	0.099950254	0.248069778	1.067967296	0.231626809	1.000650048	0.193454	0.875204	1.095005393	0.548150957	0.932925582	0.152400792	1.015140057	0.220418125	0.797820687	0.042596947	0.290453553	0.23692596	1.042979956	0.233844891	0.881835282	0.007653163	1.069943786	0.277210683	1.04206109	0.264867216	0.973388195	0.236606717	0.849473417	0.551110566
-1	73	4.151870728	1.52224493	4.842686176	1.706300378	1.500489116	3.912764072	1.499786854	3.247672796	1.677039623	6.231639385	1.415814877	2.532160282	1.307195067	2.526125669	1.131875157	2.526155949	1.457012177	1.892492294	1.408951879	2.617027044	0.320806354	1.144129157	0.302923769	1.066407681	0.262115	0.931171	1.173644304	0.620379865	0.999037325	0.2210733	1.195474386	0.310620546	0.901677668	0.043112606	0.328901082	0.329416484	1.228242159	0.237841114	1.03872323	0.007276618	1.148302197	0.267171651	1.11868155	0.250985473	1.039567947	0.213698655	0.892700493	0.580504298
-1	74	2.174892426	0.982103884	1.632053375	0.264164805	1.214366078	2.287239075	1.269854546	0.985613942	1.038439155	0.232648641	1.633658409	2.195694208	1.901203275	2.256752968	2.101102829	2.161941767	1.524124026	2.162566423	1.943234086	2.275187016	0.290003866	1.091509342	0.271216184	0.991397679	0.22723	0.791886	1.128138423	0.567657292	0.928385019	0.17918089	1.050076842	0.239449367	0.775717199	0.038433518	0.254772514	0.256746382	1.082619548	0.203512698	0.898972392	0.00558525	1.154008627	0.29866004	1.119696379	0.281869918	1.028348207	0.244178519	0.888670504	0.610809505
-1	75	2.055722475	1.676947594	2.241930246	2.00118947	1.448274612	1.97558248	1.371032476	2.15645647	1.74404335	2.452550173	0.967920661	0.160067767	0.895956099	0.131004408	0.768360376	0.167811349	0.99740833	0.466963738	0.830886424	0.101849675	0.244693562	1.023668051	0.229186445	0.965856194	0.193121	0.866044	1.050505996	0.521227777	0.894517899	0.154242814	0.980243385	0.220160142	0.784609079	0.041539107	0.301270336	0.235762894	1.005115032	0.227788106	0.858083665	0.007331314	1.028599381	0.260781974	1.001915693	0.248293027	0.944476783	0.219875798	0.852369726	0.523214698
-1	76	0.720202446	1.163348794	0.499784887	0.996297061	1.306361437	0.805005968	1.354046345	1.09125638	1.210312963	0.40184018	1.355123639	2.093518496	1.252626657	2.016372919	1.042908669	2.086090565	1.393836141	1.608680487	1.328297496	1.839183688	2.393150806	1.329616666	2.385810137	1.237958193	2.37112	1.04875	1.363376498	1.784385085	1.334285378	2.409450054	1.382250071	2.348446608	1.104478717	1.591327667	0.389513999	2.346037149	1.422370076	1.236053944	1.363914132	0.464511842	1.353235602	2.148201942	1.31262362	2.115011454	1.211176157	2.009635925	1.016838431	1.653863549
-1	77	0.153786689	1.009192824	0.133299738	0.866808951	1.078832388	0.161276534	1.104807138	0.522254586	0.93925333	0.104372442	1.651914477	2.192439795	1.921738029	2.242054701	2.176899672	2.164408684	1.543464422	2.201743603	1.957309365	2.274933577	0.358691096	1.149159789	0.338005841	1.057445526	0.289084	0.843115	1.179530144	0.655999243	0.999925673	0.233797759	1.097087145	0.21983932	0.818879068	0.041769262	0.28457281	0.240269914	1.12550199	0.221436366	0.952265918	0.006365291	1.202945948	0.354121417	1.176499367	0.334445238	1.102310777	0.290046245	0.987708867	0.707104087
-1	78	0.102813728	0.832442224	0.087066866	0.485828698	0.957766771	0.108199641	0.995934129	0.356828094	0.767893374	0.056727346	1.588271856	3.973832369	1.85479176	4.128381252	1.971882343	3.910002232	1.475743651	2.640550852	1.941682339	4.252718925	1.827667236	1.238260388	1.796297193	1.129056096	1.71779	0.953152	1.27507174	1.482946754	1.208687663	1.643758416	1.185688376	1.738463759	0.925871372	1.179107547	0.321362972	1.766692281	1.221306205	0.96229744	1.159463525	0.356281549	1.162110806	1.648100734	1.12225461	1.614387631	1.008229852	1.527241468	0.824153543	1.31667316
-1	79	1.796488285	1.229085445	1.445481896	0.827525139	1.378799319	1.934367657	1.430177093	1.312721133	1.283904791	0.985175729	1.316442966	0.29374519	1.290916443	0.223054677	1.089996099	0.324651629	1.320860863	0.733014107	1.227403998	0.160785079	0.272442967	1.153659821	0.254895627	1.065500736	0.214544	0.935108	1.187552214	0.606590271	0.994809866	0.17253451	1.179087281	0.271870226	0.813845396	0.033991478	0.240304813	0.289453059	1.219509125	0.187557086	0.992253959	0.004933609	1.208317399	0.274651825	1.170166969	0.260719836	1.063325167	0.231119275	0.88889569	0.598545909
-1	80	4.735983372	1.779807687	5.627916336	1.999917984	1.632507682	4.40942955	1.559512138	2.59986496	1.811743379	7.067630291	1.115840316	0.202091038	1.015287876	0.172315508	0.852115035	0.214774162	1.153296232	0.503288448	0.93385458	0.145668596	0.304502785	1.080282211	0.286856234	0.997208774	0.245725	0.851486	1.112090588	0.582772195	0.934605539	0.201145589	1.137214184	0.274826199	0.842253864	0.04426923	0.292667031	0.292660326	1.171883821	0.233316243	0.977817535	0.0066382	1.139478803	0.328178555	1.108313322	0.310730845	1.024334431	0.27057752	0.873963296	0.624051869
-1	81	3.55914712	2.729476213	4.60948658	5.010933876	1.906136155	3.249213219	1.705386519	5.105154037	2.938046455	5.86909914	1.09839499	0.17825526	1.004398108	0.143898651	0.838000953	0.185035422	1.136462331	0.508184969	0.929861665	0.107491471	0.281233102	1.182226896	0.259456128	1.102140546	0.209718	0.961354	1.213030934	0.629228413	1.035962105	0.158564419	1.125508189	0.256856471	0.855455101	0.042187661	0.301850915	0.278103739	1.15747273	0.234362036	0.977578044	0.007467508	1.190949798	0.348084986	1.159410954	0.334376901	1.077655435	0.302955657	0.916376889	0.636984289
-1	82	0.08176288	1.022324085	0.059532169	0.75763768	1.175466537	0.092024922	1.227958083	0.335249066	0.920441747	0.04010031	1.18170929	0.211507589	1.085980654	0.17461355	0.884149134	0.227539301	1.216933608	0.523499846	1.004738688	0.142905623	2.171508074	1.366819859	2.148711205	1.277700901	2.0803599	1.12236	1.399953365	1.729962587	1.366400599	1.945003033	1.435296535	2.394406319	1.103464127	1.47125113	0.370236456	2.403289557	1.469002604	1.157193661	1.435348868	0.428745061	1.498156548	2.26841116	1.463639617	2.264404058	1.368264794	2.270230293	1.189780116	1.878831387
-1	83	0.113060124	1.080738902	0.104011454	1.178315878	1.144341588	0.119117647	1.170065761	0.541606843	1.008099914	0.115635604	1.430336595	2.119952679	1.4851861	2.076298237	1.523189664	2.156489372	1.423874974	2.016389132	1.576388597	2.034575462	1.542422414	1.533431053	1.543400645	1.677192092	1.54246	1.71472	1.463891745	1.62868309	1.678404808	1.563795924	1.657223701	2.208665609	1.735183001	1.806870461	2.175173044	2.187106133	1.560741186	1.893775463	1.982386827	2.201198101	1.632849097	2.548319101	1.742169976	2.667207956	2.047389507	3.102427006	2.548455	2.591977119
-1	84	3.53096199	2.175204277	4.586802483	4.185726166	1.631696105	3.230969906	1.492553949	4.169493198	2.326088905	6.470072269	1.041435838	0.184596509	1.001980186	0.157030091	0.931895494	0.193846077	1.060962319	0.549386382	0.946304142	0.130365744	0.263400108	0.973358929	0.246847242	0.898300111	0.208219	0.763304	1.002494335	0.520824015	0.840774059	0.166414782	1.012959599	0.244994521	0.774979234	0.040776506	0.279102564	0.261747092	1.043422818	0.216217101	0.87310493	0.006320569	1.027430177	0.287397504	0.999884367	0.272023171	0.929032326	0.236776367	0.813301444	0.558973014
-1	85	1.82908082	1.152194142	1.761407137	1.018921971	1.241495013	1.856737137	1.277255058	1.478682995	1.204645872	1.698077202	1.495243549	1.479016542	1.619247794	1.484146833	1.675179005	1.472577333	1.433442473	1.56966424	1.606969953	1.485701084	0.359510094	1.17619741	0.338174075	1.071801782	0.288147	0.841733	1.205940127	0.661623299	1.012130499	0.23181957	1.124361873	0.218121201	0.842902541	0.043327302	0.292741418	0.240668148	1.152346134	0.228395477	0.962884963	0.006629389	1.224113345	0.353640765	1.201002359	0.332590222	1.114470959	0.285564661	0.968923271	0.701384902
-1	86	3.71549511	1.303112745	4.164396763	1.384313226	1.273998737	3.550983429	1.27434516	2.641264677	1.438717604	4.476968288	1.246745706	2.067294359	1.15181756	2.026922464	1.018728852	2.072738647	1.276926279	1.678920507	1.255110264	1.956839323	0.273318768	1.042589188	0.255756229	0.941550553	0.214846	0.762584	1.080683589	0.535061181	0.878645301	0.170605779	1.005751729	0.234000489	0.754520774	0.03859305	0.262794524	0.250732422	1.039209962	0.204015672	0.857024372	0.005838862	1.106994152	0.287895352	1.071153879	0.271683961	0.976674259	0.234962657	0.837287128	0.574209392
-1	87	0.03884545	0.960714936	0.037213352	0.791348398	1.054170609	0.039970506	1.092940569	0.303363055	0.869360983	0.038322356	1.655086517	2.142450809	1.908317924	2.164679289	2.067826748	2.106584787	1.548529625	2.10597086	1.944374084	2.145977259	0.265245378	1.018747091	0.248536244	0.946298718	0.209689	0.800008	1.046136975	0.540398121	0.886374593	0.167988822	1.068622112	0.250296384	0.815376461	0.042468011	0.27763918	0.268258542	1.098339558	0.225763544	0.924641252	0.006532338	1.026643753	0.280462921	1.000531435	0.266523749	0.933262646	0.234734118	0.813799739	0.549625754
-1	88	3.420276403	1.329309225	2.863203764	1.149729371	1.417328238	3.630746603	1.444924116	2.098839283	1.443518758	2.248520136	1.106794238	0.143166035	0.991104662	0.116445161	0.798782289	0.155254826	1.14868784	0.426411808	0.905569732	0.095702969	3.767788172	1.959195018	3.85871172	2.46364665	4.06036	3.2457399	1.792360306	3.09802556	2.5697155	4.228599548	1.877025604	3.930475235	2.218674898	3.497836113	2.26393199	3.835071802	1.714538813	3.13340044	2.499704599	2.42882514	1.665400505	4.393640518	1.829622507	4.543849945	2.349998474	4.909335136	3.188697815	3.553096056
-1	89	2.346992016	1.252830029	1.713486195	0.292222083	1.407681942	2.495161772	1.428900599	1.238797784	1.32539928	0.117021948	1.098815918	0.178647086	1.004753351	0.144191742	0.837997794	0.185766563	1.136775732	0.506764472	0.929399312	0.107686341	0.273188859	1.18145895	0.252238095	1.100040913	0.204651	0.958939	1.212722659	0.61714083	1.031861424	0.155889839	1.125535965	0.257259697	0.855541945	0.041702211	0.3050327	0.278241694	1.157518744	0.232625216	0.975806713	0.007449751	1.191397548	0.340208918	1.15947628	0.326557219	1.076058984	0.295321465	0.910950363	0.627102315
-1	90	3.89755106	1.241860509	4.905539513	1.504129291	1.225609422	3.589997768	1.227553844	2.965174675	1.37780261	6.715388775	0.979428411	0.181726053	0.880934954	0.146076843	0.722291172	0.191676408	1.012322068	0.480134666	0.819587588	0.111006245	0.235804215	1.025750518	0.221416414	0.984991848	0.187915	0.918815	1.049218297	0.523703873	0.916425586	0.151561111	0.985967934	0.212927058	0.811897278	0.043976862	0.32746318	0.227323502	1.006472468	0.247089148	0.88380301	0.008585712	1.020109653	0.247327968	0.995465219	0.235596985	0.951863647	0.208879784	0.885189116	0.521856904
-1	91	0.170090303	1.072440982	0.104929335	0.708181977	1.219448924	0.19977209	1.252544999	0.404512018	0.982690096	0.049715038	1.148927093	0.193405405	1.032183528	0.155535296	0.833697438	0.209999129	1.189537764	0.505870104	0.952639103	0.122952774	0.267945498	1.114089251	0.249303654	1.022571206	0.206568	0.861592	1.148017168	0.583447635	0.95900166	0.161990777	1.164167643	0.260554582	0.843225837	0.039075311	0.278431475	0.278126717	1.200418115	0.213255033	0.994963646	0.0062352	1.167009473	0.2490132	1.132732749	0.232733026	1.040180922	0.196480498	0.904090166	0.56565851
-1	92	0.083433382	0.80862087	0.046060182	0.351506263	1.018845439	0.100767463	1.073952198	0.203289807	0.710509956	0.01545157	1.290314078	2.024031401	1.20414269	1.920268297	1.072114229	2.061110258	1.318619013	1.631730318	1.293279648	1.820086002	1.991264224	1.555935502	2.027187586	1.836956382	2.12168	2.1646199	1.449168205	2.099925756	1.880549669	2.245024204	1.608919382	2.141798735	1.783017159	1.967605114	2.29340291	2.095074892	1.501361012	2.049362898	1.939527512	2.336418629	1.556340933	2.296041727	1.666806102	2.35067153	1.959317803	2.493858099	2.328730106	2.333403349
-1	93	1.199495912	1.027467966	1.03319478	0.749846458	1.172359467	1.270555735	1.217585921	1.033799648	1.073868513	0.857284665	1.034641504	0.173939526	0.989681482	0.148870245	0.919771135	0.182967171	1.057376623	0.502040148	0.92365545	0.12475127	0.26466307	0.978737652	0.247889116	0.900053322	0.208767	0.759121	1.008746982	0.52274543	0.843138278	0.166442141	1.018327594	0.246262133	0.773175418	0.040486161	0.276209742	0.263024688	1.049636602	0.214351133	0.875802934	0.006232982	1.033412099	0.285527319	1.005048752	0.26990813	0.930499256	0.234135881	0.810778201	0.559304357
-1	94	0.177287459	1.052114248	0.132108584	0.761837602	1.146903992	0.197058573	1.173303604	0.530915737	0.994132221	0.084466346	1.695997238	2.251343966	1.962150216	2.340686321	2.153156996	2.194767952	1.585239649	2.266498566	2.014507532	2.37979722	0.2713314	1.043989897	0.254258364	0.967786431	0.214502	0.808794	1.072339773	0.550373197	0.905916452	0.171808735	1.095862389	0.256897837	0.830664337	0.04308005	0.27770558	0.275385469	1.126349926	0.228341267	0.947493911	0.006485338	1.052861929	0.284154028	1.026118398	0.269845724	0.956328392	0.237141252	0.830507874	0.561030805
-1	95	2.811055422	1.387447476	2.6600523	1.207459927	1.455968261	2.862913847	1.472007513	2.407599449	1.527976036	2.660563231	1.204406023	0.213997379	1.088807344	0.164607659	0.838255107	0.235526934	1.237088561	0.542512417	1.010178685	0.120870538	0.269945771	1.118712664	0.251688689	1.028315783	0.209454	0.867539	1.152383447	0.580602109	0.961881578	0.16456005	1.147617936	0.275194496	0.815711558	0.036124013	0.244578749	0.292799413	1.184904456	0.196391404	0.97591567	0.005116053	1.175995588	0.274983019	1.14200592	0.259605765	1.048981071	0.225989029	0.903263569	0.599227309
-1	96	0.097845957	0.999898553	0.075868495	0.992871642	1.054832697	0.107767195	1.075825095	0.41480583	0.919794559	0.052157551	1.585130334	2.127658129	1.865822673	2.281933069	2.225425005	2.065835714	1.476425529	2.283344984	1.929729462	2.48698473	2.012368441	1.599123478	2.05083251	1.854325056	2.15487	2.1419001	1.499432087	2.107201576	1.893262267	2.300189018	1.540343404	2.071291685	1.686790943	1.879595041	2.066413403	2.029117107	1.44283247	1.921240211	1.838907242	2.109099627	1.535327435	2.192270994	1.637153506	2.238224506	1.901612878	2.350431681	2.21934104	2.22108078
-1	97	0.107847899	0.908151925	0.089404844	0.657826126	1.013963938	0.115849674	1.048654556	0.390289158	0.832678139	0.068476044	1.243648887	2.209218502	1.158567548	2.188410282	1.028008103	2.213043213	1.276113749	1.659240961	1.254302144	2.163365602	1.983923197	1.52458787	2.033047915	1.809217572	2.1626201	2.1357701	1.417309999	2.136595726	1.860338092	2.312415838	1.579718709	2.089082956	1.720170021	1.863781691	2.019930363	2.039344311	1.473487854	1.909976244	1.906475067	2.004704714	1.526572824	2.193184853	1.63599968	2.242484331	1.922352195	2.350370646	2.279931068	2.270228386
-1	98	0.146402523	0.942112982	0.116650552	0.606935918	1.039065123	0.160913825	1.067857265	0.444494128	0.876119077	0.100353867	1.76941967	8.774171829	2.246254921	8.944968224	2.694547892	8.41095829	1.602703571	4.946839809	2.508041382	8.501461029	0.262546539	0.97424531	0.246174261	0.908233285	0.208027	0.782558	1.001011014	0.525775731	0.850627899	0.166807398	1.023272872	0.246112332	0.789046705	0.041730519	0.280727565	0.263099819	1.052394986	0.221688405	0.88693738	0.00648828	0.981356084	0.276604384	0.956002593	0.262779444	0.893966019	0.231154844	0.789449811	0.53339082
-1	99	0.123530008	0.889795184	0.09701702	0.696106434	0.978128433	0.134528965	1.010870934	0.425438643	0.82394582	0.06065565	1.207827926	1.795642495	1.101613402	1.779284239	0.957289219	1.805391788	1.241457105	1.468572497	1.181251168	1.783115387	1.901368856	1.461904407	1.936464429	1.702576756	2.0279	1.9614201	1.367280245	1.97421658	1.745245218	2.140849113	1.509894371	2.012657404	1.633934617	1.782650709	1.822559118	1.976086497	1.414609551	1.798453569	1.793389201	1.820494175	1.468424559	2.101286888	1.567886114	2.138962507	1.820405126	2.21001339	2.088270903	2.106677294
-1	100	0.094161876	1.007682085	0.070730656	0.791437328	1.120146871	0.105426632	1.153630614	0.377110571	0.907650828	0.050063964	1.081072807	0.195781112	0.988094747	0.165793568	0.840095222	0.20815745	1.117702365	0.493209451	0.907912374	0.138351932	0.289239734	1.055956006	0.271218181	0.973851681	0.229118	0.828571	1.0872612	0.571080148	0.91442132	0.183348641	1.10919416	0.274244189	0.827901602	0.043506254	0.288586348	0.291767508	1.142976522	0.229024574	0.957520545	0.006584913	1.111776829	0.305813909	1.081042886	0.28859964	0.9984442	0.248792127	0.853873193	0.599096179
-1	101	3.932776451	1.145883799	4.476178169	1.034781218	1.184868455	3.717104435	1.202435613	2.278006315	1.24855566	4.749778748	1.546085358	2.00639534	1.873679996	2.094973564	2.174427032	1.96819222	1.432530284	2.109952211	1.923186541	2.147327185	0.267518312	1.004741311	0.250304222	0.888685882	0.210457	0.687778	1.04630363	0.505073965	0.827568352	0.167862043	0.970806003	0.214508235	0.721529961	0.037379134	0.250132889	0.231568888	1.008131981	0.195068613	0.807553053	0.005587993	1.074893594	0.281365752	1.036392093	0.264915556	0.929320872	0.22802189	0.774274588	0.548449993
-1	102	1.605291367	1.047174215	1.319728255	0.741807997	1.140833616	1.695556283	1.168165207	1.035529971	1.085102081	0.891377807	0.940350175	0.162266582	0.870446801	0.133953765	0.766536534	0.173645377	0.969256878	0.457014084	0.806052268	0.109990425	1.689563274	1.434951782	1.705894947	1.704669476	1.74579	1.91503	1.331974864	1.834426761	1.735731363	1.773418427	1.476859808	1.723310471	1.507877469	1.262426853	0.926616251	1.710366964	1.379832029	1.241471887	1.745670915	0.681253731	1.29242444	1.594555855	1.391195059	1.606466651	1.649885774	1.657585263	1.875662684	1.759720445
-1	103	0.781099737	1.157567382	0.700497687	0.956458271	1.246084929	0.812326849	1.277769208	1.280230284	1.219876885	0.580829024	1.062592506	0.219976336	0.979074478	0.188143849	0.84458977	0.233157128	1.093451023	0.522407889	0.90794313	0.160574704	2.418646097	1.722203612	2.458137751	2.02334094	2.5418999	2.36186	1.607453465	2.327176571	2.074249983	2.583431959	1.658783436	2.660595179	1.853906751	2.312783718	2.355806828	2.612847328	1.543803811	2.266343832	2.025101662	2.579747915	1.515102506	2.482602358	1.633801103	2.530922174	1.949525237	2.620851994	2.258069277	2.279975414
-1	104	0.145026669	1.118329525	0.108646132	0.810616493	1.237782955	0.162356704	1.277690053	0.482135504	1.02164793	0.075535528	1.195398927	0.291137338	1.086113095	0.233369827	0.890018702	0.303328097	1.239390373	0.602871895	1.007409573	0.166780919	0.228746802	1.265869975	0.210179806	1.172564626	0.170425	1.09277	1.304850936	0.577080131	1.083973408	0.139707118	1.229578614	0.396064311	1.025690079	0.046521775	0.391487718	0.428044647	1.268275261	0.26856789	1.057366133	0.010478293	1.381516337	0.435189813	1.359535694	0.424982578	1.302700996	0.402404457	1.178247094	0.893317699
-1	105	0.266014457	1.077628851	0.217800498	0.88235271	1.128346324	0.286501527	1.149556398	0.629465342	1.025990009	0.163636968	1.295118451	2.163473845	1.220475912	2.162646055	1.068092704	2.14912796	1.324923396	1.756540179	1.324346662	2.126478195	2.058138371	1.226189256	2.05099225	1.148300767	2.0284901	0.993828	1.255157828	1.627974153	1.237640023	1.972468972	1.27857399	2.032378674	1.021744967	1.432034135	0.365086019	2.039134502	1.312141657	1.130266666	1.275874376	0.42052415	1.227740049	1.922846437	1.190998554	1.9029001	1.102236748	1.841282249	0.935411334	1.527483702
-1	106	0.077728704	1.041466951	0.06266994	1.001225472	1.137400866	0.085757777	1.182329416	0.358144909	0.928260207	0.055634886	1.42705512	2.833383799	1.30597496	2.74982667	1.038443089	2.799793482	1.471760988	1.990896821	1.421590567	2.573869228	2.511674881	1.368973613	2.495083809	1.271967769	2.4245701	1.0143	1.403284192	1.824433088	1.373274326	2.268811941	1.415000558	2.341989756	1.133104324	1.685383201	0.383861274	2.356718063	1.45872879	1.274214029	1.37496078	0.464093029	1.382143378	2.481751442	1.340903044	2.441586494	1.236806989	2.313154936	1.026867986	1.78091836
-1	107	5.159972191	1.210648894	4.997063637	1.05025363	1.235466838	5.190552235	1.244901657	2.821108103	1.366005898	4.650901794	1.038132906	0.194923818	1.013528109	0.164319143	0.951940596	0.206287429	1.053234816	0.640805602	0.983793497	0.137029111	0.257236332	1.02439189	0.240979165	0.951419115	0.203205	0.825886	1.05583632	0.524780333	0.882217467	0.162598193	0.984845757	0.232191399	0.773283303	0.04061421	0.290082723	0.248365909	1.012431145	0.218017086	0.855319083	0.00657498	1.042662859	0.270540088	1.012791276	0.256666154	0.943969429	0.225063354	0.837290108	0.534805894
-1	108	3.892370701	2.106173992	4.719606876	3.835693598	1.657829881	3.630883932	1.537575364	3.638639927	2.240807772	6.255623341	1.083668709	0.179675832	1.005220413	0.155630797	0.850464284	0.189007446	1.115139246	0.476159692	0.924419582	0.131479055	2.016098976	1.263237476	1.9981426	1.180961013	1.95007	1.01788	1.292963147	1.624067426	1.26792717	1.883399844	1.315912843	2.079814196	1.031321049	1.394268394	0.34525758	2.089177847	1.348792911	1.101709366	1.313975334	0.394985139	1.392803311	2.137851477	1.361562729	2.119520903	1.272415161	2.060216188	1.079595923	1.736887932
-1	109	0.146954373	0.986076117	0.099207565	0.753046691	1.073475719	0.168238163	1.102614045	0.421985477	0.916035473	0.050809346	1.676536918	2.354356289	2.045979738	2.576160431	2.620946884	2.268732786	1.548515201	2.627173185	2.125450611	2.864898443	2.051516771	1.668315887	2.088619947	1.940957189	2.18539	2.2302201	1.562111974	2.16437602	1.978166938	2.303671837	1.614137888	2.157479048	1.786246061	1.988822699	2.328382015	2.106769562	1.507108092	2.063219786	1.944994569	2.376199961	1.601478696	2.330982685	1.711811304	2.392691612	2.008491278	2.569975853	2.407585144	2.394447327
-1	110	5.984418869	2.12444663	7.147830963	3.18367815	1.64922142	5.55253458	1.519790292	4.157222748	2.259515524	8.374326706	1.02296567	0.163420096	0.935391128	0.138482988	0.77478385	0.174237773	1.058688641	0.432198584	0.853396535	0.115345322	2.023603439	1.327388763	1.996667743	1.230057716	1.9247	1.04827	1.361945033	1.647903919	1.317183495	1.83097291	1.270702839	1.954796433	0.993781626	1.302838564	0.334937543	1.973576784	1.303617835	1.044224501	1.26145184	0.37928459	1.400336504	2.135565281	1.368184447	2.110983849	1.273034215	2.037395	1.073451161	1.724816918
-1	111	0.337769896	0.998321533	0.311781943	1.028355837	1.027499437	0.349339604	1.050650835	0.728649974	0.960927546	0.286273688	0.948322892	0.166204706	0.827173471	0.13831988	0.645507932	0.179598421	0.993368626	0.421456099	0.759832919	0.116450831	1.887800813	1.262166142	1.857515097	1.159138203	1.78053	0.982372	1.298097849	1.532926559	1.240956664	1.70028317	1.208568215	1.792604923	0.946309507	1.213786006	0.325232923	1.818604708	1.242828488	0.986051798	1.188840032	0.363142073	1.341788054	1.993749619	1.308997869	1.964215159	1.209576964	1.882131457	1.014461637	1.618079185
-1	112	0.155987486	1.02829504	0.128598049	0.974538445	1.140852332	0.169017091	1.184421301	0.570614457	0.968172669	0.112626143	1.363596201	2.240988493	1.266526103	2.232679129	1.08848846	2.271285057	1.401384115	1.809399366	1.36234045	2.252053976	0.253122747	1.109969854	0.237703547	1.027739644	0.202564	0.887562	1.141126394	0.563875675	0.959791183	0.166905597	1.154142618	0.238838345	0.88365978	0.042301569	0.304302245	0.257771194	1.187865496	0.234563157	0.989345014	0.006914171	1.121626139	0.274437189	1.090637565	0.260151833	1.008899212	0.228053093	0.866448939	0.566855788
-1	113	0.080638468	0.847181916	0.056164898	0.370627671	1.034458637	0.091342054	1.088544369	0.239703521	0.746914148	0.025904801	1.0876894	0.190707296	0.994706213	0.162063092	0.847714007	0.202743784	1.121524811	0.498827547	0.916754067	0.136898413	0.290338069	1.043642521	0.273020953	0.96552515	0.232634	0.825327	1.073925734	0.565128446	0.90569818	0.188906714	1.097334981	0.270344257	0.823163152	0.043495972	0.285924673	0.288060814	1.130028367	0.229112059	0.946590662	0.006541128	1.098908782	0.324519992	1.069908142	0.308039427	0.994135082	0.270088643	0.861929417	0.611720204
-1	114	0.06484925	0.768001318	0.035735477	0.289422542	0.956608951	0.077855222	1.01270926	0.179070801	0.67579484	0.003896456	1.206043959	1.897997618	1.110975027	1.868710279	0.975174665	1.912126303	1.241694689	1.516983986	1.196372151	1.851871371	1.913544655	1.470597029	1.951363564	1.720849037	2.05004	1.99441	1.373118162	2.006330967	1.766662955	2.166981459	1.528571129	2.030247211	1.656570792	1.801645279	1.875653982	1.990460157	1.430499315	1.828210711	1.822946548	1.870153785	1.481302619	2.127515554	1.583083749	2.168731213	1.842897415	2.250303268	2.12883997	2.150175333
-1	115	0.508246541	1.954116344	0.481153637	3.185509205	1.626820207	0.523772538	1.525213242	1.504008412	1.926269293	0.473778009	1.681978464	2.289597034	1.93844986	2.355448484	2.114904404	2.257178307	1.575221539	2.152524948	1.974856615	2.381785631	0.28632006	1.139151216	0.266988039	1.038872838	0.221862	0.845054	1.176046252	0.586076379	0.972451508	0.172674134	1.096262217	0.26321277	0.797870636	0.038034562	0.25191462	0.280483902	1.130069256	0.203107893	0.939554811	0.005452642	1.200940728	0.293005794	1.165222526	0.276325941	1.069624782	0.239124432	0.924593151	0.62088871
-1	116	1.353762746	0.936362803	0.904887676	0.297703803	1.133484483	1.475839734	1.182203531	0.705780506	0.965156376	0.091633514	1.208404064	1.958261848	1.124893308	1.953418136	1.003446817	1.961579323	1.241204619	1.56246841	1.214581013	1.955371618	1.911560893	1.470609784	1.950335026	1.722506881	2.0508201	1.99278	1.372427225	2.010783196	1.768850088	2.166697741	1.527434111	2.021385431	1.649539948	1.780261517	1.828923464	1.981073499	1.42913568	1.80304718	1.821993113	1.806146383	1.481014609	2.120330572	1.583177567	2.161437511	1.843403935	2.238828182	2.126013756	2.147063494
-1	117	0.115702853	0.873483181	0.078800604	0.461694926	0.976427615	0.132191822	1.010678887	0.333078086	0.805647433	0.044075508	0.987908959	0.160872072	0.883942902	0.128514022	0.714895666	0.169249922	1.023059964	0.438276291	0.810818613	0.096882783	0.237759784	1.045753956	0.222944975	0.984966993	0.188426	0.877834	1.072049022	0.532071888	0.921389103	0.150915831	0.99891758	0.212811753	0.80096519	0.044170257	0.304335624	0.227655336	1.023986816	0.246199965	0.88024348	0.008529636	1.041678667	0.256508917	1.014365911	0.244830802	0.951443195	0.218042701	0.844563723	0.531898677
-1	118	3.936992407	1.728978515	3.902006626	1.693536758	1.53253305	3.894919157	1.450729012	2.595445395	1.814599752	3.27772522	1.275143266	2.33797431	1.187613845	2.321928501	1.053751946	2.33844018	1.308906674	1.7166996	1.285117507	2.300998211	2.059698343	1.576618671	2.118986368	1.894670248	2.27935	2.2953601	1.460859776	2.262501717	1.949690461	2.477265358	1.633461952	2.169133425	1.796180487	1.957621336	2.248293877	2.110271215	1.518951893	2.028963089	1.995766163	2.25265193	1.571935415	2.268544912	1.688918829	2.323611498	2.006303549	2.455214739	2.476693392	2.387425423
-1	119	2.412919044	2.052927017	2.650166273	2.535322428	1.607245207	2.322899818	1.475024939	2.517998934	2.138696671	2.770064831	1.56904304	2.150075436	1.807734251	2.230870008	1.846219182	2.102060556	1.463487625	2.037970781	1.84444654	2.266226768	1.888664007	1.270089984	1.88457942	1.187360644	1.86857	1.0402499	1.301564217	1.618108869	1.277555108	1.818949699	1.214538455	1.777372837	0.977071285	1.24270165	0.365089864	1.782270551	1.242914319	1.030647993	1.226443052	0.38144815	1.198793054	1.730953336	1.167208076	1.718761206	1.08509922	1.684063673	0.938725233	1.479394436
-1	120	0.117430277	0.832049191	0.069065005	0.617179751	0.950083077	0.139352903	0.988861203	0.334819108	0.768693089	0.026949411	1.200773239	2.281539917	1.143187881	2.276271343	1.042533875	2.253537178	1.225028634	1.759872556	1.255358696	2.198217392	0.254291058	0.989380956	0.237859398	0.8905918	0.199759	0.733684	1.028775692	0.496464044	0.825532317	0.159081161	0.955304623	0.220820531	0.732088268	0.038014166	0.273573071	0.236931443	0.989363492	0.2017795	0.80689162	0.005956541	1.056226492	0.272917151	1.01971674	0.257543683	0.927847803	0.222715899	0.800581157	0.536073327
-1	121	0.050754264	0.793053865	0.027358292	0.175421357	0.989481568	0.061954278	1.03921175	0.159036279	0.68896234	0.004088651	1.000605464	0.193658024	0.926713526	0.16598995	0.804692864	0.2053985	1.029770494	0.482967049	0.857433081	0.142872632	2.101139307	1.607597351	2.132010221	1.866740584	2.2063799	2.14065	1.505474806	2.101593494	1.905666709	2.276190281	1.54073	2.18114543	1.674682975	1.934897423	1.864248514	2.151060104	1.442121267	1.897390246	1.8339957	1.932511568	1.409377217	2.0686059	1.509961843	2.102707863	1.767465115	2.17124176	2.02067709	2.002231121
-1	122	1.358044147	1.961870313	1.554535866	4.533704281	1.560159326	1.30387795	1.456723452	2.72322464	2.038528442	2.697345972	1.645799398	2.037178755	1.912696123	2.051134586	2.08812356	2.011522532	1.538140774	2.046477079	1.938510299	2.048625469	0.26194033	1.014497876	0.245410606	0.942864895	0.207051	0.799802	1.041624904	0.537137032	0.883173168	0.16599825	1.06315124	0.24700734	0.813356876	0.042130429	0.278767794	0.264809996	1.092558742	0.225047916	0.92044282	0.006577259	1.022015214	0.277409852	0.995997965	0.263665825	0.928815305	0.232306406	0.808666229	0.544896901
-1	123	0.075987361	0.815950274	0.051406942	0.514685869	0.965512991	0.086321235	1.011843324	0.277293712	0.738560259	0.027910702	0.982376218	0.160798013	0.907727301	0.130454749	0.777309179	0.168524683	1.012735963	0.463366956	0.838911057	0.100206412	0.247447833	1.045182109	0.231511235	0.979723811	0.194482	0.863104	1.072769046	0.532874763	0.910200953	0.154675528	0.997421861	0.222161412	0.787386417	0.041749578	0.292574108	0.238237292	1.024227142	0.228491083	0.867491364	0.007351722	1.050437212	0.269344062	1.022681475	0.256782264	0.957476795	0.228129342	0.845793247	0.535984457
-1	124	0.072123133	1.052860379	0.050584029	0.823481798	1.139909029	0.082113571	1.166020751	0.38706553	0.965341747	0.033225376	1.707802176	2.334927082	2.015872002	2.406908751	2.343913078	2.296410799	1.588536978	2.352173567	2.063079834	2.443185329	0.32598117	1.153828979	0.305687457	1.057313561	0.257635	0.828697	1.18723309	0.614782691	0.994244814	0.204167962	1.102304101	0.234907895	0.808259428	0.039319072	0.254623026	0.252752095	1.13332057	0.208186731	0.951855361	0.00549176	1.212492704	0.325873584	1.182186723	0.30791527	1.100438833	0.267620385	0.974198997	0.672988653
-1	125	0.155452386	1.010584235	0.132647544	0.807727575	1.109015584	0.16413255	1.142167568	0.491188645	0.946049571	0.101021014	1.054281592	0.190052614	0.952226639	0.157911152	0.80162245	0.203488916	1.093989968	0.474087924	0.874874234	0.128435999	0.268350273	1.039399982	0.250363261	0.955018282	0.208321	0.796376	1.070779443	0.549733639	0.89612025	0.162908345	1.088236213	0.266609132	0.804525554	0.040485844	0.272383541	0.283852398	1.121481776	0.214984432	0.93702215	0.006152499	1.093118787	0.276844293	1.06250596	0.260498464	0.980267286	0.223140001	0.844641447	0.571276188
-1	126	5.480537415	2.210000992	6.478005409	3.792396307	1.75937283	5.108662605	1.632577658	3.874658346	2.324236631	7.635776997	1.110706091	0.205524296	1.019144058	0.179212123	0.854264557	0.216698855	1.146917224	0.500513017	0.938213706	0.154379457	2.160735846	1.418766737	2.131769419	1.320748925	2.0516801	1.12331	1.453444839	1.77460587	1.414068699	1.928391218	1.369206905	2.218786955	1.049585223	1.388344288	0.333303094	2.228577137	1.404559851	1.090523243	1.364979982	0.378370017	1.499098778	2.372403622	1.463817596	2.349982977	1.360870838	2.274571419	1.141009688	1.864675879
-1	127	2.56328249	1.203383803	2.377057314	1.113147259	1.279065013	2.646687746	1.298305511	1.913209677	1.296257734	2.549351215	1.621884704	2.16857028	1.889128804	2.232506275	2.092440605	2.133753538	1.512289763	2.158244371	1.93177855	2.256574154	0.297183633	1.085106611	0.278407842	0.983593524	0.234373	0.779449	1.121221066	0.569844127	0.921639919	0.186183691	1.042998433	0.230594337	0.771512151	0.038514841	0.256039768	0.248254761	1.075557947	0.203614295	0.89073211	0.00563134	1.147447109	0.304964691	1.114192724	0.287885636	1.022992015	0.249409929	0.885206163	0.616001189
-1	128	0.135689735	1.03386569	0.112846851	0.924249113	1.102680087	0.146762818	1.12787056	0.503067911	0.955001652	0.092926495	1.360589266	2.191960812	1.30777812	2.136316538	1.22906673	2.215107203	1.38455081	1.851518393	1.412230968	2.081569195	2.159374952	1.65761292	2.188295841	1.997526884	2.2595301	2.4604299	1.533073783	2.275306225	2.044765949	2.359692335	1.704853296	2.230484247	1.922202826	2.056151152	2.661525011	2.178915501	1.585350275	2.217347384	2.075833559	2.7066679	1.644890547	2.614546299	1.766622901	2.673415422	2.086622238	2.848961353	2.478718042	2.548294783
-1	129	1.089890718	1.102531195	0.916920602	0.86578244	1.212603569	1.161564589	1.242627382	1.574353576	1.193138957	0.749881029	1.007172465	0.171150073	0.96378541	0.145172611	0.872349203	0.182159021	1.028722525	0.474979818	0.885996282	0.123184122	1.863647342	1.580260277	1.868284464	1.798090458	1.8698699	1.94013	1.486741304	1.878982067	1.822406173	1.841908574	1.524467587	2.028015852	1.557397246	1.624588251	1.360592604	2.012590408	1.431346416	1.557840467	1.779738426	1.348842978	1.396385312	1.934982657	1.491395593	1.950111866	1.718627214	1.999034643	1.892640233	1.861860394
-1	130	1.070184231	1.610695243	1.135760307	2.007273197	1.415194869	1.046984196	1.342841983	1.546440125	1.620808601	1.254607201	0.969564438	0.153719544	0.905862689	0.12753506	0.793448746	0.161899775	0.997539997	0.480112821	0.844263673	0.102283783	0.24915424	1.020123005	0.233418763	0.959823966	0.196867	0.855302	1.048732042	0.52112931	0.88805902	0.157498449	0.979233623	0.224768415	0.781347513	0.040995724	0.300649941	0.24053748	1.004585862	0.222980276	0.856145978	0.006974315	1.028673053	0.262464315	1.000896335	0.249470517	0.942492127	0.219883636	0.851529658	0.524554789
-1	131	0.235473558	0.843832135	0.195051074	0.580694675	0.948343337	0.252067119	0.98085624	0.449646384	0.775096714	0.147806138	1.222055316	3.782245874	1.202691555	3.835523605	1.12942791	3.651761532	1.233618975	2.281224012	1.352259398	3.641521215	0.241040468	0.975416481	0.225396708	0.914656341	0.189523	0.832583	1.008101702	0.487797439	0.839588642	0.151460752	0.943925083	0.215492949	0.768033922	0.03861754	0.322254241	0.230856284	0.97032994	0.21117574	0.822245777	0.006462435	1.035654783	0.262977183	1.006418467	0.24846594	0.953179717	0.215859354	0.892687082	0.526344657
-1	132	0.399382293	1.554453135	0.318691581	1.571822882	1.38826406	0.437459409	1.318889856	1.030908108	1.527094364	0.246018171	1.204894423	2.862541437	1.162507892	2.868690014	1.071475744	2.781576872	1.224199414	1.947689295	1.287595391	2.703321934	0.247415453	0.984630346	0.231467307	0.906490386	0.194653	0.7903	1.01988256	0.49524799	0.836738229	0.155393109	0.95104897	0.220059484	0.752213597	0.038717531	0.299056262	0.235742062	0.980521142	0.208837315	0.817639053	0.006316483	1.047165275	0.269241959	1.01462388	0.254433393	0.943201065	0.220938683	0.850350142	0.533864796
-1	133	1.607902288	1.098521709	1.400752425	0.948296785	1.163076997	1.692566156	1.18749845	1.34211123	1.156974792	1.167135358	0.966566741	0.159734711	0.895689309	0.13104789	0.769849539	0.16751039	0.995579779	0.468701154	0.831313312	0.102295801	0.244542688	1.020871997	0.229068652	0.964709997	0.193087	0.867645	1.047594309	0.519886672	0.892823935	0.154306844	0.978189647	0.220104814	0.785007	0.041482784	0.303102285	0.235640168	1.002775669	0.227535158	0.857452333	0.007312717	1.025855184	0.25977087	0.999322474	0.247239038	0.943567157	0.218791589	0.8549335	0.521758795
-1	134	3.789805412	1.464863181	3.892839909	1.393240094	1.371771336	3.729769945	1.317700386	2.534522295	1.539019823	3.82792592	1.209706426	3.404697657	1.175316811	3.404763222	1.083854675	3.269661427	1.226693153	2.073000669	1.307760119	3.126661062	0.244924933	0.989853442	0.229260504	0.933835447	0.193121	0.851759	1.020569921	0.500923097	0.859835029	0.154576972	0.956271648	0.219637111	0.776937962	0.039537556	0.320984632	0.235095516	0.981191695	0.216387913	0.838609099	0.006686325	1.047436118	0.269180268	1.019357085	0.254818082	0.970094502	0.222293243	0.908125043	0.539713502
-1	135	1.295955658	1.620366931	1.491465092	2.103716373	1.403366327	1.234286785	1.329390764	1.911966443	1.681969404	2.027642965	1.051049948	0.336556703	1.02652204	0.274347275	0.934092522	0.356497109	1.060376287	0.820185006	1.019085169	0.215482473	0.235457286	1.02511692	0.221281245	1.046149969	0.188734	1.0818	1.03842032	0.533573806	0.96265173	0.153441668	0.996463656	0.213920847	0.878593326	0.044204999	0.398786813	0.228016958	1.00323379	0.255852193	0.939736187	0.008882759	1.01003933	0.242513761	0.995864332	0.230673358	1.013916254	0.204144359	1.048859477	0.531576216
-1	136	0.171067461	0.952474177	0.144217387	0.763610363	1.044945717	0.183454737	1.080077529	0.514720798	0.887737989	0.119647883	1.265635371	2.322099686	1.170289755	2.335933924	1.00094521	2.303777456	1.302322626	1.56134963	1.246717691	2.325240374	2.206126928	1.608340502	2.303031206	1.940124393	2.57744	2.38605	1.491544843	2.472379208	2.011032581	2.898283958	1.652268291	2.191806316	1.795732737	1.951728463	2.324453354	2.1181252	1.53959775	1.996622205	2.026902437	2.355992556	1.596840739	2.258375883	1.711440921	2.322474718	2.032798529	2.497167587	2.683462143	2.503121614
-1	137	0.083242401	1.046420455	0.066552386	0.813460052	1.167338252	0.091989465	1.2110219	0.434307605	0.95667547	0.054833211	1.18374753	0.218241647	1.086568832	0.189100921	0.942517698	0.230983451	1.223555565	0.537686646	1.001459599	0.163211063	2.332159042	1.421290636	2.297791243	1.338009357	2.2182701	1.23909	1.451331139	1.776174307	1.425595999	2.14130044	1.412400246	1.813997269	1.180216432	1.457182288	0.352418333	1.818528414	1.448177934	1.164820671	1.384716153	0.398640692	1.52700448	1.712391734	1.495112538	1.693961501	1.366192222	1.595399022	0.872383773	1.438300014
-1	138	3.368939161	1.024894238	3.111540794	0.792780936	1.126978874	3.468634605	1.163516402	1.771382928	1.103107214	2.811660767	1.204535246	2.799794436	1.168097019	2.835829973	1.08367908	2.724609375	1.222160459	1.94631052	1.294526815	2.724000216	0.24389486	0.971329212	0.227972358	0.884101212	0.191292	0.756713	1.009379983	0.481904089	0.815355003	0.152392879	0.938410044	0.215776011	0.737749696	0.037945207	0.292577505	0.231412724	0.970659435	0.203736559	0.797970474	0.00612702	1.037351966	0.264208317	1.002154708	0.249304682	0.922326624	0.215712354	0.819097757	0.520544708
-1	139	3.08947444	0.981480002	2.304523945	0.393620998	1.167316914	3.286170244	1.208577514	1.26320672	1.065432549	0.796070397	1.237991452	4.599137306	1.232089639	4.666002274	1.167363048	4.421678066	1.244928479	2.56035018	1.400414348	4.399653435	0.240017369	0.97995919	0.224538997	0.938180864	0.189127	0.88719	1.009148479	0.493513584	0.859429419	0.151502937	0.949899256	0.215406358	0.790090919	0.039103542	0.342353851	0.230622917	0.971851826	0.216561913	0.842070341	0.006698627	1.036617875	0.262886673	1.010848999	0.248584256	0.977514684	0.216533974	0.948120177	0.532231212
-1	140	4.636605263	1.399564028	5.182602406	1.696746707	1.381443381	4.449384689	1.387708068	2.849449158	1.536251545	5.896245003	1.061665058	0.178543776	0.971853971	0.153017834	0.809108317	0.189454496	1.097539663	0.462853938	0.891536474	0.128895864	2.092971087	1.371924877	2.065723181	1.275357604	1.99169	1.08855	1.406289816	1.712703824	1.365430355	1.889633417	1.31284833	2.062516928	1.020098209	1.344604373	0.337336957	2.078532696	1.346817851	1.069475412	1.305488706	0.383764803	1.445172906	2.239437103	1.412060976	2.216448545	1.314968348	2.144707441	1.108384848	1.793891072
-1	141	0.19832626	0.941541731	0.13900049	0.734839141	1.0564996	0.224092245	1.0955652	0.4853082	0.88571018	0.086435065	1.628881454	2.18159914	1.894635201	2.240848064	2.086352587	2.148456573	1.519913316	2.149519205	1.936967492	2.256723881	0.286623299	1.086604238	0.267985225	0.98631829	0.224407	0.790568	1.123571992	0.563533723	0.923146367	0.176940054	1.046148777	0.24071084	0.773682952	0.038448744	0.255722463	0.257900029	1.078832507	0.203592971	0.895287037	0.005622584	1.149389148	0.296068698	1.114543319	0.279364884	1.022305012	0.241819039	0.881444693	0.604879677
-1	142	4.356635094	1.504681468	4.54608345	1.441750169	1.530978322	4.280626297	1.541577339	2.776344538	1.643876433	4.88006115	1.209082842	0.204032049	1.106084228	0.163121164	0.946868241	0.222286209	1.246966958	0.533288002	1.024638057	0.128226817	2.718919039	1.411608338	2.731267214	1.336884618	2.7422099	1.25239	1.441606641	2.056451321	1.442997456	2.647733927	1.469607711	2.782804012	1.151407003	1.532230139	0.466336429	2.823735714	1.505598903	1.245774984	1.471190929	0.54749316	1.532594442	2.045014381	1.497628093	2.030622482	1.404648066	2.022213459	1.239030957	1.777130008
-1	143	2.878945112	1.472989202	2.582169533	1.208569527	1.417321205	2.960822344	1.366477013	1.852387309	1.522592783	2.047352314	1.223361731	2.447251558	1.173882246	2.431626797	1.083511114	2.413539648	1.245300293	1.874281168	1.296160936	2.328855038	0.260248363	1.011044025	0.243566319	0.919043124	0.204853	0.768743	1.047979355	0.514786184	0.853905618	0.163282603	0.975641906	0.2298311	0.750155866	0.039091028	0.277966022	0.246090889	1.007441163	0.207961798	0.834015906	0.006138066	1.0744133	0.280966222	1.039770842	0.265493333	0.953683853	0.230330929	0.829927146	0.553738296
-1	144	5.419324875	1.238186479	5.635421753	1.198352933	1.245663762	5.329357624	1.256256819	3.24017334	1.41763103	5.812951088	0.973042786	0.152370587	0.913591385	0.127352744	0.809018612	0.160666421	0.999667048	0.491045266	0.85414046	0.10354849	0.250481367	1.019167304	0.234668225	0.956631362	0.19796	0.848399	1.048363686	0.520905018	0.885266185	0.15844442	0.978917658	0.226124153	0.779126465	0.040843688	0.29950127	0.241956621	1.004564881	0.221464649	0.855149567	0.006864797	1.028662562	0.262864709	1.000653386	0.249709144	0.940690637	0.219759375	0.847506404	0.524765968
-1	145	4.398868561	1.492662549	4.811335564	1.384814382	1.419788599	4.21054554	1.370798588	2.26520586	1.534531116	5.122673512	0.978251755	0.152538538	0.836793065	0.125847653	0.633388996	0.165059417	1.026018381	0.385239869	0.757530451	0.104172677	1.896998048	1.2663939	1.870580912	1.16615653	1.8036	0.993557	1.301988482	1.55093658	1.249399185	1.726445794	1.21282208	1.80757606	0.95358032	1.227061391	0.331145316	1.829449058	1.246529341	0.997758806	1.198966742	0.367421865	1.321300268	1.959841132	1.287717342	1.932756782	1.189964771	1.857861519	1.002162099	1.597536802
-1	146	0.152117491	1.414564729	0.126597971	1.096165895	1.403163671	0.163796589	1.371584892	0.65146327	1.322212696	0.098038264	1.053623319	0.165367708	0.972238064	0.133711562	0.832608283	0.173044547	1.087837815	0.485660404	0.89732188	0.101337209	0.259624869	1.130140901	0.241882101	1.052367568	0.201052	0.912114	1.159807324	0.575766206	0.982553363	0.15842855	1.077491641	0.237925306	0.827626228	0.041330121	0.292789251	0.256387889	1.107508063	0.228114218	0.932669222	0.007144657	1.138805389	0.297043622	1.109304905	0.283522308	1.032225609	0.25278616	0.887090504	0.584757984
-1	147	3.246894598	1.950867772	4.241682529	2.611977816	1.626276612	2.944738388	1.52273643	3.143388987	2.019284964	6.06941843	1.265023828	1.351910591	1.178454638	1.356622338	1.022087574	1.346678734	1.300240278	1.350362301	1.235242128	1.356644154	1.886757374	1.255528212	1.874941349	1.177019954	1.81901	1.01977	1.284587264	1.51992929	1.250097036	1.667698026	1.285577536	1.590702295	1.021614075	1.173878789	0.372024924	1.60483408	1.316298842	0.95885092	1.265784621	0.331393242	1.261680961	1.837062478	1.228891015	1.817467451	1.152350426	1.758405447	0.998630345	1.485147238
-1	148	0.127557665	1.033084631	0.107925996	0.668503642	1.137476683	0.135941103	1.167234063	0.426917642	0.944079936	0.087631024	1.340015888	2.356309652	1.254646897	2.340141535	1.069289327	2.335715771	1.373183846	1.838605642	1.361552119	2.262651443	2.192346334	1.274385691	2.18617034	1.189656615	2.17044	1.0154099	1.305669189	1.694310665	1.281125546	2.138509989	1.32727921	2.177763224	1.0605762	1.524992824	0.375189632	2.181869268	1.363600016	1.18847847	1.3174963	0.442707419	1.282183647	2.040326118	1.243592739	2.011498213	1.149133563	1.925032616	0.966902316	1.584184527
-1	149	0.070329353	0.793144107	0.040180091	0.168808714	1.02908659	0.084200591	1.088832021	0.178790048	0.693255246	0.009142514	1.273896694	2.304761171	1.186022758	2.283275843	1.052645922	2.307900906	1.307468772	1.709656835	1.283379197	2.257466793	2.048720121	1.572073698	2.104899168	1.88616693	2.2560501	2.2761199	1.457080603	2.240877628	1.940077782	2.441303015	1.629153848	2.16283083	1.791284323	1.953084826	2.233007908	2.106042862	1.51546526	2.0245471	1.987149	2.236404657	1.568286538	2.266807079	1.684564114	2.321344614	1.998253465	2.449583054	2.444118261	2.373202801
-1	150	0.09732186	0.970787346	0.070962675	0.672252715	1.078986168	0.108403578	1.116826892	0.388992071	0.897133291	0.03956778	1.688516378	2.218668461	1.950237513	2.31908226	2.106087446	2.161394835	1.579332829	2.255699158	2.002780437	2.384672642	0.269673228	1.042087555	0.25273183	0.966289401	0.213318	0.810368	1.07032311	0.54902786	0.904609144	0.171115294	1.093395948	0.255261421	0.830533206	0.0428087	0.279026985	0.273634315	1.123749018	0.227837086	0.945724964	0.006507488	1.050897002	0.281386197	1.02409482	0.267191738	0.95416224	0.234721035	0.827670276	0.558213949
-1	151	2.351829767	1.199827194	1.813653946	0.887281716	1.321415544	2.442709208	1.34752655	1.159685612	1.251014829	0.283274084	1.305542707	2.457248449	1.206528783	2.446573019	1.042025208	2.449230671	1.344036698	1.697181463	1.294104815	2.426089287	2.289816618	1.661453366	2.39653492	2.06669879	2.71861	2.74895	1.530915976	2.640241861	2.137321711	3.178816557	1.716156363	2.280345201	1.941904902	2.120768309	2.86084795	2.198875427	1.586532116	2.233384848	2.165334463	2.910422564	1.642474771	2.357264519	1.773222685	2.427316189	2.181545973	2.64659977	3.218185663	2.703444004
-1	152	0.144392982	0.857454419	0.11350055	0.577305555	0.996718347	0.158318654	1.037734747	0.429618448	0.787640989	0.084122755	1.486990094	16.43938446	1.655791402	16.78539848	1.802307963	15.74304008	1.438203931	7.100895405	2.096600533	15.96967888	0.265510917	1.043170452	0.248800144	0.962638557	0.209967	0.823756	1.076469421	0.536501467	0.894522369	0.16814597	1.002838731	0.24007459	0.777231693	0.041016188	0.283022732	0.256662279	1.031807184	0.218491182	0.868242443	0.006463026	1.101474881	0.296045452	1.0700773	0.280842423	0.994258046	0.246138558	0.87379688	0.577903092
-1	153	0.111341432	0.836487055	0.07816007	0.449668169	0.966195107	0.126459688	1.005637884	0.313564241	0.765752614	0.047195274	0.984540284	0.177434117	0.921607018	0.150978595	0.818234503	0.188621715	1.011563063	0.473589927	0.852486789	0.128681034	1.959604979	1.582783818	1.975298643	1.824424505	2.00666	2.0286701	1.483667612	1.982002854	1.856918097	2.016830444	1.516108632	2.08513689	1.592923999	1.721978307	1.507738352	2.062567472	1.420755506	1.668123722	1.789038658	1.507515311	1.386388183	1.978158236	1.483636856	2.000955343	1.724372029	2.052823305	1.920640826	1.906998277
-1	154	0.078035906	0.95799762	0.054065567	0.565281093	1.121833563	0.088006027	1.164632559	0.289605409	0.860583544	0.033072714	1.08290875	0.203793004	0.981950581	0.172435299	0.832707942	0.216776013	1.122794509	0.503930032	0.904603243	0.1432475	0.280117512	1.064428449	0.261404872	0.979572773	0.217477	0.821924	1.096585274	0.568575501	0.919907033	0.168999061	1.118131042	0.280349553	0.830656588	0.043743756	0.285682589	0.297698468	1.151890039	0.229062766	0.967012227	0.006653874	1.119634986	0.292668015	1.088256121	0.275238216	1.004862547	0.235038683	0.864696503	0.593796849
-1	155	2.194966793	1.914408088	2.576565027	2.591155529	1.606442928	2.075638771	1.506126165	2.527199745	1.972870588	3.296912193	1.31269145	2.233871222	1.231220245	2.228415489	1.061103225	2.215542555	1.344885707	1.785990477	1.335559607	2.175410986	2.135895491	1.247350812	2.129698277	1.166450381	2.11011	1.00245	1.277303576	1.663179755	1.257028341	2.055659533	1.300220609	2.104172468	1.040184259	1.488934159	0.371048272	2.10974431	1.334687591	1.164332986	1.294173121	0.433813661	1.25218761	1.990397811	1.214791536	1.968342304	1.124010324	1.901119113	0.951568723	1.561821103
-1	156	1.868157268	1.43654263	1.690008044	1.335497379	1.492812157	1.926768899	1.512577653	1.829070449	1.518559933	1.402174592	1.936008215	2.85594058	2.344980001	2.991485357	3.065340757	2.79494071	1.788734794	3.144810438	2.442366838	3.149091482	0.387621284	1.35428071	0.352807522	1.285517931	0.266648	0.893531	1.373177767	0.775242865	1.246842504	0.183325827	1.312939048	0.195887253	0.918026567	0.065123573	0.261544436	0.206058145	1.318921924	0.300320476	1.258246899	0.007424743	1.312923908	0.225356221	1.278502107	0.209934443	1.189614773	0.176078513	1.058550358	0.614411652
-1	157	2.748588562	1.725634456	2.968067646	1.683749795	1.511492968	2.656028986	1.424144149	2.078679085	1.750365734	3.270524025	1.69615221	5.71151638	2.066720486	5.794614792	2.366802216	5.491896153	1.558369517	3.623766184	2.228451252	5.495274544	0.266015351	0.984498203	0.249479145	0.916853011	0.210935	0.788354	1.011670709	0.53172493	0.859034836	0.169266701	1.033705235	0.249672264	0.794167042	0.042029537	0.279812038	0.266862959	1.063342571	0.222768843	0.895472825	0.006475175	0.992201328	0.281601936	0.966532469	0.267630368	0.902917683	0.235690027	0.796226919	0.540781856
-1	158	1.828274727	1.382390857	2.017861128	1.148989916	1.413822889	1.762081862	1.429724693	2.043790817	1.483633518	2.057105541	1.143203974	0.168939918	1.038795948	0.134589538	0.849799693	0.17890887	1.18413806	0.508392572	0.960762918	0.09790384	0.251005858	1.228725791	0.233263656	1.138297081	0.193585	0.995338	1.262992144	0.600178719	1.059737325	0.154894874	1.170582175	0.246837214	0.880316079	0.040342372	0.304633915	0.267201573	1.204691887	0.226913035	1.005135179	0.007066913	1.246218205	0.313795745	1.21282196	0.299594134	1.123745918	0.267750978	0.9502967	0.631584883
-1	159	2.29400754	1.86947751	2.645498276	2.433969498	1.53804636	2.170726299	1.431958795	2.261758327	1.897644758	2.958975315	1.004103541	0.193973288	0.927742898	0.165043175	0.800689638	0.208691791	1.035437465	0.545315385	0.879093885	0.143500447	1.914303064	1.27211678	1.871306181	1.161734819	1.76306	0.963156	1.307823181	1.51065433	1.240036607	1.662774205	1.217714429	1.789951563	0.943726897	1.208133817	0.308031797	1.829453111	1.253403306	0.973343313	1.182815313	0.354323894	1.353618145	2.000308752	1.321333647	1.959377408	1.212928653	1.846677542	0.98771286	1.57997191
-1	160	4.159392834	2.606294394	5.915687561	5.653059959	1.85974133	3.763246775	1.674286723	5.653973579	2.809723616	11.53414059	1.319976449	1.989836097	1.23048377	1.973686934	1.072984815	1.99873364	1.355188727	1.709394932	1.326732874	1.97704792	0.261335701	1.059851766	0.245221466	0.983697414	0.208101	0.839729	1.088392496	0.551119149	0.920202613	0.169209942	1.107715487	0.24880591	0.845716834	0.041833438	0.289664477	0.266990334	1.138510823	0.227866292	0.956527412	0.006674345	1.068606257	0.27356717	1.040614843	0.25973779	0.966924191	0.22826907	0.833914876	0.554426908
-1	161	1.60103488	1.930218101	1.962189198	2.906953096	1.605472445	1.47874999	1.507870078	1.916471243	1.932790399	2.386181831	1.073504329	0.181731313	0.98050946	0.156036377	0.814433873	0.19284147	1.110306621	0.470778227	0.900612056	0.132042557	2.117429733	1.391358495	2.090506077	1.296668768	2.01793	1.11376	1.42536509	1.743708372	1.388374925	1.917186737	1.328555703	2.101425886	1.030204654	1.357768655	0.341117084	2.117465734	1.363152385	1.080459356	1.321426868	0.389392316	1.46438241	2.29177618	1.430906534	2.269500494	1.333384871	2.199303389	1.125520706	1.827608228
-1	162	4.951822281	1.87778604	5.58411932	2.655841112	1.628786087	4.737866402	1.548144341	3.474448442	1.992111683	6.56701088	1.307915449	1.857952237	1.218898416	1.874617457	1.059416294	1.845112085	1.344025135	1.653650522	1.309341192	1.87820375	2.673848629	1.279023051	2.667804956	1.198555112	2.60536	1.0351	1.308672428	1.853307843	1.300465941	2.382156372	1.328136921	2.219707489	1.063308835	1.745660663	0.391991675	2.23040843	1.359408736	1.27221632	1.33869195	0.487436682	1.287559748	2.59514308	1.253795028	2.571419239	1.175914764	2.493450642	1.019190907	1.814809203
-1	163	0.533298552	1.213827133	0.450394094	1.150779486	1.233782411	0.567270696	1.243726611	0.916780829	1.176147342	0.353289992	1.754377007	2.672394753	2.083980322	2.797986507	2.456282139	2.612049818	1.630658627	2.494875431	2.138661385	2.876437187	0.294529498	1.173279166	0.274066091	1.073767066	0.22588	0.853001	1.208995104	0.597539842	1.005580902	0.172806606	1.122548223	0.277350605	0.80878073	0.037830032	0.238285497	0.294475168	1.15596211	0.200824663	0.964803517	0.00499103	1.235824347	0.306835234	1.202193975	0.290250719	1.112934828	0.253709286	0.980493546	0.660507143
-1	164	0.088534452	0.89266324	0.064200528	0.658193231	1.032228351	0.100704178	1.080669045	0.339429051	0.815172017	0.044353221	1.025857806	0.163961679	0.94708544	0.132484183	0.811020672	0.171302631	1.058805704	0.475702226	0.873863935	0.100712642	0.255990863	1.098891974	0.238462046	1.026633978	0.197978	0.89276	1.127370477	0.565156996	0.958896041	0.154951528	1.046650052	0.229930267	0.812658966	0.042057302	0.29091996	0.247648418	1.075531125	0.23145929	0.907761872	0.007402765	1.104842544	0.291743845	1.075979114	0.278807402	1.003478765	0.249266028	0.868975759	0.571697295
-1	165	2.725611925	1.088915944	2.259158373	0.537921607	1.294396043	2.841485262	1.341206789	1.383025289	1.163199067	1.375148177	1.287009954	2.133586645	1.193932056	2.129428387	1.026460052	2.117152452	1.323595524	1.71828568	1.293856025	2.087806702	2.194783449	1.237260461	2.191929817	1.158850074	2.1699901	0.999058	1.26646018	1.684962034	1.252013445	2.081748724	1.290006876	2.084352493	1.037041664	1.518898249	0.37698102	2.09064436	1.323245645	1.179969311	1.289244652	0.441991627	1.24304533	2.071421623	1.207046032	2.051512957	1.12150526	1.989607453	0.958662033	1.599805713
-1	166	1.302173972	1.225315213	1.074261665	0.843163252	1.388204813	1.379510164	1.434414148	1.148355246	1.270542502	0.671637714	1.17594862	0.179563135	1.054609656	0.144607544	0.846779287	0.195603162	1.218436718	0.497993082	0.97153455	0.115788966	0.26100418	1.13936615	0.241617009	1.041517138	0.198081	0.878482	1.175948024	0.586573422	0.976646006	0.154997289	1.196353555	0.248322606	0.857102334	0.038962085	0.281665146	0.265278339	1.234198689	0.213856533	1.01863873	0.006597281	1.188492179	0.225637153	1.152043939	0.210257605	1.059459209	0.17670764	0.966120064	0.552943289
-1	167	5.186152458	1.289043903	4.541086674	0.861512959	1.436693668	5.402915955	1.485258818	1.919920206	1.37235105	3.725991726	1.448886037	2.619068384	1.323650002	2.609102249	1.135165691	2.608223438	1.495984912	1.830360413	1.417926311	2.805933952	0.360727131	1.187306643	0.340278059	1.110609889	0.293797	0.986484	1.216248512	0.666424036	1.045909166	0.248501405	1.225211024	0.326465338	0.891912401	0.039395295	0.307421744	0.346735001	1.260746241	0.218184024	1.058335781	0.006641153	1.175061584	0.217674941	1.144790173	0.202828526	1.064431667	0.168742254	0.909301639	0.53636688
-1	168	0.121535257	0.905323923	0.098323092	0.576425612	1.015840292	0.131552875	1.049803615	0.393575162	0.835413396	0.069665216	1.23665452	2.083773375	1.145949125	2.042288303	1.010413051	2.096560478	1.270582318	1.606585026	1.237638474	2.003506184	1.964678407	1.512277603	2.008132219	1.786554694	2.1223099	2.1008	1.407851219	2.094672203	1.835582018	2.256510019	1.568305254	2.077650309	1.70972681	1.859676719	2.006908655	2.031845331	1.464382887	1.906645536	1.885531783	2.004706144	1.516760111	2.188855171	1.624121547	2.236348391	1.902927756	2.338255644	2.236335516	2.240496397
-1	169	2.10286665	0.94815892	1.332189322	0.248130307	1.170120001	2.329474449	1.21289587	0.888394237	1.002618313	0.182701275	0.945866346	0.175330594	0.885889053	0.149539575	0.795608759	0.186549127	0.973288476	0.4629094	0.817570806	0.12846908	1.785687447	1.422889471	1.807674766	1.653204799	1.8598599	1.83657	1.328732848	1.857142329	1.692898989	1.902340293	1.477089047	1.874699712	1.532816529	1.517179728	1.300023556	1.851820111	1.384857416	1.492587686	1.734340787	1.200258255	1.291642189	1.722540855	1.383080363	1.744579911	1.607089043	1.842532039	1.84162569	1.825674534
-1	170	3.119214535	1.695959687	3.187043905	1.879812837	1.505140901	3.057980776	1.429061651	2.183539391	1.737237573	2.950612783	1.214131117	2.010176182	1.101812601	1.998662353	0.944704592	2.009019375	1.256569862	1.599710345	1.19614923	1.9829849	1.949840069	1.186655402	1.948733926	1.118273139	1.93585	0.986208	1.211918235	1.598358274	1.210078239	1.879585385	1.237200737	1.863577485	0.994331956	1.325580716	0.367460877	1.868545532	1.26683712	1.073934436	1.245692611	0.400193393	1.184322238	1.825255513	1.150812507	1.812375426	1.073331237	1.772407055	0.928174078	1.50311327
-1	171	2.543203354	1.949047685	2.719297647	3.028223038	1.592642307	2.483092546	1.478462338	2.663000107	2.025705576	3.04624176	1.552623749	2.177033424	1.76389873	2.246180058	1.907819986	2.135448217	1.465460062	2.153631687	1.833920121	2.260107279	0.27509889	1.056606531	0.257319063	0.955579877	0.215903	0.777051	1.094266057	0.543132365	0.89246875	0.171104714	1.019310474	0.23958388	0.762764692	0.038894758	0.263567716	0.25635162	1.052562118	0.205824375	0.870678484	0.005868617	1.120158672	0.289148062	1.084421277	0.272854328	0.989273369	0.23590453	0.848500252	0.580456614
-1	172	0.133327305	0.914073229	0.108522907	0.843502223	1.017247677	0.145100802	1.052331686	0.464895099	0.840146244	0.087302335	1.038383007	0.174658343	1.000964165	0.149657801	0.946237385	0.183950558	1.060292482	0.497030616	0.930152059	0.125720441	0.265393108	0.983696282	0.248490393	0.90328753	0.209043	0.758216	1.014211655	0.524809241	0.846437335	0.166215107	1.023008704	0.247126594	0.773284853	0.040305112	0.274016529	0.263913751	1.054830074	0.21323809	0.879228413	0.006176823	1.038697124	0.284205914	1.009843707	0.26850149	0.933444142	0.232542619	0.811297774	0.560023606
-1	173	0.044990174	0.870247006	0.024705315	0.260814041	1.077326536	0.055063996	1.132762194	0.192316025	0.764079332	0.004500166	1.089872122	0.135579422	0.986832738	0.111650139	0.798412979	0.146194011	1.129439235	0.458953977	0.91475904	0.087295428	2.261931658	1.422975659	2.206430197	1.360184193	2.0780499	1.19564	1.446135283	1.787005663	1.447592855	1.94904232	1.360522628	1.943683505	1.087917805	1.387754679	0.341530949	1.98411715	1.385249019	1.133169174	1.373854876	0.387958288	1.485677838	2.118534088	1.461842775	2.073784351	1.38894105	1.957007527	1.169270039	1.745034337
-1	174	0.351307333	1.453363895	0.30952096	1.740435839	1.320866823	0.369841129	1.268001199	1.065204859	1.413813829	0.282912761	0.969456792	0.180575803	0.955534756	0.156671837	0.928390503	0.190937787	0.986516714	0.489341021	0.877451241	0.137085184	1.845159411	1.426397443	1.871430397	1.655483603	1.93551	1.86918	1.33404386	1.891646504	1.696828485	1.999421239	1.489322424	1.962880135	1.580684304	1.668594122	1.552556872	1.93513608	1.395974278	1.652602315	1.75764668	1.509671092	1.298252225	1.793502092	1.388604045	1.820729256	1.613358974	1.936463475	1.885432005	1.87145257
-1	175	5.480537415	2.210000992	6.478005409	3.792396307	1.75937283	5.108662605	1.632577658	3.874658346	2.324236631	7.635776997	1.110706091	0.205524296	1.019144058	0.179212123	0.854264557	0.216698855	1.146917224	0.500513017	0.938213706	0.154379457	2.160735846	1.418766737	2.131769419	1.320748925	2.0516801	1.12331	1.453444839	1.77460587	1.414068699	1.928391218	1.369206905	2.218786955	1.049585223	1.388344288	0.333303094	2.228577137	1.404559851	1.090523243	1.364979982	0.378370017	1.499098778	2.372403622	1.463817596	2.349982977	1.360870838	2.274571419	1.141009688	1.864675879
-1	176	1.172405839	2.013832331	1.199480295	2.423117161	1.754056335	1.163860202	1.658540726	2.114211321	2.055021524	1.193061352	1.879269362	2.542620659	2.271055937	2.669671774	2.948513269	2.483661413	1.739500046	2.617314339	2.330153942	2.759624958	0.285926342	1.120052814	0.267621487	1.030445576	0.224624	0.814658	1.152493	0.571044207	0.960717857	0.177730396	1.182221174	0.269228905	0.870634735	0.045626752	0.274338603	0.289261788	1.216893077	0.237221077	1.015789509	0.006399604	1.1350981	0.300443709	1.106285572	0.28490749	1.032030463	0.249692127	0.900675774	0.595554948
-1	177	3.641025066	1.394832373	3.746142864	1.324717283	1.474101424	3.661049366	1.502143502	2.46934557	1.523566484	4.301673412	1.188889742	0.19948566	1.103295922	0.177447066	0.939130783	0.209250495	1.222084522	0.547620654	1.021202445	0.159407154	2.025974512	1.369520068	2.003673553	1.271134138	1.93935	1.09396	1.405174136	1.664237738	1.355457187	1.832293987	1.446186304	2.256939411	1.115151286	1.458408952	0.350658208	2.256875038	1.478465557	1.144799471	1.453686118	0.381273568	1.508998632	2.220586061	1.472385883	2.198748827	1.368402958	2.11409688	1.138889313	1.805810809
-1	178	0.082230307	0.824226975	0.051243175	0.372370183	0.986281991	0.095349655	1.029039145	0.256911904	0.744186342	0.0220224	1.531148672	2.150324583	1.753732443	2.184003592	1.816601157	2.110006332	1.432629585	1.952072382	1.783245087	2.164808989	1.767760754	1.253806472	1.767986894	1.185964108	1.76526	1.06563	1.281697035	1.595639586	1.276447177	1.73845005	1.199709415	1.698213935	0.972478032	1.170421243	0.373366266	1.700891137	1.225963712	0.999834299	1.223921299	0.366234243	1.178774714	1.62223506	1.149268627	1.614375949	1.077642798	1.594114184	0.952379048	1.456332684
-1	179	1.036872149	1.22659409	0.878983617	1.138168693	1.304409623	1.089090824	1.34270978	1.574914694	1.295040846	0.622705162	1.112077713	0.158619657	0.998048842	0.130140677	0.781563759	0.170987636	1.155738235	0.461267471	0.918171942	0.101788402	2.29082489	1.473368764	2.264068842	1.3991189	2.2074299	1.26306	1.503665686	1.925502181	1.499197125	2.153599262	1.384872437	2.084067106	1.058911562	1.362179995	0.336449772	2.123788357	1.422933221	1.082788348	1.370246887	0.407374918	1.540191054	2.398223162	1.506611943	2.378158331	1.411437511	2.322647095	1.199951053	1.935688615
-1	180	2.625091553	1.701051831	2.340699673	1.659903288	1.519493103	2.680066586	1.440852523	2.261562586	1.773757696	1.747884512	1.604899406	2.16615963	1.866931438	2.24050355	2.039153337	2.125810623	1.495594144	2.159154892	1.915195704	2.26782608	0.282971501	1.060966253	0.264873654	0.958922982	0.222563	0.766669	1.098548055	0.549160182	0.896555066	0.176502287	1.02217257	0.23266013	0.760402858	0.038344882	0.257380694	0.249785855	1.055534363	0.202615306	0.870949686	0.00569232	1.125010252	0.294123977	1.089898229	0.277567595	0.995936096	0.240190819	0.855364561	0.591236174
-1	181	3.638258219	1.176778436	3.443623543	0.91940254	1.29351747	3.709269285	1.322119117	2.006710291	1.284253955	3.168279886	1.001105905	0.160097227	0.931666195	0.128567517	0.826167583	0.168344259	1.033050418	0.460908771	0.85407716	0.097966619	0.259812951	1.078533888	0.243108228	1.003953934	0.204424	0.865385	1.107777715	0.549950361	0.934309006	0.163148493	1.030808568	0.235798746	0.797713578	0.041460376	0.283620626	0.252909034	1.059164524	0.223942488	0.893345833	0.006836386	1.087358236	0.280268013	1.058989763	0.266786665	0.987231374	0.236157894	0.860947549	0.557027102
-1	182	0.123422205	0.996084988	0.094876528	0.785156369	1.053067684	0.136770278	1.069989562	0.410057276	0.908206522	0.069081739	1.01518929	0.160641685	0.98995322	0.129968211	0.916612208	0.168105766	1.035270214	0.468320876	0.900945842	0.100336462	0.245255813	1.068746209	0.229198843	1.00259757	0.191843	0.876974	1.09515655	0.549266815	0.935283482	0.151412904	1.010596633	0.216246381	0.796405613	0.043253895	0.290343612	0.232282728	1.038144469	0.237748235	0.877664566	0.007914504	1.065631032	0.273989469	1.038089633	0.261975884	0.969358981	0.234431162	0.844412744	0.549346328
-1	183	0.099714994	0.976435125	0.075458385	0.874989688	1.074275136	0.110466518	1.106978774	0.39782685	0.891892374	0.057325132	1.04825449	0.162831336	0.981153488	0.132121474	0.869862318	0.170482904	1.079502702	0.486775726	0.90376693	0.101421982	0.262108237	1.121485591	0.245007917	1.043878555	0.205658	0.899756	1.151043415	0.570334256	0.973061383	0.164470375	1.070367575	0.2386958	0.821831942	0.041365702	0.287435859	0.256615132	1.100046277	0.2256971	0.926109552	0.00688543	1.130509019	0.287454396	1.101476669	0.273599833	1.025843382	0.242336363	0.886111915	0.577515483
-1	184	2.167686462	1.56758666	2.259189367	1.294512749	1.507522583	2.105831385	1.455146432	1.852886319	1.61129427	2.199038982	1.050975084	0.166085944	0.968325377	0.134173781	0.826601207	0.173634931	1.085415363	0.484586269	0.893983483	0.101556614	0.259529978	1.12779355	0.241550907	1.050682068	0.200216	0.912061	1.157331347	0.57661593	0.981771827	0.156951964	1.074765682	0.237424597	0.826604724	0.041533746	0.293479234	0.255988926	1.104617596	0.229390919	0.930927336	0.007239734	1.136079669	0.299879044	1.106525898	0.286477506	1.029695034	0.255981654	0.88504976	0.585806608
-1	185	2.900821209	1.227755785	2.755103111	0.988007843	1.272509456	2.93239069	1.274580717	2.217459202	1.359603286	2.606380701	0.998811185	0.182714581	0.975893319	0.157557055	0.931342602	0.193647042	1.018756747	0.485444605	0.894432306	0.136936769	1.984064579	1.566192031	2.01573348	1.81675148	2.0946701	2.06633	1.466271877	2.049058676	1.854579806	2.178472996	1.495263696	2.005139112	1.604928732	1.746316671	1.67961669	1.975503564	1.40171957	1.733974099	1.768062949	1.66908741	1.374290228	1.911543489	1.468944907	1.942556739	1.706723571	1.998746634	1.928351402	1.910159469
-1	186	2.865457535	1.0898875	2.829170942	1.033426523	1.201532245	2.886502981	1.241555572	1.762773275	1.168905258	2.762638092	1.619126081	2.092194557	1.950860977	2.220812082	2.345546007	2.036735535	1.501565218	2.276932001	2.003021955	2.314912558	2.238678694	1.601596594	2.305957079	1.833428979	2.49825	2.0982299	1.509132028	2.214455128	1.877014637	2.835839987	1.542740464	2.140646696	1.670813322	1.876713157	2.066535473	2.079063654	1.448498487	1.910099864	1.846114635	2.168230534	1.539909005	2.10654068	1.633641005	2.157515287	1.87848103	2.303795576	2.24972868	2.215194225
-1	187	0.149284586	0.896371543	0.110403717	0.447940886	1.031919122	0.168535292	1.070245981	0.370348632	0.82241255	0.091201723	1.700778604	6.099566936	2.087903261	6.189543724	2.407806873	5.863897324	1.559557557	3.82779932	2.265447855	5.868669987	0.266309053	0.983793259	0.249764934	0.915783703	0.211212	0.78745	1.010983109	0.531592667	0.858073115	0.169525325	1.033034086	0.249868363	0.793341756	0.041999318	0.279942185	0.267017007	1.062796116	0.222552925	0.894692779	0.00646771	0.9915573	0.281504631	0.965831399	0.267477632	0.901978493	0.235431165	0.794873118	0.540553808
-1	188	0.083760619	1.112110376	0.069958799	0.936636686	1.220432878	0.090925381	1.25524807	0.404470026	0.998971403	0.070622221	1.438905001	2.667513132	1.322292209	2.628154039	1.075990796	2.659862757	1.480678678	1.956610918	1.42984879	2.568363905	0.336171001	1.151703477	0.317407548	1.073795795	0.274552	0.949971	1.181827784	0.634237945	1.006703854	0.230816439	1.205549955	0.304601938	0.911887467	0.046322439	0.328580827	0.323679239	1.239012718	0.248705834	1.040894747	0.007421228	1.164330244	0.314242363	1.136853576	0.296706378	1.064804196	0.254200846	0.925155044	0.626214683
-1	189	0.131100893	0.922766507	0.113636076	0.850305498	1.012847543	0.139881939	1.045880914	0.43905291	0.852538347	0.100056767	1.453041911	2.062629223	1.584971309	2.108719587	1.571413159	2.045360804	1.385806441	1.711456895	1.595852613	2.146651506	1.865495563	1.253531456	1.836902142	1.150762439	1.7654901	0.977504	1.289584398	1.522254825	1.232349992	1.690242887	1.200641632	1.774944901	0.941800535	1.204822183	0.327440083	1.799194455	1.234896064	0.981991708	1.182252884	0.362439245	1.195260048	1.721099019	1.158074379	1.691298842	1.053157926	1.611466885	0.871675432	1.389251113
-1	190	0.272179633	1.231756926	0.19172971	1.088986754	1.294824481	0.304908305	1.317505002	0.613707423	1.160399675	0.10532815	1.322407007	0.724510133	1.29569447	0.683356106	1.189216495	0.73912102	1.332609057	0.898946404	1.236011624	0.638564765	2.381658554	1.419118643	2.318183899	1.323910952	2.13273	1.0797	1.450319529	1.765464783	1.410857916	1.837314487	1.595832825	3.7873559	1.099324465	1.49741137	0.328477442	3.605207443	1.585925937	1.164976716	1.802897811	0.382975578	1.514493585	2.302449942	1.471822143	2.280745983	1.349597812	2.197626114	1.062184334	1.763062239
-1	191	0.079002693	0.904298842	0.063515775	0.667019784	1.029950619	0.0861644	1.070690393	0.336834103	0.824698448	0.04986278	1.255089402	2.495552063	1.168904185	2.52192378	1.016606212	2.473435879	1.288557172	1.642624736	1.2558074	2.523290157	2.11488533	1.574774265	2.196713686	1.885244012	2.4226699	2.2667501	1.461419702	2.353450537	1.950836182	2.68568182	1.620578766	2.148916006	1.748333216	1.890019894	2.129237413	2.081092596	1.511198878	1.920976281	1.972566247	2.1477983	1.567959666	2.222420692	1.67966187	2.282162666	1.981395602	2.435720921	2.499429226	2.416054487
-1	192	0.11711663	1.016482592	0.095641844	0.767868102	1.10379529	0.125983402	1.131333113	0.484258592	0.953317702	0.06692706	1.046609998	0.165031791	0.966282308	0.133397162	0.829626799	0.172636852	1.080356717	0.482932389	0.891498268	0.10119424	0.258983821	1.122717142	0.241284221	1.045996547	0.200529	0.907022	1.15220511	0.572912514	0.976658762	0.157795936	1.070364237	0.236462727	0.823588669	0.041430701	0.292074353	0.25477621	1.10001266	0.228444606	0.926932335	0.007177682	1.130977154	0.296047777	1.101600409	0.282649726	1.025464177	0.252163172	0.882625639	0.581533074
-1	193	0.131993636	1.004207492	0.084932968	0.574437797	1.160315275	0.153100908	1.207574725	0.368711025	0.906186283	0.042776763	1.448240519	2.50595808	1.332682371	2.413617134	1.045116067	2.466501713	1.491666794	1.878394723	1.442516088	2.070931673	2.900689602	1.39566803	2.924197674	1.311691046	2.9505999	1.0822999	1.427198887	2.083349705	1.431764603	2.769535065	1.450688481	2.672394276	1.171592116	2.026204824	0.384777278	2.699380398	1.489108443	1.438862205	1.438785672	0.490342587	1.40134263	2.8651793	1.359912753	2.823275566	1.258117557	2.700413466	1.061005473	1.955374122
-1	194	2.991281271	1.212399364	2.333343983	0.684706271	1.376558542	3.184877157	1.421466231	1.619498253	1.297688484	1.05205977	1.138549209	0.196425691	1.038586736	0.159112319	0.856101394	0.202867895	1.178068399	0.53177923	0.961260557	0.118269347	0.29602772	1.22691226	0.271854311	1.142411828	0.217052	1.00498	1.259573102	0.65952009	1.074678659	0.16155389	1.168873668	0.285324097	0.874379575	0.040725499	0.314393282	0.308738768	1.202024817	0.229262352	1.01472497	0.007363991	1.237433314	0.392092764	1.202915311	0.37783438	1.111317039	0.345017016	0.924561679	0.659357369
-1	195	2.112458229	0.865936995	1.391592383	0.197847724	1.130162001	2.323368788	1.187121511	0.726826489	0.898448348	0.154464453	1.523331165	2.684290171	1.748405814	2.754359961	1.809319139	2.617429972	1.423285604	2.08354044	1.788847089	2.728952885	1.74265182	1.226172924	1.730771422	1.147197962	1.70474	1.02693	1.258230329	1.525337577	1.231849313	1.670303106	1.17549789	1.682612419	0.947464585	1.1545434	0.362603277	1.694586158	1.205043793	0.977481067	1.185372829	0.359334975	1.153059363	1.592086673	1.118418694	1.574431062	1.03393805	1.532659173	0.904790521	1.378209949
-1	196	0.266014457	1.077628851	0.217800498	0.88235271	1.128346324	0.286501527	1.149556398	0.629465342	1.025990009	0.163636968	1.295118451	2.163473845	1.220475912	2.162646055	1.068092704	2.14912796	1.324923396	1.756540179	1.324346662	2.126478195	2.058138371	1.226189256	2.05099225	1.148300767	2.0284901	0.993828	1.255157828	1.627974153	1.237640023	1.972468972	1.27857399	2.032378674	1.021744967	1.432034135	0.365086019	2.039134502	1.312141657	1.130266666	1.275874376	0.42052415	1.227740049	1.922846437	1.190998554	1.9029001	1.102236748	1.841282249	0.935411334	1.527483702
-1	197	0.075485252	0.986213148	0.048200835	0.334543079	1.126205921	0.088322982	1.159632325	0.257664353	0.886609614	0.009009374	1.052063584	0.14441672	0.949575305	0.120513871	0.769186854	0.155291229	1.091669798	0.447075844	0.876536548	0.098084286	2.136661768	1.378760457	2.096843481	1.294933081	1.99795	1.12526	1.407659173	1.722816348	1.382928729	1.894410372	1.312469482	1.942717552	1.021276832	1.306303859	0.323955387	1.978687286	1.344437838	1.051939368	1.300920248	0.373387516	1.447136164	2.145083189	1.417581797	2.110510826	1.32638824	2.01419425	1.11282289	1.738196373
-1	198	0.160233974	1.094111204	0.116701812	0.87314105	1.182967186	0.180056155	1.208464623	0.50255543	1.013365269	0.074973747	1.344479561	2.131145	1.242709756	2.091842651	1.055001974	2.146585703	1.382275224	1.743265986	1.340427637	2.071721077	0.273507625	1.077193141	0.257086605	0.99944675	0.219202	0.850872	1.106144428	0.562776923	0.934657872	0.179324612	1.127831817	0.260414332	0.85766238	0.042412415	0.291791171	0.278754175	1.159030437	0.23012875	0.974423945	0.006633453	1.085993409	0.274570584	1.057838082	0.260089159	0.983267963	0.22698094	0.849039197	0.562017798
-1	199	2.356715679	1.818885088	2.474435091	1.838170052	1.60901475	2.311601877	1.517443299	2.230171442	1.865210533	2.624492884	1.064137101	0.178616136	0.985016406	0.153691426	0.832966149	0.188862711	1.096405864	0.464340627	0.902864158	0.129554361	1.966414332	1.255601406	1.944423556	1.172923207	1.88519	1.00657	1.284843087	1.599012971	1.258897901	1.80002439	1.303099751	2.046496153	1.016387105	1.35335052	0.336831182	2.059545994	1.33635366	1.072884083	1.297740936	0.382206887	1.387180924	2.141982317	1.356379509	2.121391535	1.266557574	2.056663513	1.07305944	1.731476903
-1	200	0.22363244	0.999015868	0.193581417	0.857823849	1.097362995	0.237458676	1.135200262	0.569932759	0.931843102	0.167496353	1.104828	0.198909655	0.992311358	0.163763374	0.810162306	0.213860258	1.145486951	0.496909827	0.915186405	0.131961629	0.267380714	1.079789758	0.248961002	0.991669238	0.205989	0.827033	1.112316728	0.564339042	0.929811001	0.159228325	1.130956769	0.275667459	0.826454818	0.040071666	0.278346688	0.293417722	1.16497159	0.215777114	0.973729551	0.006284686	1.132992625	0.263918728	1.100466728	0.247380733	1.011928558	0.209853485	0.866506517	0.568629682
-1	201	2.990660906	1.393316388	3.016132832	1.203980803	1.458682299	2.972654104	1.486238122	2.020724297	1.47175467	2.942747116	1.95625484	3.294120789	3.115956783	3.532289028	9.165045738	3.200452805	1.748058438	4.109352589	3.18625617	3.704690933	0.279157788	1.191488147	0.259324968	1.09048903	0.214131	0.866905	1.22830677	0.580866754	1.015874267	0.167436838	1.23492074	0.347771734	1.184560537	0.060287375	0.50860399	0.370482177	1.269669652	0.352675945	1.074251413	0.010928749	1.225623608	0.27334103	1.180943727	0.259520471	1.045592427	0.227937624	0.81975913	0.547914028
-1	202	0.48448804	1.209785938	0.408344507	1.079823971	1.247220039	0.519941568	1.264194369	0.870301843	1.16293788	0.334731936	1.236514211	0.480255246	1.217644095	0.435831279	1.192804456	0.496950448	1.249367833	0.937178433	1.168795109	0.394028664	3.381641865	1.761158466	3.357687235	1.980924606	3.24524	2.25141	1.673757076	2.341816902	2.037382126	3.084775209	1.867414355	4.345266342	1.98697865	2.991019249	3.962276459	4.236089706	1.717155337	2.925608158	2.478613138	5.256213665	1.577270508	2.489387035	1.676771879	2.497864008	1.968363523	2.456805706	2.277449846	2.241057873
-1	203	2.960533381	1.998346329	3.228848934	3.322310686	1.560694098	2.845472097	1.437718272	2.785266399	2.075422287	3.789223194	1.544614315	2.40582037	1.774571776	2.476038218	1.829136491	2.357538462	1.44239676	2.048985243	1.813132644	2.487807035	1.806904554	1.242068172	1.795631528	1.157098651	1.76545	1.01846	1.275040746	1.55304265	1.243192554	1.720410824	1.190506935	1.729956865	0.954072535	1.191899419	0.355867416	1.740428567	1.220451832	0.995716691	1.196264029	0.367367268	1.170208812	1.649025559	1.135846496	1.631790757	1.047639251	1.587341428	0.902864456	1.40615356
-1	204	1.53334105	2.219441175	1.479691505	2.82264185	1.835536718	1.570861697	1.721664906	2.78096509	2.314634323	1.474076629	1.961622357	2.223598719	2.445194244	2.094345093	3.361244917	2.260224104	1.802956104	2.944972277	2.532968283	1.918502092	0.30517602	1.154961944	0.286031038	1.046842933	0.241975	0.859688	1.19388473	0.609062135	0.979058802	0.196289912	1.198746443	0.260744065	0.890814304	0.047131177	0.286647052	0.280511856	1.242360711	0.245033368	1.001910567	0.006821445	1.167595267	0.373810321	1.137597919	0.359626949	1.068992496	0.328466088	0.995450199	0.683155358
-1	205	0.094161876	1.007682085	0.070730656	0.791437328	1.120146871	0.105426632	1.153630614	0.377110571	0.907650828	0.050063964	1.081072807	0.195781112	0.988094747	0.165793568	0.840095222	0.20815745	1.117702365	0.493209451	0.907912374	0.138351932	0.289239734	1.055956006	0.271218181	0.973851681	0.229118	0.828571	1.0872612	0.571080148	0.91442132	0.183348641	1.10919416	0.274244189	0.827901602	0.043506254	0.288586348	0.291767508	1.142976522	0.229024574	0.957520545	0.006584913	1.111776829	0.305813909	1.081042886	0.28859964	0.9984442	0.248792127	0.853873193	0.599096179
-1	206	0.265850633	1.102562428	0.234779373	0.803237975	1.206629515	0.281201065	1.234885693	0.639514089	1.034250379	0.212332577	1.148204446	0.206702143	1.060167432	0.177302897	0.892139494	0.218927056	1.181857944	0.519599795	0.980051219	0.150066018	2.097477913	1.332888722	2.07611084	1.247352004	2.01702	1.09146	1.364526272	1.69645834	1.336028576	1.927272916	1.39619422	2.241932869	1.078747749	1.440125227	0.347639382	2.249558449	1.428369522	1.131746054	1.401037216	0.39700079	1.463526607	2.211668253	1.430472612	2.201336861	1.336457491	2.16998291	1.124940515	1.809897184
-1	207	1.644741058	1.388278365	1.25467205	0.924170554	1.460610628	1.760216475	1.473545194	1.527340412	1.48400557	0.450695097	1.115757823	0.210560352	1.01175046	0.178634912	0.844410479	0.223882049	1.156144261	0.517989695	0.931522131	0.149072304	0.294307649	1.092945814	0.275359035	1.006798744	0.231188	0.857321	1.126028776	0.590616882	0.945374429	0.183342308	1.149153948	0.2887429	0.851054251	0.045141865	0.294449151	0.306392193	1.184356093	0.235599592	0.993229806	0.006822444	1.149038434	0.305946261	1.116176963	0.287856251	1.027540684	0.245839	0.871796966	0.608628571
-1	208	2.304584742	1.067280889	1.638099432	0.286648095	1.209068537	2.492801905	1.230834484	1.212010741	1.153511882	0.202202916	0.958580792	0.177959576	0.904150009	0.152450949	0.820242465	0.188900068	0.984580994	0.472257644	0.835319281	0.131350011	1.822249532	1.424016476	1.842418194	1.650662661	1.88878	1.8460701	1.331770539	1.857875705	1.689494848	1.925725698	1.486489892	1.9455235	1.561179161	1.615572214	1.43805325	1.922643185	1.393834352	1.587472558	1.748604178	1.386072159	1.300551176	1.792924047	1.391599536	1.815251946	1.616312623	1.912111163	1.868181944	1.849062681
-1	209	2.184521914	1.301196337	1.939176321	0.937677741	1.418707967	2.262811184	1.451773286	1.401338816	1.360575795	1.579463601	1.88726294	2.11047554	2.264091492	2.084180593	2.793565273	2.099474907	1.74821496	2.469992161	2.313562155	1.994379044	0.305806994	1.138392448	0.286562592	1.058161855	0.241878	0.903033	1.169236898	0.627071857	0.994978547	0.193912506	1.184678555	0.284606844	0.870365739	0.046194468	0.263896078	0.304328561	1.221828222	0.23665072	1.01108098	0.006318757	1.147161365	0.339653879	1.119318366	0.324760348	1.045426488	0.291787863	0.920437694	0.639782965
-1	210	0.166298151	0.909038186	0.129564077	0.655262172	1.004472613	0.183108673	1.036646843	0.505776823	0.856697023	0.09529411	1.313538313	5.720647335	1.375603199	5.757547379	1.400131345	5.511901855	1.299773455	3.302683592	1.598258853	5.413615227	0.262060583	1.034962893	0.245538071	0.957330763	0.207112	0.823454	1.067679524	0.531565189	0.889091969	0.165802389	0.994874835	0.236768767	0.774971426	0.040832914	0.285360962	0.253194183	1.023438215	0.218147993	0.862484396	0.006501314	1.087235212	0.289352179	1.05632937	0.274504364	0.98322922	0.240595296	0.867483556	0.567273974
-1	211	4.78569603	1.856854796	5.473642826	3.266129971	1.505469203	4.539325714	1.402795196	3.746967077	1.997954488	6.653986931	0.980024397	0.161153063	0.905246556	0.131006211	0.77937603	0.169064626	1.011283159	0.469579428	0.838550568	0.101159707	0.252140135	1.04589057	0.236004397	0.977909923	0.198531	0.857256	1.074532628	0.534027517	0.908257663	0.158318296	1.000469208	0.227724805	0.785459638	0.041343916	0.290570021	0.244047776	1.027635574	0.224723414	0.869318008	0.007045648	1.053732514	0.270969927	1.025618076	0.25802201	0.959078908	0.228534594	0.848331571	0.538818181
-1	212	0.155641332	1.049952984	0.15010576	1.155175924	1.054153204	0.15906176	1.062073469	0.619287491	0.988945723	0.145823568	1.54828465	1.46548295	2.14074254	1.529668927	3.001235008	1.44130528	1.399784207	1.871119142	2.101989985	1.572194815	0.26491946	1.023887753	0.247662023	0.891458631	0.207838	0.674233	1.065918207	0.497958899	0.826670051	0.165626079	0.989705801	0.213284522	0.727254629	0.037325565	0.247530252	0.230591655	1.028939724	0.194155127	0.807237506	0.005543407	1.090749979	0.279626161	1.05388391	0.2629264	0.932779133	0.225621268	0.759888291	0.541721046
-1	213	2.589179516	1.991230965	3.479499817	3.275394917	1.547108412	2.341882229	1.435060024	2.962851763	2.075715065	5.447842121	1.350742936	6.10542202	1.392374396	6.174966335	1.397597551	5.894668102	1.342711806	3.512452126	1.634647489	5.867938042	0.266588897	1.041719794	0.249797791	0.958121181	0.210737	0.81556	1.075887442	0.535872579	0.890811563	0.168775588	1.002441168	0.240590468	0.774588406	0.040834595	0.282097578	0.257175028	1.032008171	0.217294589	0.866355062	0.006412125	1.101139307	0.295378804	1.068861365	0.280004233	0.99002099	0.244877532	0.866041124	0.576774716
-1	214	2.247136593	1.126775146	2.423906565	0.988852382	1.18146348	2.183632851	1.204726577	1.893354774	1.227159858	2.587373972	1.20633781	2.246041536	1.142120957	2.225287199	1.036077499	2.227449179	1.232550621	1.752314329	1.253888726	2.143148422	0.258819997	1.001439452	0.242156878	0.903871894	0.2035	0.743935	1.040100098	0.506442368	0.839558125	0.162070438	0.966762006	0.224871159	0.738459468	0.038341682	0.272139758	0.241151825	1.000063896	0.203391165	0.82016325	0.005975643	1.067158103	0.277365327	1.031093121	0.261819869	0.940227389	0.226576284	0.810926139	0.545981646
-1	215	3.357943058	1.109262586	2.428056717	0.242634475	1.332031131	3.611433268	1.383806705	1.150341988	1.181860089	0.29031086	1.104732394	0.200275347	1.006895065	0.171011195	0.853972614	0.212735072	1.140040994	0.504773915	0.927256882	0.145247757	0.29704991	1.061235428	0.279631823	0.981341839	0.239016	0.83896	1.091915131	0.573759735	0.920077682	0.195080668	1.116174698	0.275013924	0.833104014	0.043985374	0.288093597	0.292891026	1.14950633	0.231513336	0.96257329	0.006582559	1.117464423	0.333435148	1.08780086	0.316662699	1.009710908	0.278010845	0.87272644	0.623286903
-1	216	1.544661641	1.404877901	1.280433536	1.140945792	1.488967419	1.625846505	1.511153936	1.57770741	1.49564302	0.806542456	1.17869103	0.184850678	1.061285257	0.152376875	0.873882473	0.199860141	1.220392942	0.510148525	0.979417145	0.124846675	0.254688203	1.139356613	0.23558329	1.042787671	0.192235	0.878981	1.175030947	0.576618791	0.975836396	0.14769657	1.201398253	0.260469288	0.858896792	0.040022142	0.308486313	0.276566982	1.238014936	0.221292704	1.029802442	0.007418614	1.188293338	0.224484935	1.151449203	0.208980218	1.057668328	0.174187794	0.965396345	0.55038166
-1	217	0.055399794	0.829809308	0.036377225	0.195958614	1.012061477	0.063329853	1.060476661	0.197210506	0.729279041	0.005649448	1.22424233	2.050375462	1.115104198	2.033236027	0.954953909	2.050165415	1.265031934	1.618461013	1.210590601	2.007788897	1.94499445	1.186897397	1.941743493	1.116165996	1.92475	0.98156	1.21281898	1.586271405	1.205742478	1.868723273	1.238045573	1.882730603	0.993168116	1.333344817	0.364194661	1.88924706	1.268466949	1.076167703	1.242832422	0.400720477	1.184352875	1.822498798	1.149973869	1.807617307	1.06963861	1.762704134	0.919894934	1.490495682
-1	218	4.984288216	2.642301559	6.70447731	8.326205254	1.934554219	4.549257278	1.766312957	6.149866104	2.892846107	12.18718052	1.404389024	2.757846832	1.298755407	2.74233532	1.119728923	2.797085285	1.44579041	2.008368015	1.408740044	2.740325212	0.267208457	1.135522366	0.252696633	1.052914858	0.219373	0.913476	1.167568326	0.586031497	0.983753979	0.184787378	1.182350516	0.23659271	0.915525496	0.044602662	0.316803724	0.255499512	1.218075156	0.246748656	1.009638548	0.007075487	1.144844532	0.271820664	1.112122774	0.257272631	1.027299166	0.224893153	0.893293083	0.574737072
-1	219	0.202456251	1.006161451	0.180267408	0.791182935	1.103068233	0.213032156	1.14178431	0.602321565	0.947396576	0.159911871	1.349956274	2.307016134	1.250433564	2.290025949	1.048718452	2.27803874	1.388936281	1.810762525	1.355259061	2.19847393	2.40867424	1.29660213	2.408730268	1.209776998	2.3928599	1.0189	1.328442931	1.782094121	1.30791378	2.285801411	1.3510288	2.299432993	1.087975979	1.698362827	0.389085948	2.307410002	1.387591124	1.281931281	1.341053844	0.477207661	1.309046626	2.316540718	1.271149039	2.285092354	1.179309487	2.19206953	1.000254273	1.709550262
-1	220	0.22666949	1.293863654	0.208831593	1.463418961	1.268999815	0.23702763	1.266450167	0.80010134	1.231665015	0.209482387	1.10508585	0.128826752	1.002073646	0.105727278	0.812263429	0.139032036	1.144768476	0.464264482	0.931641698	0.082356729	2.315945864	1.438007951	2.244820118	1.386977434	2.0802801	1.19733	1.457873821	1.777735353	1.469982147	1.90508914	1.38237226	1.926826	1.146672845	1.457943678	0.374812394	1.973066926	1.401541948	1.212615848	1.412840128	0.418272197	1.501238227	2.128986597	1.481497049	2.075817108	1.420498252	1.933672071	1.179630518	1.739406228
-1	221	0.213903025	0.989737868	0.178992823	0.8340469	1.06836164	0.229570478	1.097768664	0.580183029	0.931829929	0.140365571	1.081820726	0.227425158	0.997597754	0.192626119	0.862748981	0.241881698	1.113067269	0.535722852	0.92593652	0.162077636	2.561708212	1.76320219	2.603243589	2.076301336	2.6872001	2.4193599	1.644261241	2.406522036	2.130964994	2.713182449	1.699666977	2.816472054	1.917982936	2.430166006	2.547078371	2.765525341	1.579436898	2.398443222	2.088501692	2.802911997	1.550697088	2.573221207	1.675514221	2.62729311	2.010571718	2.729002953	2.322745085	2.355089188
-1	222	0.076919809	0.861669362	0.053427815	0.533396065	0.994861364	0.086871244	1.035277605	0.306340247	0.790184438	0.031858433	1.054631114	0.273038894	1.057136774	0.227197975	1.029623985	0.289396405	1.062061906	0.802572608	1.047568798	0.185728237	0.26116845	1.038793564	0.244709536	0.963817775	0.206433	0.832274	1.070376396	0.53321588	0.894704282	0.165235415	0.99734515	0.236323401	0.778095126	0.041022949	0.286150813	0.252739966	1.025272965	0.219451845	0.865782201	0.006564998	1.052006841	0.274186611	1.021963835	0.260333151	0.950802565	0.228771552	0.838626504	0.539796054
-1	223	0.146107048	1.136325955	0.132675648	0.868951559	1.237274647	0.15429534	1.269799829	0.550374627	1.059913993	0.131338999	1.206504226	0.095381074	1.096738935	0.073767789	0.822506607	0.1051393	1.246186256	0.454131961	1.018839955	0.054839686	3.143430233	1.492293954	3.028407574	1.508786559	2.7256999	1.95249	1.51002872	1.983129978	1.562846303	2.535371065	1.475131273	1.662843585	1.333060265	1.356483698	0.497646183	1.705304861	1.480708003	1.265330195	1.565733552	0.433163971	1.56344533	1.828721762	1.567327738	1.819349766	1.680579185	1.873324156	2.147589922	2.028948307
-1	224	1.779355645	1.065894127	1.44175756	0.810918033	1.188024879	1.900831699	1.220418096	1.292290807	1.136935592	1.258202434	1.519612074	2.616966963	1.742126465	2.661692619	1.806264997	2.546402454	1.420514703	2.070825338	1.783401966	2.588754177	1.720270038	1.232332349	1.715343952	1.167994142	1.7060601	1.06923	1.260897875	1.557038665	1.255629182	1.685299397	1.18204844	1.669779897	0.963902175	1.145006299	0.379428238	1.676074028	1.208140135	0.985321641	1.208083034	0.359409153	1.157167196	1.576853037	1.126226664	1.565429807	1.055454969	1.539881587	0.94716692	1.414599657
-1	225	0.093077853	0.949962616	0.075533502	0.825307131	1.04794383	0.102513231	1.080501676	0.389771104	0.865101397	0.066537976	1.278471947	2.179307938	1.188876987	2.128933668	1.055228829	2.194737673	1.311539888	1.684420705	1.285011888	2.078499317	2.028213024	1.567816854	2.073816061	1.872004986	2.19526	2.2442601	1.454978943	2.184175968	1.921476483	2.344436884	1.625585318	2.154595137	1.793427944	1.965787411	2.257216692	2.104888916	1.513620377	2.046905279	1.973536491	2.284853458	1.566486478	2.290307999	1.681681991	2.343266726	1.987432241	2.46536541	2.373972893	2.35078311
-1	226	0.087551765	1.229619145	0.07013952	0.987658739	1.272512794	0.095942788	1.285352588	0.467237085	1.111001253	0.051616237	1.164844751	0.173599049	1.057768464	0.137047291	0.862746716	0.184349135	1.206630945	0.51104933	0.976475775	0.097379103	0.243034109	1.256583452	0.22577998	1.163862348	0.187402	1.0290101	1.291987181	0.603260219	1.082239985	0.15147303	1.196013808	0.247305527	0.884149671	0.039126042	0.295809954	0.268122822	1.230543256	0.220552668	1.027941465	0.006783701	1.276115656	0.317362368	1.24143362	0.303328633	1.149334669	0.271999061	0.97010535	0.644951463
-1	227	0.067149818	0.891749442	0.058788612	0.755417943	0.980740964	0.071179055	1.015274048	0.358763665	0.824232936	0.052099872	1.535199404	3.599313021	1.775568008	3.733837128	1.859635949	3.514534473	1.430955172	2.369496584	1.839668632	3.776510954	1.756442308	1.21522665	1.729695201	1.110570788	1.6689	0.953395	1.252540588	1.458119154	1.189859629	1.614438295	1.163466573	1.685593247	0.916119933	1.149198532	0.332317948	1.709929109	1.199535847	0.950355768	1.143615365	0.353250027	1.143651962	1.595207334	1.103060961	1.564588785	0.99278152	1.492507696	0.826993167	1.302758932
-1	228	0.35292536	1.132816672	0.246224031	0.761653006	1.274383545	0.39991799	1.322496295	0.802546203	1.140511036	0.154897198	1.361667871	2.264004231	1.260624886	2.254191875	1.090333104	2.281358719	1.400145769	1.813549757	1.360615373	2.298567772	0.268110514	1.098809361	0.252447128	1.020058751	0.216454	0.87654	1.128549457	0.570354283	0.953585088	0.179034635	1.147348762	0.253901064	0.873970807	0.042328864	0.297335654	0.271830738	1.179832101	0.232111737	0.988961339	0.006666192	1.107382059	0.272601008	1.077720523	0.258219332	0.999469817	0.225625247	0.863545656	0.564467967
-1	229	3.560008049	1.752561808	4.336514473	1.922799349	1.600206614	3.266367435	1.530083895	2.345954657	1.765516162	5.697603226	1.365876913	2.427821398	1.264292121	2.397371292	1.04966116	2.396352768	1.40487349	1.855525613	1.371616125	2.285757303	2.38556385	1.309361339	2.382625341	1.220584035	2.3673201	1.0191	1.341829538	1.776869655	1.318367004	2.278161764	1.362173796	2.303851366	1.094821692	1.674805045	0.385902762	2.312131882	1.400374174	1.270140529	1.345962763	0.469996095	1.321696281	2.315975904	1.282931566	2.281903982	1.187581062	2.176254988	1.000612497	1.704559565
-1	230	5.825359344	2.332471609	7.112587452	3.434188843	1.759825468	5.394818306	1.60797298	5.152767658	2.548920155	8.196774483	1.307361126	2.111721039	1.211099267	2.11062932	1.036892772	2.089740038	1.346274257	1.725453973	1.310087204	2.063530922	2.397135258	1.264248967	2.395417929	1.181716561	2.3654201	1.01213	1.294730544	1.76458919	1.279547691	2.234363317	1.318475366	2.199246883	1.062327266	1.657067776	0.390042961	2.206044912	1.352411032	1.255092263	1.318062067	0.474324584	1.274474859	2.28758812	1.23850739	2.265281677	1.153053403	2.194939375	0.987941682	1.697712421
-1	231	1.127259493	1.447817802	1.018822908	1.428431869	1.480797648	1.176241875	1.49633038	1.772754908	1.55379951	0.909502208	1.88191998	2.004263163	2.290710926	1.94311142	2.962765455	2.008282661	1.73934269	2.545210123	2.342193365	1.826344609	0.2979047	1.124024272	0.279240608	1.028529882	0.235964	0.856888	1.159566641	0.6012128	0.963863671	0.19001089	1.184241176	0.268424034	0.864513099	0.045796756	0.269851595	0.287608564	1.221020222	0.235701412	1.010821462	0.006414577	1.141379952	0.350972027	1.112078667	0.336813778	1.039636135	0.305500031	0.936243892	0.647953451
-1	232	0.106423005	0.869393349	0.069414772	0.339172959	1.022495866	0.120908283	1.065782309	0.268138796	0.770648479	0.010260954	1.640468121	2.268731117	1.956251502	2.384119034	2.481146097	2.219750881	1.523338914	2.37172699	2.010943174	2.61948204	2.163890362	1.632756233	2.228152275	1.893628955	2.42307	2.28737	1.534522414	2.265413523	1.932487488	2.725296259	1.561860442	2.127008438	1.77309072	2.033677578	2.424013376	2.093188763	1.46914649	2.089105606	1.848779202	2.502184153	1.57077086	2.218903542	1.671948671	2.271131754	1.936824322	2.396351337	2.229828835	2.139392614
-1	233	0.15056321	0.90325433	0.111177631	0.645747721	1.034840226	0.167189479	1.078197002	0.441446126	0.845142245	0.067146696	1.018561125	0.154221371	0.916117489	0.13044478	0.744922519	0.165148601	1.058472872	0.43938157	0.843099415	0.109466687	2.040096998	1.335330009	2.004874706	1.240842462	1.9139	1.06124	1.367476821	1.648160458	1.326638222	1.814988971	1.273893833	1.912614107	0.99165225	1.279724121	0.326321423	1.943867087	1.307329535	1.029854059	1.255626321	0.374347389	1.409483552	2.118754387	1.378275156	2.087680817	1.280526519	1.999300599	1.071168542	1.705775857
-1	234	0.154082567	0.843377054	0.099211887	0.477605373	0.968230247	0.177135929	1.003774762	0.340026677	0.780771554	0.047072064	0.964420199	0.205540925	0.915795326	0.169735417	0.831760287	0.218269005	0.986404896	0.548530042	0.865378201	0.137489066	1.656745911	1.449234247	1.668273449	1.768902063	1.7016799	2.0718701	1.338122606	1.835989952	1.790541291	1.724162102	1.491268158	1.673467517	1.548347116	1.187565923	0.876119018	1.666482091	1.385524988	1.181963563	1.795263529	0.536353052	1.298493266	1.555197239	1.404839635	1.560706615	1.710454702	1.593584776	2.010148287	1.750661731
-1	235	0.119659036	1.170608044	0.097850375	1.0235641	1.237620354	0.130625084	1.259764314	0.50029248	1.079564095	0.08299271	1.162815809	0.224599153	1.073870063	0.192355618	0.915988624	0.238416135	1.19711256	0.53941375	0.993382573	0.163295612	2.190303564	1.357185841	2.165577173	1.271429658	2.09782	1.1255	1.389066815	1.748096943	1.363438249	1.996319532	1.421965003	2.345490694	1.084640265	1.438949943	0.334573776	2.354387999	1.454033852	1.119074821	1.430993557	0.377642512	1.48829329	2.23687005	1.453668237	2.22804904	1.352689862	2.20416975	1.105382085	1.820946097
-1	236	6.275123596	1.42348218	7.28793335	1.140771866	1.476544261	5.898266315	1.492608786	2.925482988	1.562252879	8.629159927	1.130801916	0.16354996	1.011880159	0.1413977	0.766390085	0.174344823	1.174871445	0.455056548	0.922694504	0.124374136	2.347806454	1.51564455	2.32930398	1.413853526	2.2793801	1.21014	1.553241611	1.998165965	1.525038123	2.202712536	1.400739789	2.282511473	1.178424001	1.597949505	0.50633359	2.324979067	1.445189595	1.348699331	1.35623765	0.601609349	1.596135378	2.595277309	1.560612082	2.559414148	1.461669087	2.468049049	1.248955965	2.048056602
-1	237	2.379833221	1.235916495	1.851187825	0.951705575	1.377779007	2.582181692	1.425300837	1.340371609	1.279272676	1.271007657	1.149195075	0.223083913	1.041528463	0.191532031	0.87571609	0.236148089	1.19030416	0.547505736	0.96020931	0.161540881	0.292883158	1.120870948	0.272464544	1.029116869	0.223884	0.841666	1.15517509	0.593833447	0.964406252	0.168351442	1.184900761	0.292336673	0.873822212	0.047957681	0.294811368	0.309475929	1.219627023	0.245566502	1.023619533	0.00721398	1.184274316	0.311156124	1.152685523	0.292087078	1.068665266	0.248187855	0.930783391	0.645932615
-1	238	2.169721603	1.075780034	1.896147132	0.85623914	1.181783915	2.274692535	1.215898275	1.652442813	1.167626143	1.521783233	0.947792888	0.179804802	0.889453888	0.153978184	0.80250293	0.191327304	0.974435627	0.470404595	0.820710123	0.133230731	1.809430957	1.430119753	1.83970046	1.665297031	1.91339	1.85763	1.334825158	1.906761408	1.709040523	1.980044842	1.48244071	1.89219451	1.546116233	1.547134876	1.352928519	1.862540722	1.389027715	1.5305686	1.747481942	1.245913506	1.29328227	1.723887444	1.385414362	1.752260089	1.612471223	1.878656268	1.862747669	1.866099477
-1	239	0.080988377	0.921359658	0.060931534	0.719681799	1.044401646	0.091760114	1.08092618	0.358701557	0.851889253	0.049445648	1.101617694	0.384682268	1.155179381	0.320206225	1.173039198	0.404927313	1.095590472	1.063979745	1.187137246	0.259452134	0.264312506	1.047481418	0.247695655	0.970195949	0.209043	0.834676	1.079511285	0.538266659	0.901181221	0.167384863	1.005139709	0.239438295	0.781043589	0.041228175	0.283851057	0.256050915	1.033436179	0.220022127	0.871975064	0.006532267	1.061381102	0.278230458	1.030873418	0.26423654	0.957753003	0.232324079	0.841833234	0.545925081
-1	240	0.154214084	0.991580069	0.128784135	0.951744795	1.041816592	0.167465612	1.065522909	0.545656264	0.939146817	0.116426125	1.073981762	0.25893572	1.069780827	0.21406278	1.03601563	0.274500966	1.081768274	0.726592243	1.035411716	0.17335695	0.264492512	0.972132146	0.247986972	0.902417719	0.209524	0.773749	0.999769628	0.524974406	0.845443547	0.168024033	1.021104336	0.247390628	0.784130037	0.04144394	0.28046602	0.264288276	1.051369071	0.219748855	0.882539928	0.006415908	1.024932742	0.293598711	0.998958409	0.278425634	0.933316529	0.24362579	0.822424352	0.565877914
-1	241	3.353819132	1.420089364	3.097443819	1.317313313	1.469063163	3.442497253	1.487545252	2.120202065	1.521601915	2.466606617	1.181928873	0.206021726	1.070836544	0.179160312	0.93760103	0.217737541	1.224207044	0.529819131	0.990111649	0.155235052	0.251928359	1.143841386	0.233210951	1.04851234	0.189086	0.881981	1.178449035	0.56321013	0.977064312	0.14060387	1.210941434	0.309536755	0.894611478	0.04470006	0.407981396	0.324565321	1.24672246	0.253218949	1.048881531	0.010595831	1.218481779	0.239114434	1.184657216	0.222017452	1.095742345	0.180728599	1.017755866	0.584472239
-1	242	0.135490716	0.947761953	0.111533448	0.703052223	1.048387766	0.147494972	1.075876713	0.452366292	0.879710197	0.089403301	1.006274581	0.189039677	0.933808088	0.161449	0.813009739	0.200703636	1.034603477	0.481755704	0.863273442	0.138231009	2.129287958	1.619948268	2.15610528	1.882897735	2.2165	2.1493299	1.516237378	2.106478214	1.922340155	2.256187916	1.55566752	2.273880005	1.683463812	1.967491865	1.829523444	2.24216032	1.454443932	1.909462929	1.860872626	1.900632858	1.421108007	2.149304152	1.524317741	2.182684422	1.78955555	2.250971794	2.038853407	2.03447485
-1	243	1.20683372	1.35063374	1.02274251	1.275616169	1.367983818	1.272746205	1.381926179	1.997266412	1.452923179	0.749058545	1.375387669	2.246207714	1.265685916	2.183487892	1.049648285	2.264327526	1.414120793	1.78875351	1.365891218	2.126081467	0.288212001	1.095682859	0.27112937	1.015026212	0.231568	0.857325	1.125422835	0.575093567	0.948675156	0.189758509	1.149046421	0.27516675	0.870124876	0.043335766	0.295456856	0.294080526	1.181021214	0.233405814	0.992826939	0.006706684	1.105535388	0.279203534	1.077226877	0.264123708	1.001921535	0.229221299	0.863711417	0.57395041
-1	244	0.103916451	0.847426057	0.080693804	0.644125402	0.948255241	0.115596727	0.980779827	0.368003964	0.777662456	0.070121989	0.936770678	0.159273267	0.864533246	0.132470608	0.759320915	0.171006829	0.966727674	0.442323744	0.79688853	0.110999808	1.724046111	1.428123236	1.74488914	1.674412847	1.79523	1.85335	1.329495907	1.847758174	1.711755753	1.831065893	1.472757459	1.775063872	1.502439141	1.345285296	1.028391242	1.756989837	1.379149437	1.319868684	1.730422616	0.840627611	1.290273309	1.63453722	1.385399103	1.652223945	1.623208284	1.725848317	1.831259251	1.784948707
-1	245	0.131484941	1.02718401	0.098541811	0.808773577	1.097164392	0.146385491	1.116383195	0.405665427	0.928625107	0.072067268	1.260498285	2.103279352	1.197430849	2.090216637	1.068170786	2.099692345	1.289700508	1.693716764	1.295612454	2.057661772	1.930060267	1.192798615	1.922119975	1.118331671	1.89647	0.976838	1.219992399	1.566713691	1.205327988	1.842679501	1.244312525	1.913532496	0.992519855	1.337094665	0.356359541	1.922547221	1.275797725	1.074188352	1.243583202	0.398339987	1.188352108	1.806057811	1.152800083	1.787572503	1.067391515	1.73344481	0.90891695	1.467341661
-1	246	0.277942181	0.954010546	0.203710496	0.426449388	1.105634809	0.311659724	1.139449716	0.467410564	0.883986652	0.161100313	1.028841615	0.180156559	0.983070254	0.150933504	0.927700102	0.192218855	1.058966756	0.468144447	0.894433141	0.12429928	0.267462373	1.00765264	0.250015497	0.925314903	0.209303	0.770529	1.038220048	0.536379397	0.86813271	0.165164605	1.054839969	0.255297989	0.785742819	0.040036496	0.268872797	0.272280693	1.08766818	0.211949497	0.906008422	0.006050634	1.061531782	0.280089498	1.032280087	0.264090478	0.953622878	0.227646872	0.825159967	0.566098511
-1	247	0.784856856	1.005563855	0.647349894	0.869192719	1.095271707	0.840814769	1.130487204	0.989885747	1.03557837	0.503467441	0.963091731	0.205263585	0.911586106	0.172841698	0.829029977	0.22099182	0.985824943	0.53317678	0.856095552	0.148742929	1.800386429	1.439556241	1.838406444	1.680731893	1.93472	1.84958	1.341238737	1.949908972	1.728847027	2.018724203	1.486181617	1.865752101	1.527166486	1.4727211	1.190110326	1.830348253	1.391575217	1.447689891	1.752920508	1.056425333	1.297924757	1.690623164	1.393290639	1.725402236	1.626221776	1.861294746	1.847227097	1.886543751
-1	248	2.668973923	1.336330056	2.374381065	1.081283331	1.432336926	2.766286612	1.463208914	1.962288499	1.438620448	1.885677934	1.923613191	2.741927862	2.40900588	2.84062171	3.710824966	2.698413134	1.773290396	3.594889641	2.543932438	3.041003942	0.262482703	1.310763478	0.242532745	1.21501112	0.194736	0.883511	1.344990373	0.600192368	1.153644204	0.139499515	1.257632494	0.258789748	0.980487227	0.06864357	0.302888393	0.266738236	1.282256961	0.33072716	1.113501668	0.008068219	1.352056265	0.26231432	1.319049716	0.241921604	1.232098103	0.196479395	1.075649738	0.691425562
-1	249	3.701981783	3.019254208	3.592503786	8.270251274	2.020506144	3.718091488	1.802406669	5.873856544	3.306349754	3.524833679	1.458221316	2.087991953	1.319865108	1.916501045	1.023658633	2.147772312	1.505045056	1.799772978	1.426027298	1.71821475	0.317377955	1.173040628	0.29828757	1.092413664	0.252624	0.921568	1.20253408	0.631553233	1.024000645	0.200844154	1.20179534	0.276100814	0.929533899	0.046790522	0.298524261	0.296070158	1.240948439	0.250462949	1.022880435	0.007125826	1.156080246	0.282345682	1.117586136	0.267506957	1.012477875	0.233358607	0.831828356	0.574940801
-1	250	1.765482783	1.159892797	1.215523601	0.565205216	1.356050491	1.900040507	1.399206877	0.951419473	1.194868207	0.171021119	1.460750461	2.268460512	1.348656893	2.136902571	1.063324928	2.309513569	1.486693978	1.824927807	1.446888685	1.982624769	0.286267608	1.106116414	0.268012077	1.017905712	0.225446	0.82898	1.137939215	0.570794523	0.950570405	0.179822013	1.166849375	0.273979902	0.868847072	0.04468121	0.285740823	0.293730319	1.199930549	0.235985443	1.005301595	0.006556057	1.118067265	0.289052576	1.088563681	0.274014413	1.009760141	0.23938477	0.862277985	0.585099339
-1	251	4.19862175	1.106568813	3.704955578	0.931198001	1.187134504	4.377216816	1.214631438	2.067384243	1.213199019	3.136320114	1.546765924	1.952179194	1.811581135	2.032808542	2.134574413	1.917019844	1.443483114	2.080558062	1.855080485	2.14736557	1.998731017	1.553809762	2.041292429	1.78664875	2.16257	2.07184	1.462325096	2.063899755	1.823632479	2.365702868	1.494705319	2.035600901	1.626296163	1.826436281	1.922183871	1.998539448	1.405513525	1.842025757	1.764454603	1.976741314	1.491903067	2.065312386	1.584063172	2.100504875	1.818444848	2.180998564	2.091391563	2.082000017
-1	252	2.27558732	1.89678359	2.754763603	4.143146038	1.501131773	2.138189793	1.39876771	2.656393766	1.949969769	3.885909319	0.993967772	0.191772431	0.921476185	0.164302081	0.802508473	0.203442261	1.022633314	0.480015665	0.852567017	0.141485661	2.074121237	1.597082138	2.104808092	1.853285193	2.1795299	2.12186	1.496034265	2.086381435	1.891624928	2.254837751	1.529656768	2.139502525	1.659357905	1.896735549	1.830493212	2.110001802	1.432594419	1.864546776	1.816871166	1.883816004	1.398714185	2.026714563	1.497504473	2.059882402	1.749604225	2.127431154	1.996981978	1.975051641
-1	253	0.065945953	0.923640609	0.04836645	0.682345927	1.003966331	0.073647231	1.032133341	0.306639373	0.831848145	0.031196631	1.07062304	0.305916399	1.084853411	0.252716243	1.073091149	0.324421912	1.073805571	0.860106111	1.080986738	0.205281958	0.261475652	1.037317038	0.244980305	0.961542845	0.206645	0.829418	1.069296479	0.532576799	0.892675161	0.165415347	0.996337354	0.236461118	0.777064383	0.040961895	0.285923779	0.252876788	1.024517298	0.219032854	0.864544868	0.006543227	1.050986767	0.273933917	1.020727992	0.260019988	0.948810935	0.228346944	0.836153388	0.539080441
-1	254	2.846395731	1.153419614	2.432681322	0.791326582	1.318716288	2.987414598	1.364628077	1.725005984	1.243540049	1.860064149	1.080525637	0.167826474	0.990933836	0.135583162	0.834753931	0.175855398	1.116952419	0.494992644	0.916352928	0.102012724	0.260077864	1.158896804	0.241946012	1.07772243	0.200638	0.934827	1.18962276	0.58717972	1.005996108	0.15842095	1.105291963	0.242877007	0.84441936	0.041159492	0.298392326	0.262120128	1.136549592	0.228610352	0.954534233	0.007163551	1.169468641	0.30425337	1.138895988	0.290406168	1.05834794	0.259048343	0.902990043	0.59891516
-1	255	7.69189167	1.480177164	7.753337383	1.271080494	1.517926693	7.549977779	1.527212143	3.666916609	1.670778275	6.867008686	1.437499881	2.278938055	1.33081758	2.165817738	1.084819078	2.314788342	1.472235203	1.865448475	1.436393499	2.03205514	0.295171976	1.116175652	0.277118295	1.028223515	0.234698	0.848462	1.148088574	0.580090761	0.959852397	0.188714117	1.175422907	0.277865291	0.879754603	0.044630703	0.290943801	0.297748119	1.209798455	0.237323761	1.010531425	0.006664969	1.129319429	0.289088488	1.099366546	0.273743957	1.019065857	0.238145888	0.869477749	0.590395749
-1	256	5.585047245	1.104156375	5.325476646	0.876246929	1.209218502	5.691926479	1.250325441	1.828426242	1.180586219	4.870203018	1.568606138	1.729596496	1.805446744	1.667734027	2.027757168	1.743146062	1.472027302	1.91112113	1.831012845	1.57041204	2.208228588	1.632975936	2.254820585	1.904165864	2.3791001	2.2658701	1.529877901	2.23601675	1.95004499	2.567253113	1.560562015	2.220966339	1.733030081	2.032016039	2.165442228	2.185685158	1.463094234	2.042583942	1.852001905	2.269773722	1.560617447	2.36369133	1.666266322	2.410945177	1.940411925	2.52068615	2.314564705	2.286910057
-1	257	0.144210771	0.946080506	0.13454105	1.091486096	0.983647823	0.149556816	1.006344318	0.567903697	0.892695785	0.135132745	0.964623868	0.180009961	0.940367341	0.156044155	0.89959693	0.190402612	0.983950198	0.485188961	0.864741802	0.136383325	1.839914322	1.426578164	1.86650002	1.656242847	1.9317501	1.86773	1.33390522	1.892412543	1.697744012	1.995778561	1.488097191	1.953669429	1.576488018	1.654230475	1.53164506	1.925681591	1.394791603	1.638327479	1.755898833	1.48187077	1.296963215	1.784300447	1.387350559	1.811638355	1.612122297	1.930418134	1.882502198	1.870775938
-1	258	2.268681288	1.463713884	2.340514183	1.357873321	1.372754693	2.209851503	1.317386031	1.803657293	1.514069796	2.289867401	1.168511033	2.217171431	1.136297107	2.244898319	1.056419969	2.156289339	1.184562564	1.63720119	1.227588654	2.152234793	0.239128619	0.987656653	0.222962976	0.884383023	0.186144	0.744224	1.025453925	0.469536304	0.810911179	0.147969842	0.952146828	0.212306544	0.740916908	0.037595406	0.293490022	0.228043005	0.986946762	0.201646894	0.791464329	0.006054635	1.049023151	0.259293199	1.015571952	0.244104728	0.922429442	0.210140854	0.804658532	0.507367253
-1	259	4.324936867	1.434149265	4.981056213	1.922637343	1.359499216	4.114933491	1.350453138	3.192617655	1.597601414	6.381930828	1.614213705	2.106818676	1.872049809	2.153891325	2.071009874	2.080412626	1.507903218	2.103238344	1.906368613	2.174991131	0.319225222	1.098617077	0.299829185	0.998084784	0.254308	0.786264	1.133213997	0.594549775	0.938111126	0.203980073	1.05341506	0.221374989	0.781027853	0.039543707	0.263558537	0.240166306	1.085166335	0.208343551	0.901581526	0.005868638	1.158712149	0.322328836	1.127597451	0.304046184	1.040450573	0.262944192	0.907336414	0.643062532
-1	260	0.637149692	1.64687252	0.619719446	2.387766361	1.451554894	0.640196621	1.379461408	1.4958359	1.635391474	0.631037772	1.203926563	2.829697609	1.145033836	2.905457258	1.023117423	2.791149616	1.228498936	1.764811754	1.237142444	2.948323488	1.987751842	1.479814053	2.042356253	1.658559442	2.1710401	1.76419	1.397573948	2.068115473	1.727503061	2.287490129	1.502907395	2.014210701	1.479589581	1.616634488	1.250186801	1.969325185	1.428788662	1.537549138	1.723049879	1.257713318	1.493227959	2.108923197	1.572452188	2.151667118	1.739539385	2.241514206	1.874858975	2.147288561
-1	261	3.094651461	1.033960342	2.271948338	0.538100779	1.170699716	3.324751854	1.21438992	1.26904428	1.089959264	0.42734772	0.980291903	0.169530168	0.904750466	0.13791725	0.780073524	0.178348482	1.011789799	0.493310541	0.844265044	0.106969543	0.256988078	1.047138572	0.240687713	0.976618171	0.202814	0.849801	1.076746941	0.536215723	0.906830192	0.162090912	1.002687573	0.232727006	0.784102857	0.041281328	0.287688196	0.249213442	1.030309796	0.222481236	0.871539474	0.006807888	1.057158828	0.273605466	1.028385997	0.260236889	0.960742652	0.229784846	0.849247634	0.542292535
-1	262	4.161662102	1.913555384	4.021660805	3.052010536	1.626644135	4.170778751	1.528028607	3.26612854	2.054215908	3.362769127	1.055387259	0.188580498	0.998959601	0.157992035	0.900912046	0.200290158	1.078601003	0.554921806	0.937092125	0.13084504	0.272571743	0.994102418	0.255733371	0.92142576	0.216472	0.78782	1.022601366	0.538294494	0.864027321	0.174092308	1.044195056	0.255306363	0.795306861	0.042064421	0.280653566	0.272513956	1.075178742	0.22231701	0.902074218	0.006429609	1.047250867	0.302915692	1.020402193	0.287272722	0.951552629	0.251427144	0.833505094	0.580556452
-1	263	0.851945996	1.006457806	0.767325163	0.809916914	1.118447781	0.886359632	1.157277465	1.028021336	1.05194819	0.71135205	1.46892643	1.861164093	1.720903635	2.046164274	2.105214596	1.81114912	1.374784708	1.953600168	1.752305388	2.384246349	1.553474545	1.448133469	1.603182554	1.67989397	1.77338	2.01582	1.369498968	1.794751048	1.696274281	2.153972864	1.412825346	1.837318301	1.483110666	1.643701792	1.822702289	1.778388143	1.332729816	1.69103539	1.673271418	1.908235669	1.408642173	1.825611353	1.496792793	1.852354884	1.771794438	1.90193665	2.349744797	2.08474803
-1	264	2.447635174	0.97702527	1.998585701	0.242317796	1.20024693	2.597364903	1.255007625	1.102339625	1.03208971	0.41856733	1.250470638	2.083391905	1.137884855	2.055392265	0.963833392	2.087193966	1.284029484	1.624091029	1.231590033	2.017947435	1.899606347	1.189611673	1.893312335	1.114692092	1.87165	0.977415	1.217015028	1.559878469	1.201942801	1.81966722	1.230873823	1.864871979	0.98387444	1.306131363	0.357821107	1.872935057	1.261598229	1.058564305	1.23261559	0.392878354	1.179569721	1.775979996	1.144367456	1.759224534	1.059991956	1.710079074	0.90702939	1.457955003
-1	265	0.145317122	0.923524141	0.078796819	0.404434651	1.085480213	0.177136242	1.119271398	0.339398831	0.853099465	0.029931154	1.015297174	0.162829876	0.944429457	0.131693378	0.817238271	0.170060664	1.046208978	0.471993506	0.870954633	0.100555949	0.252137333	1.084450006	0.235080019	1.014885306	0.195544	0.884754	1.111913085	0.559609473	0.947928667	0.15313983	1.031014204	0.223985627	0.806298912	0.042648423	0.290621847	0.241066262	1.05923605	0.234430134	0.89518255	0.00762558	1.087442279	0.285611331	1.059161305	0.273053914	0.988721967	0.244335607	0.859100282	0.563866675
-1	266	0.074210741	0.856877506	0.051074326	0.525445819	0.997454941	0.083855525	1.040104389	0.28174293	0.783337772	0.022180922	1.528193831	1.792749047	1.764433265	1.829040289	1.984773278	1.773283482	1.431362271	1.913431644	1.794762731	1.867145538	2.021525383	1.562071204	2.062139988	1.803915858	2.1731999	2.0892899	1.46720767	2.074574471	1.841208577	2.338909864	1.49777329	2.031151056	1.634664893	1.840514541	1.905761003	1.997019529	1.406833172	1.846806407	1.768119454	1.949309945	1.49758482	2.114971399	1.593776226	2.151224136	1.838386059	2.232359409	2.119375944	2.108666897
-1	267	0.103884846	1.022042155	0.077026568	0.75295651	1.150127411	0.115298405	1.196094394	0.42132318	0.940345824	0.038058259	2.035190821	6.527644157	2.857473373	7.587835312	4.700659752	6.116728783	1.821513772	5.111485004	3.078768015	8.703347206	0.239642352	1.247626662	0.221700147	1.135933042	0.18063	0.943934	1.28857398	0.548930705	1.046631575	0.136508539	1.181111455	0.396426916	0.806878865	0.031277385	0.186899185	0.412663907	1.220111489	0.168995574	1.009718299	0.003693743	1.340954304	0.407685548	1.311990976	0.394648612	1.245703936	0.367907882	1.215326786	0.855881751
-1	268	6.064614296	2.734677553	7.163866997	4.628552437	2.013086081	5.654890537	1.823181748	5.272248268	2.978596449	8.53776741	1.179228544	0.244261563	1.081733584	0.211226672	0.92203474	0.258072466	1.217510343	0.534743667	0.994647264	0.180200681	2.145743608	1.360737205	2.091840506	1.219594955	1.93554	0.941579	1.408500314	1.640297651	1.307904601	1.761618853	1.449810982	2.380668163	1.115580559	1.634153128	0.316686153	2.420413494	1.487173796	1.205722809	1.438521385	0.365840465	1.550409436	2.41001606	1.518024206	2.382687807	1.428747296	2.320804119	1.19795835	1.999952078
-1	269	2.511138916	1.316095948	2.316234589	1.00323379	1.424950123	2.600666523	1.461700678	1.540110826	1.363837838	2.10138154	1.888061523	2.796663761	2.363856792	2.945661783	4.038702965	2.726647615	1.753735185	3.005550623	2.454268694	3.028403997	0.28936252	1.150213718	0.269973814	1.054152966	0.225226	0.840346	1.184363365	0.579375327	0.982378364	0.178085119	1.212341547	0.292543739	0.905432463	0.046646431	0.302927107	0.313249618	1.247601509	0.246988028	1.042066336	0.006856792	1.154338956	0.289758474	1.120102525	0.274835199	1.027570724	0.240470514	0.85845381	0.585678995
-1	270	5.080069065	1.24086225	4.439548969	0.791745067	1.403957844	5.303800583	1.463704824	1.891209841	1.308461785	3.71861434	1.431322098	2.552939415	1.305204988	2.462477446	1.115243077	2.591516733	1.479333162	1.747320533	1.386838436	2.508626461	0.368575841	1.192947865	0.348155707	1.11502564	0.30113	1.0013	1.222120762	0.652363181	1.045301437	0.254532933	1.243319631	0.357298702	0.974335074	0.043957777	0.284083128	0.381170779	1.282248974	0.236294597	1.076797843	0.005888014	1.198500156	0.178450584	1.163240671	0.16410391	1.06797123	0.132424802	0.864391327	0.475799799
-1	271	0.100641042	0.98694557	0.086390987	0.680240512	1.114136815	0.107318617	1.154610515	0.388592362	0.899517477	0.073405154	1.148107648	0.136210948	1.073902488	0.106858872	0.951515913	0.149796501	1.174578786	0.489590615	0.990867853	0.083736807	2.741509676	1.912974715	2.745168924	2.460249901	2.7367799	3.5136001	1.747335553	3.176462173	2.590996742	2.665305138	1.841065288	5.183461666	2.108271599	3.099564075	2.183960915	4.993246078	1.676079273	2.83873415	2.582975626	1.893167973	1.62599659	4.677201748	1.778667927	4.835539818	2.265469551	5.179414272	3.027079105	3.544334173
-1	272	2.417206526	1.276367545	2.109266281	0.848952472	1.429463983	2.478884697	1.462776423	1.385308385	1.34134531	1.531169653	1.151525259	0.213126406	1.040776253	0.178869143	0.862083435	0.2281176	1.191737294	0.525892258	0.962105215	0.149111927	0.26379621	1.11727798	0.244775385	1.023449659	0.200565	0.852366	1.151582718	0.570406437	0.958069205	0.152884737	1.177899122	0.29578656	0.851875365	0.040840816	0.301576704	0.313667178	1.212319493	0.222987995	1.017378569	0.007036918	1.170670986	0.246140942	1.135404706	0.229313895	1.038608789	0.190874338	0.881976247	0.553946793
-1	273	0.155650601	0.89684236	0.134260029	0.824343622	0.97112143	0.165832847	1.004076242	0.473137587	0.834467769	0.113404132	0.979320228	0.180042461	0.916883051	0.15352577	0.815663278	0.191279665	1.006572843	0.474571437	0.848538816	0.131294146	1.976727247	1.580491543	1.996715307	1.826505899	2.0409701	2.0455999	1.480501294	2.005043983	1.860559464	2.069386721	1.512344956	2.076457977	1.6014781	1.741724968	1.560150981	2.052381516	1.416989088	1.696091414	1.787070513	1.562626362	1.381387949	1.966488838	1.478592396	1.991711855	1.720520616	2.045977116	1.924803495	1.909664869
-1	274	7.131158829	2.90851593	10.25474644	8.889806747	1.937867641	6.300841808	1.729524851	8.102892876	3.288815022	18.27131081	1.372614861	1.871648669	1.323660612	1.835096359	1.257869363	1.881237507	1.397034526	1.77960813	1.419307709	1.793632388	2.348753214	1.688040257	2.353874683	2.044197559	2.3617799	2.8157201	1.568085194	2.401760101	2.100744247	2.392782688	1.621530294	1.805786967	1.784841895	1.719316602	2.317420721	1.777411938	1.54523313	1.895870447	1.825977206	2.331889629	1.624571562	2.473506927	1.696521878	2.416653633	1.827779889	2.300703764	1.855200887	1.989328146
-1	275	0.387616187	1.035209298	0.289413303	0.774545431	1.143699288	0.427773684	1.178138852	0.942994773	1.076719165	0.176861763	1.20532465	1.985821962	1.13538003	2.012361288	1.031556845	1.974631429	1.234445691	1.598136425	1.228632092	2.041480303	1.896171331	1.461126804	1.934397459	1.709205151	2.03216	1.96552	1.363712788	1.993723512	1.75555408	2.141219139	1.517377019	2.000435591	1.629689097	1.742062688	1.745591283	1.961321115	1.420139074	1.756451964	1.806245327	1.705321074	1.472680449	2.098896265	1.574204683	2.138251305	1.830812097	2.205070972	2.09815383	2.122007132
-1	276	3.630301476	1.32139957	3.582361937	1.422071457	1.358552337	3.575849295	1.358832717	2.43961668	1.464694738	3.374375105	1.609861851	2.1225667	1.872433901	2.180886984	2.06639719	2.091189146	1.501620412	2.121091127	1.911659837	2.204579353	0.303035647	1.080948353	0.284178972	0.97830379	0.239985	0.771424	1.116925597	0.572845161	0.917260408	0.191638082	1.038543582	0.224670723	0.769194543	0.038731098	0.257833213	0.242689699	1.071251154	0.204178691	0.88537699	0.005706672	1.143203735	0.309601277	1.110271811	0.292134881	1.019191146	0.25280565	0.882188678	0.619987726
-1	277	1.331454158	1.235035896	1.23684907	1.187752843	1.285827756	1.372723103	1.309883475	1.475674152	1.301294565	1.115268588	1.067476511	0.190058559	0.981187403	0.160877123	0.844601929	0.201978281	1.101806045	0.486615241	0.901361167	0.134266019	0.2858347	1.039055705	0.268170983	0.958749652	0.226927	0.815591	1.06981802	0.562159896	0.900224388	0.182041734	1.091351628	0.268894494	0.81776166	0.043010794	0.285813272	0.286318481	1.124520183	0.226619616	0.94165349	0.006516495	1.094495296	0.305774271	1.06452632	0.288906515	0.98506856	0.250001311	0.846822858	0.594903827
-1	278	2.548648119	1.962613583	3.060567617	3.334429979	1.570411682	2.380038023	1.45496273	2.980545521	2.081318617	3.936713696	1.221487045	2.227267981	1.148756862	2.24860692	1.032190442	2.217103958	1.250401258	1.672854662	1.247485161	2.267939806	1.93073523	1.486236453	1.97573781	1.749148846	2.0929999	2.02649	1.384344101	2.061387539	1.799071312	2.220962286	1.53988564	2.026441097	1.656405687	1.769355178	1.806427956	1.981934071	1.439201713	1.791341305	1.843061924	1.76702261	1.492695689	2.126252174	1.597115755	2.17050457	1.863467455	2.25524354	2.163918734	2.183611393
-1	279	0.173408777	0.959358394	0.125275388	0.58510536	1.079318643	0.195431367	1.111246347	0.471086442	0.907424986	0.080918066	1.279056311	2.047377586	1.18932128	1.962888002	1.052578688	2.077115297	1.310774922	1.633721232	1.280275464	1.882873654	2.001062155	1.55400002	2.038619041	1.839652061	2.1375501	2.18314	1.445991039	2.118057013	1.885331512	2.261931658	1.609088898	2.136710644	1.779928923	1.95805037	2.268680811	2.090471029	1.501089334	2.040324688	1.941339374	2.309924603	1.555423617	2.296383619	1.666625023	2.349155426	1.95924592	2.481117725	2.320888996	2.327936172
-1	280	4.76361084	1.809913397	5.19569397	2.117540836	1.53851676	4.579755783	1.443988085	3.031899214	1.906013846	5.756429195	1.708066821	5.987276554	2.089816093	6.074146748	2.403798342	5.75642395	1.566046476	3.743621111	2.263000965	5.758786201	0.263974398	0.980169773	0.24753578	0.913512349	0.209194	0.786202	1.007046819	0.528862894	0.855745673	0.167767882	1.0293504	0.247687504	0.792320192	0.041910715	0.280106813	0.26480478	1.058589101	0.222431913	0.892041922	0.006490047	0.987585127	0.279149562	0.961986601	0.265291721	0.899423063	0.233629212	0.793910205	0.537242293
-1	281	2.785456181	1.117110968	3.134693623	1.034174919	1.179432869	2.655812502	1.201721311	1.946140528	1.208633542	3.291297197	0.962822556	0.171434015	0.895539582	0.141327024	0.772802413	0.179926515	0.990334272	0.49059695	0.83612448	0.111182064	0.240606785	1.008711934	0.225541785	0.965203881	0.190556	0.889386	1.033725142	0.514253795	0.890314281	0.152778849	0.96966821	0.216828987	0.792791367	0.041628998	0.316995502	0.231923074	0.991205156	0.229910597	0.858861566	0.007476787	1.011988521	0.252892971	0.986916006	0.240530476	0.943298638	0.212480247	0.875100434	0.514628112
-1	282	0.135107264	1.040703893	0.115688406	0.872449279	1.123726249	0.144551665	1.154785275	0.485304654	0.952619374	0.09830457	1.766570687	2.278036118	2.080037117	2.304794788	2.436910391	2.237710714	1.644960523	2.331133842	2.124493361	2.257204056	0.28647095	1.076597333	0.268500328	0.997367024	0.226586	0.836466	1.106616259	0.578224599	0.934367359	0.181440338	1.130187511	0.271633744	0.844450057	0.044671111	0.272811741	0.290716171	1.163206697	0.232560769	0.973439038	0.006407068	1.087179184	0.313594937	1.059644699	0.299101561	0.988689184	0.266189843	0.869207919	0.596360624
-1	283	2.384309769	1.866796732	3.374966383	4.549450874	1.431870937	2.144318342	1.32881844	3.389906883	1.9814924	7.097837925	1.519797444	3.299157619	1.755331159	3.368066311	1.836042285	3.186274052	1.417351484	2.268986464	1.810855865	3.240079165	1.686864138	1.220170617	1.678429365	1.165476799	1.66492	1.09334	1.247797132	1.532695055	1.250373483	1.650066495	1.172024608	1.645296693	0.966709673	1.127250195	0.393168777	1.654850125	1.196534038	0.976773441	1.205955148	0.355049908	1.14335537	1.54612422	1.112119436	1.530844808	1.048795462	1.50167942	0.9639768	1.388586164
-1	284	4.182934761	1.192022204	3.506300449	0.642302513	1.398206711	4.363712788	1.448558211	1.652079701	1.265574932	2.747148991	1.247131109	0.139789566	1.314592958	0.110814206	1.500468254	0.152800038	1.246401429	0.699469745	1.248297811	0.087444022	2.111287117	2.138484716	2.024372339	3.097146034	1.79989	5.11906	1.89959991	4.131619453	3.360374928	1.483390331	2.145285606	13.3166523	2.437826633	4.165155888	2.241316319	12.7697506	1.88020432	3.381044865	3.849315166	1.908495188	1.737531662	7.436980724	1.921944261	7.664719582	2.605308771	8.031027794	3.731099844	4.739331245
-1	285	3.610194683	1.106743336	3.327236891	0.801305532	1.18962276	3.647041082	1.211509109	1.960353851	1.208151579	2.416491985	1.202148795	2.00857687	1.150760055	2.072417974	1.070849657	1.982458949	1.226360679	1.64745748	1.249735355	2.137588501	1.871450067	1.448436856	1.907353163	1.691341639	1.99901	1.92615	1.352128744	1.965261221	1.736986876	2.095792294	1.504142642	1.96966064	1.602122188	1.686327338	1.627015471	1.933375955	1.408479095	1.68971312	1.784917831	1.565163851	1.462027788	2.070523262	1.562734365	2.106756926	1.8145262	2.157484293	2.056156397	2.086267948
-1	286	1.434365034	1.221111774	1.2800107	0.97349447	1.320455432	1.505575895	1.351583362	1.635339737	1.307525873	1.139828682	1.624567866	2.169397593	1.854296446	2.214111567	2.082210302	2.143412352	1.529410005	2.141991377	1.879316092	2.257529974	0.394573212	1.194105983	0.371939331	1.121142983	0.318577	0.922098	1.218171239	0.728656232	1.068389535	0.257265717	1.13587296	0.221919969	0.872204244	0.046293769	0.321972162	0.245807558	1.159606457	0.245781288	1.005877852	0.007367445	1.235683799	0.376054585	1.215337396	0.35412401	1.158057213	0.304912359	1.050844669	0.757595241
-1	287	0.785771668	1.41830194	0.736345828	1.21043849	1.368057728	0.805938601	1.327607274	1.173704386	1.390192151	0.670777857	1.527557731	1.673809767	1.739321113	1.653820515	1.895077348	1.674471974	1.436478972	1.794991612	1.75738132	1.615451574	2.086706877	1.589493513	2.128509521	1.842536092	2.24175	2.1517	1.491269112	2.125181913	1.882712245	2.404355288	1.521953821	2.090195894	1.670702934	1.912353992	1.982308865	2.055909872	1.428243756	1.911069393	1.799971819	2.039221764	1.521729708	2.196009159	1.622370839	2.234916449	1.879411697	2.322044611	2.187482357	2.165108919
-1	288	2.175685167	2.040895462	2.187272072	3.555386305	1.595176101	2.133608341	1.471919656	2.794989824	2.129761219	1.866269827	1.007382512	0.161905214	0.941945136	0.130928829	0.820581853	0.169265762	1.036834598	0.46767211	0.867153823	0.100188725	0.249133542	1.073214889	0.232515439	1.005284548	0.193944	0.878292	1.100227833	0.551973879	0.937784672	0.152483419	1.019880295	0.221170157	0.800444067	0.042673901	0.290399969	0.237824962	1.047855139	0.234363809	0.885785162	0.007664854	1.07508719	0.279654533	1.047150016	0.267272085	0.977917671	0.238930419	0.852053821	0.555140793
-1	289	2.341217756	1.892889142	2.631305456	3.097507	1.54791069	2.248311281	1.445161223	2.567684889	1.968711972	3.229677439	1.220283866	2.037625313	1.108917117	2.021826267	0.948684752	2.037267208	1.261989236	1.610866308	1.204131961	1.999227285	1.947089434	1.186753273	1.944472909	1.116670489	1.92875	0.982865	1.212475896	1.590196013	1.206817746	1.873041511	1.237685084	1.876414418	0.993462205	1.331190825	0.365356505	1.882499933	1.267797112	1.075617671	1.243646264	0.400663614	1.184239626	1.824161172	1.150111437	1.809877157	1.070719004	1.766619205	0.922533512	1.49496007
-1	290	0.269481927	1.133993387	0.233415365	0.933826983	1.198086023	0.286708891	1.219728947	0.686620891	1.074043632	0.206483006	1.142885566	0.206326202	1.055227637	0.177339762	0.889512539	0.218322605	1.176489472	0.517156899	0.975112319	0.150271401	2.097141266	1.32872963	2.075435877	1.242969871	2.01546	1.08485	1.36021018	1.694329023	1.331961155	1.926224351	1.390726805	2.229886532	1.073996902	1.435752392	0.344302744	2.237936497	1.422896624	1.126694202	1.395554781	0.392684519	1.459457159	2.208569288	1.426624656	2.197187662	1.333123326	2.162086725	1.11940217	1.805982709
-1	291	2.196217775	1.01395905	1.358823657	0.544297636	1.216398358	2.432795048	1.261180758	0.823477685	1.047590256	0.154417679	1.008973837	0.167129263	0.92403841	0.142417178	0.783038437	0.179497182	1.04258287	0.500218809	0.866838992	0.123224758	1.950798154	1.289623141	1.906755686	1.183595657	1.7950799	0.983365	1.323849797	1.538298607	1.262570977	1.690176725	1.23402071	1.81276834	0.958469033	1.225998998	0.309285164	1.853043199	1.268926501	0.987119019	1.20224309	0.356509298	1.369123101	2.023712873	1.337506533	1.981459498	1.231711984	1.865878701	1.002475619	1.597232699
-1	292	2.055190086	1.907806039	2.254826546	2.9808321	1.537560821	1.992038608	1.432340264	2.523845911	1.974630475	2.662736654	0.990593076	0.161107451	0.91744566	0.130332634	0.787161291	0.168769062	1.02082479	0.46224913	0.846067846	0.099798501	0.24720566	1.054986119	0.231065452	0.988578796	0.193604	0.867481	1.082274675	0.538706422	0.919881046	0.15339078	1.004842162	0.220789254	0.791635454	0.042119116	0.291192442	0.237035424	1.031961083	0.230829626	0.873391509	0.007500101	1.058819413	0.272463977	1.03102839	0.260051042	0.964099228	0.231651485	0.846364975	0.541735888
-1	293	2.862087011	1.186111808	2.803804874	0.876743793	1.285459042	2.857903242	1.311717749	1.736542821	1.270697594	2.659668207	1.302755713	2.122864246	1.261447191	2.130639315	1.145994663	2.110697031	1.323592067	1.77795887	1.366638541	2.110834837	1.978121161	1.21528089	1.967283487	1.138073564	1.9375401	0.986833	1.24344945	1.589855313	1.224940896	1.885103822	1.266702414	1.982582092	1.007193565	1.375029683	0.355670184	1.991333485	1.299306154	1.095705628	1.263908982	0.404524207	1.211317301	1.846886158	1.174733162	1.827087522	1.086503029	1.767086864	0.9199633	1.486445308
-1	294	2.949985743	1.205645084	2.297005653	0.838274837	1.366088867	3.200104952	1.411365986	1.53437376	1.28675282	1.716409445	1.111553192	0.142993018	1.009171844	0.115519628	0.845083475	0.1552241	1.148993492	0.445919782	0.925622463	0.093407966	3.305221796	1.931223989	3.364132166	2.431801081	3.4885299	3.2126501	1.766998172	2.96991539	2.532243252	3.573180199	1.859331727	4.157933712	2.143470287	3.366261005	2.223742723	4.035404682	1.696589947	3.01407814	2.500402451	2.237091303	1.642165542	4.23993206	1.800261736	4.370556831	2.294314146	4.667880535	3.045553684	3.368573189
-1	295	0.094755769	0.866607249	0.074888296	0.58407563	0.97651732	0.102513552	1.012204528	0.345808327	0.79901582	0.04887069	1.544932723	1.898879528	1.804021358	1.952749968	2.09517765	1.87310195	1.443046451	2.026330233	1.842326403	2.021752834	2.019263983	1.557243705	2.063642263	1.79194808	2.1907301	2.0827701	1.465384126	2.075011492	1.828797221	2.404833555	1.496084809	2.038223982	1.629511356	1.833195448	1.925085545	2.001471758	1.407056928	1.844844103	1.763401151	1.975566506	1.494153738	2.067317247	1.586519122	2.102710485	1.821597695	2.185306311	2.103011847	2.082475185
-1	296	0.056791116	0.776260376	0.036034308	0.248496145	0.936087251	0.066061459	0.978941739	0.192236409	0.687599301	0.006340202	1.503672361	3.233243942	1.72602737	3.327593327	1.786811471	3.128087759	1.405331731	2.137813807	1.76930356	3.255865812	1.690656662	1.207678914	1.673341155	1.128575921	1.6409	1.02291	1.240263939	1.475893617	1.20900631	1.614977837	1.157492995	1.641536474	0.93584317	1.125380397	0.36749655	1.659081578	1.187887073	0.955600679	1.164745331	0.352347374	1.134264231	1.547037244	1.097425938	1.523393631	1.010929227	1.474999309	0.894130468	1.327926397
-1	297	0.117018454	0.895913482	0.075748414	0.601835489	1.015668511	0.135910138	1.057145596	0.345569372	0.815331161	0.036807448	1.029493093	0.164458767	0.952090502	0.13296704	0.815784156	0.171549857	1.062298656	0.478299469	0.879421949	0.101085946	0.256897688	1.102589011	0.239040852	1.030738592	0.197808	0.89678	1.130623341	0.571850955	0.964270473	0.15392147	1.048881412	0.228605464	0.815703571	0.042661835	0.291848361	0.246458739	1.077697992	0.234953552	0.910703003	0.007596988	1.107100129	0.295174509	1.078449368	0.282367617	1.005977988	0.253131956	0.870464206	0.57769835
-1	298	0.13501215	1.131237149	0.103883609	1.005181074	1.208598375	0.149412975	1.236428499	0.471758932	1.018701792	0.075358175	1.159902215	0.148914158	1.046811104	0.118094459	0.840817988	0.15966858	1.203055263	0.499697357	0.97058624	0.085876867	0.2556988	1.242584705	0.238917127	1.150805831	0.201398	1.00796	1.277259469	0.611597121	1.071811557	0.165674359	1.181580663	0.229440197	0.895825684	0.04112868	0.303297907	0.248785347	1.21759367	0.230837315	1.006156445	0.00684613	1.260681391	0.305023283	1.226961017	0.289151669	1.136736989	0.253740042	0.970380425	0.632003784
-1	299	0.126099527	0.862701654	0.064812779	0.164339945	1.048449516	0.153108209	1.094613194	0.227310762	0.77006048	0.005067698	1.040888906	0.165915176	0.958951294	0.134026766	0.816296577	0.173046157	1.075080276	0.482217282	0.886198163	0.10150218	0.259996384	1.116659403	0.241650566	1.04282403	0.199416	0.906547	1.145418286	0.578765571	0.975951612	0.154729381	1.063040614	0.233543739	0.822288513	0.042346373	0.293052405	0.251955241	1.092451096	0.233616978	0.922598302	0.007490905	1.122809887	0.301658511	1.093654752	0.288612455	1.019404173	0.258872986	0.879246533	0.58618319
-1	300	2.160214186	2.322295904	2.922656059	7.047641754	1.706507921	2.045795918	1.569634318	4.101996899	2.45745945	7.082681656	1.062776446	0.142397553	0.960139275	0.118251756	0.776887238	0.153238952	1.102488518	0.450223833	0.887143791	0.094886884	2.170982599	1.392423153	2.128447771	1.313880205	2.0267701	1.14818	1.419972181	1.747663498	1.402572393	1.923276424	1.32606256	1.948944211	1.033969641	1.320346832	0.323142767	1.986064672	1.356426716	1.063703418	1.319640636	0.371426642	1.458517909	2.141342878	1.430414557	2.104682922	1.342787027	2.005958557	1.128890514	1.744163513
-1	301	1.278925061	1.083712697	1.018352628	0.821612298	1.177403927	1.348312378	1.211433172	1.095179081	1.132876515	0.290790915	1.231759191	2.039541245	1.101592779	2.012412548	0.920869112	2.043612242	1.270364285	1.586444974	1.19348824	1.984753489	1.9015944	1.187267303	1.898725748	1.115962386	1.88352	0.983316	1.213543892	1.573344707	1.205058932	1.832959056	1.22790277	1.841278791	0.985264122	1.297059894	0.363191009	1.847535491	1.257351995	1.056748271	1.234477043	0.392865211	1.177438498	1.777199507	1.143486381	1.76336062	1.063671827	1.721917629	0.916420102	1.473866105
-1	302	3.518270493	2.16438508	4.727416515	2.778119087	1.795602322	3.183440447	1.68951261	3.618319035	2.257225037	7.681405544	1.469391227	3.007186174	1.348381281	2.920958996	1.115490913	3.003859997	1.512955427	2.033556223	1.458621383	2.812833071	0.403534234	1.190650463	0.385580987	1.117892027	0.344068	0.997669	1.219359875	0.720823884	1.055960774	0.301481873	1.237829804	0.383041263	0.9576931	0.052818161	0.420430303	0.40352267	1.272099614	0.286873639	1.074663639	0.009750495	1.188766956	0.300806433	1.154442906	0.28339079	1.05387044	0.243131608	0.852945328	0.61285913
-1	303	3.925438166	1.268222928	3.689438343	1.097080827	1.333326697	4.012656689	1.360909462	2.151041031	1.37517345	3.290356159	1.705473542	2.294782877	1.981667399	2.368307352	2.218614578	2.239315033	1.59285295	2.281036139	2.031838417	2.377299786	0.273360133	1.04483521	0.256126612	0.96839577	0.216005	0.808112	1.073455691	0.552664042	0.906617582	0.172699317	1.097838283	0.25886479	0.829862535	0.043378279	0.276314497	0.277412504	1.128686666	0.228900805	0.948352933	0.006465747	1.054161072	0.288402587	1.027298689	0.273995429	0.95780623	0.241155624	0.834328711	0.56515646
-1	304	3.142096996	1.969929695	3.375567198	3.555787563	1.534317374	3.044221163	1.419102073	3.142335415	2.0937922	3.62235117	1.002003193	0.192838043	0.928746939	0.165185094	0.807590663	0.204552054	1.030927897	0.483183652	0.859172821	0.142016396	2.108281374	1.610751748	2.138190508	1.870592952	2.20872	2.14292	1.508325696	2.102827549	1.90984869	2.271125793	1.544288516	2.202533007	1.677593946	1.943555474	1.856798053	2.17207551	1.445072532	1.900902152	1.840794325	1.927026391	1.412356615	2.086688519	1.513549447	2.120387554	1.773435116	2.188530207	2.025157213	2.009608746
-1	305	0.535949945	1.809492111	0.483087003	2.710651636	1.56135416	0.558760583	1.48356688	1.416896939	1.787647009	0.432136923	1.692846298	2.359246254	1.955153465	2.438931227	2.148294449	2.321728706	1.584918618	2.195167303	1.993695974	2.478336811	0.286993384	1.147007108	0.267513901	1.046686649	0.222052	0.852001	1.183875799	0.589485645	0.979763925	0.172559366	1.103216052	0.266208768	0.800308108	0.037813611	0.249936789	0.283498794	1.137436748	0.202167198	0.945234358	0.00538016	1.208903193	0.293703616	1.173131347	0.277067482	1.077490091	0.240047336	0.932705343	0.625341475
-1	306	1.049783945	1.756834269	0.931950688	2.33943367	1.439507127	1.092199922	1.341430187	1.777438283	1.789161205	0.789697289	0.94195497	0.167167082	0.871866763	0.139402926	0.769622147	0.180148512	0.970635295	0.458851397	0.807175219	0.118235148	1.759478569	1.431843519	1.789468527	1.674900532	1.86502	1.84488	1.333188891	1.900272727	1.718075156	1.925691485	1.478028774	1.818205237	1.512202859	1.403093815	1.093524218	1.790540814	1.383857846	1.378291965	1.740222573	0.925885558	1.292927384	1.659906745	1.388157964	1.686480284	1.623065948	1.791312814	1.832084298	1.836599231
-1	307	0.178127468	0.976557851	0.142537117	0.852680981	1.043509007	0.194591433	1.070552588	0.55458653	0.923857868	0.106093124	1.589441419	2.054659367	1.8452847	2.102433681	2.018418312	2.028458118	1.483285427	2.049922466	1.878672361	2.121089935	0.300786287	1.067800879	0.282098413	0.961655378	0.238418	0.753223	1.104266405	0.564326286	0.901456058	0.190672889	1.026387095	0.219660595	0.760847688	0.038725775	0.257595092	0.237846941	1.059778929	0.203369632	0.870798051	0.005747351	1.130678535	0.307706475	1.097561479	0.290078133	1.003208756	0.250473887	0.86159426	0.610565484
-1	308	0.318556815	1.032108188	0.264008254	0.956523657	1.09380722	0.341254562	1.117427468	0.673777223	0.977713645	0.210000589	1.050132036	0.163644299	0.960919559	0.136283755	0.81013006	0.175506234	1.081805587	0.461283207	0.883405864	0.113504231	2.277513504	1.683710337	2.29424572	1.973484755	2.32003	2.29807	1.574534416	2.236524105	2.022315979	2.302999496	1.627243757	2.807516336	1.74461627	2.191954613	1.796986222	2.752526522	1.51630497	2.057218552	1.995307803	1.811855555	1.482442141	2.671815872	1.593224168	2.722732544	1.892287731	2.835539103	2.21481967	2.308556557
-1	309	0.158134609	0.835480809	0.127194986	0.455893636	1.000966668	0.17421183	1.049752712	0.417584896	0.778071463	0.117037818	1.727523088	6.860302448	2.144384623	6.971991062	2.506278992	6.589923382	1.576931596	4.154121399	2.349056005	6.616686344	0.264258951	0.979302526	0.247803017	0.912442446	0.209459	0.785357	1.006228566	0.528700292	0.854774415	0.168015301	1.028420925	0.247873232	0.791493237	0.041876402	0.280229747	0.264959544	1.057711959	0.222205743	0.891112864	0.00648103	0.986690283	0.279048651	0.961172223	0.26514703	0.898347795	0.2333657	0.792733669	0.537007391
-1	310	0.159536108	0.941671729	0.100213155	0.304816455	1.100633621	0.184612826	1.147822857	0.353825182	0.86937803	0.025818706	1.096306562	0.179615498	1.014618039	0.156137496	0.85426122	0.188477054	1.128543258	0.483176053	0.935734868	0.132236689	2.05054903	1.272580385	2.03502965	1.190216064	1.99435	1.02938	1.302804828	1.643773198	1.277969956	1.943916798	1.327418327	2.110159159	1.043754935	1.42347753	0.352469653	2.117085695	1.360783935	1.123928308	1.326571703	0.406124771	1.401317239	2.145973206	1.369630098	2.12869072	1.280166507	2.07144022	1.086953282	1.745217204
-1	311	2.83575511	1.032060742	2.162950039	0.209771499	1.26841712	2.963246584	1.314677358	1.109961391	1.100289464	0.330564499	1.283609271	2.283359766	1.194593906	2.253123999	1.062014461	2.290016651	1.317386985	1.718672514	1.29262197	2.218815804	2.054811955	1.582785606	2.108177662	1.90136373	2.2525699	2.3001399	1.466375709	2.243913412	1.954118371	2.431667089	1.641046405	2.180252075	1.810714722	1.980527163	2.291301012	2.124325037	1.525886774	2.061495066	2.004185915	2.305617094	1.578330755	2.292505503	1.696395993	2.347563028	2.014876127	2.476936579	2.457479477	2.388214588
-1	312	2.076948881	1.336190104	1.875815272	1.194333673	1.407073379	2.161678553	1.437152624	1.690452456	1.421878695	1.938820601	1.41450727	2.53786993	1.304682732	2.505538464	1.096944332	2.535525084	1.454845548	1.906789422	1.409279108	2.496569872	0.323580444	1.135345101	0.305692315	1.05731535	0.264589	0.920257	1.165023088	0.618949473	0.990808785	0.222377673	1.188769817	0.307746142	0.901087403	0.04477188	0.327856004	0.326874524	1.221333385	0.243576765	1.031231761	0.007367331	1.144208193	0.288840234	1.11557734	0.272251636	1.039131284	0.233251199	0.894387901	0.598165452
-1	313	0.262757808	1.057308555	0.22429584	0.876389027	1.13690877	0.280604094	1.1680969	0.576587021	0.985946	0.185075805	1.139738679	0.296054095	1.05797565	0.260703146	0.935021222	0.310391217	1.172810912	0.648944438	0.990978658	0.228706852	3.182419777	1.900727868	3.222861052	2.266977072	3.28932	2.6893401	1.763793707	2.69172287	2.338385582	3.310929298	1.874228716	3.912504196	2.108341217	3.09011054	3.742217302	3.822807074	1.718305707	3.017343283	2.445545435	4.719331265	1.652165651	3.110955715	1.793920517	3.138067484	2.191834688	3.118620873	2.577464104	2.611789227
-1	314	2.447260618	1.982854366	2.241807699	3.34260273	1.591722488	2.475605726	1.474231601	2.420649767	2.068229437	2.950498343	1.607657075	2.132736444	1.870736718	2.196181059	2.060121298	2.098547935	1.498964071	2.130067587	1.912259817	2.221405029	0.296645612	1.073720098	0.278020352	0.970831037	0.234395	0.767003	1.110400915	0.564858675	0.909494638	0.186726406	1.032504201	0.226353347	0.765305877	0.03850155	0.256653398	0.244102627	1.065683723	0.203081042	0.879354417	0.005673802	1.136906981	0.304719687	1.103179812	0.287548065	1.010825515	0.248865008	0.872235715	0.610793114
-1	315	0.959663868	1.650237441	0.858492374	1.536403656	1.499030948	0.986647785	1.426391482	1.531220436	1.653919816	0.658614993	1.129921794	0.15456894	1.254857779	0.132963866	1.33748281	0.16353479	1.111245275	0.477567881	1.109172344	0.111187346	1.906023502	1.210255742	1.890648365	1.129739642	1.84997	0.977975	1.239102364	1.551143408	1.214172721	1.79001236	1.250604033	1.921617985	0.989136279	1.315538526	0.345848322	1.934095621	1.282980084	1.056957841	1.245519757	0.388209432	1.316952467	2.009051561	1.286032677	1.988521576	1.197924018	1.927948475	1.022631407	1.640955448
-1	316	0.12644957	0.887759447	0.10756281	0.681269944	0.981746197	0.134723887	1.0152632	0.43738246	0.83323282	0.093602382	1.408083677	17.00217247	1.531838775	17.94612312	1.606519341	16.54750252	1.373669505	6.486928463	1.923453093	18.58381081	1.890623212	1.472634077	1.949184656	1.720027804	2.0984299	1.8910201	1.371378183	2.077388525	1.778244138	2.230684042	1.516332269	1.957165718	1.560267925	1.577058792	1.32238996	1.9045012	1.419597149	1.544992208	1.796061873	1.259882689	1.475892305	2.043046951	1.574861407	2.09130168	1.809311748	2.18998003	1.995965481	2.161142111
-1	317	0.131353676	0.833735347	0.112343773	0.567152619	0.930689037	0.137576535	0.963868499	0.37304914	0.767775178	0.081157781	0.964900911	0.210300595	0.912065744	0.172215	0.818285048	0.223334447	0.98880285	0.571803331	0.868071198	0.137007415	1.673209429	1.458028436	1.696622252	1.80794847	1.76212	2.1556599	1.341510415	1.932455897	1.836569548	1.81426537	1.505589128	1.699056387	1.589436769	1.193025827	0.893112838	1.680824876	1.391708255	1.207185745	1.848853827	0.485348254	1.302346826	1.565170646	1.416121125	1.582475185	1.756104946	1.645831108	2.114670038	1.847092152
-1	318	0.10868974	1.031659126	0.088751987	0.793599129	1.131154895	0.117668286	1.168833494	0.4213534	0.946372986	0.06443505	1.782742739	2.442438364	2.099238396	2.581022263	2.520433426	2.372109175	1.661260486	2.510321856	2.165333986	2.66078949	0.281136304	1.085942626	0.263269275	1.002452612	0.221524	0.818386	1.116334796	0.564782441	0.93707335	0.176544249	1.142927527	0.266830117	0.854196489	0.044408165	0.278714538	0.286188096	1.175188899	0.233426958	0.985809684	0.006463754	1.096612692	0.29103744	1.06844604	0.276087165	0.994338453	0.24196063	0.859486938	0.579356492
-1	319	1.516051412	1.201467276	1.233128905	0.884113133	1.329619884	1.629797697	1.369505048	1.314462781	1.263450027	0.867504418	1.673335075	2.337925434	1.849694967	2.442593575	1.924854755	2.279497623	1.58884573	2.28435564	1.925947309	2.506268978	0.276725918	1.066959262	0.259313703	0.987107635	0.218773	0.818567	1.096329331	0.558718622	0.923518896	0.175290629	1.121229887	0.262814045	0.84547627	0.043529421	0.280643404	0.281736672	1.152521729	0.230824471	0.968447089	0.006501887	1.076836944	0.284576774	1.049209118	0.270000041	0.976544261	0.23657538	0.843462706	0.569479465
-1	320	7.999561787	2.346963882	9.347706795	5.310172081	1.866929054	7.672158718	1.73767364	5.174214363	2.509795427	13.33540154	1.187559247	0.360330373	1.100565553	0.331016362	0.943215251	0.371791661	1.222894311	0.611433804	1.024664164	0.301653177	2.415158987	1.415292263	2.363734245	1.317223072	2.2135	1.0826	1.448158026	1.855455995	1.420824528	1.970952749	1.460264325	2.859679699	1.087782383	1.44926405	0.314777225	2.839307308	1.494528413	1.120303869	1.485051513	0.358862221	1.530375004	2.369372129	1.490494728	2.343555689	1.37465632	2.248463154	1.110383987	1.831610203
-1	321	0.049016334	0.941527069	0.034125093	0.667013705	1.041141629	0.055525549	1.072831869	0.357953936	0.872016728	0.017324932	1.49512887	2.238163948	1.650542021	2.2107687	1.703789949	2.182561398	1.422290325	1.875405431	1.678596616	2.057643414	0.258353531	0.98373574	0.242149219	0.917365909	0.204394	0.791544	1.010738373	0.524488151	0.857655287	0.163670421	1.022573233	0.241761521	0.791069388	0.041695312	0.281587273	0.258733153	1.051173687	0.222528458	0.886884928	0.006598486	0.991071463	0.273626834	0.965404153	0.260158896	0.902821898	0.229423687	0.797495723	0.531546593
-1	322	1.781363606	1.579809785	2.142729759	1.531733155	1.438241363	1.654940367	1.376577735	1.890194297	1.610931516	2.616472006	1.227350712	0.581001282	1.366363764	0.507384062	1.497666478	0.611040056	1.192409635	1.627389193	1.481846929	0.431314975	0.264935613	1.045006275	0.248265147	0.965999186	0.209467	0.82935	1.07756865	0.537234366	0.89758116	0.16776903	1.003548145	0.239730284	0.779034257	0.041123223	0.28351593	0.256316721	1.032224059	0.219268516	0.86991179	0.00649663	1.064713955	0.280429214	1.033865333	0.266166121	0.959350526	0.233669639	0.842166185	0.549335003
-1	323	0.193339154	1.195467472	0.18971777	1.202535272	1.230883002	0.196210563	1.249107242	0.694201231	1.119306922	0.194229349	1.162520885	0.2283905	1.073200107	0.197008476	0.919969082	0.241825312	1.197309852	0.540025532	0.991124392	0.168364838	2.190146923	1.359825373	2.162107706	1.269335866	2.0875499	1.1109101	1.393089175	1.748760939	1.362490296	1.986683726	1.424830318	2.304753304	1.081104994	1.437641144	0.320043623	2.31586647	1.457483888	1.10676825	1.431477666	0.357402474	1.49610579	2.263575077	1.461799383	2.249199152	1.362852573	2.21445632	1.122286081	1.852553487
-1	324	0.865752816	1.144484758	0.775905788	1.203202248	1.195851684	0.898643196	1.219160795	1.494727492	1.219313264	0.669930637	1.014802337	0.204020381	0.949654937	0.175386265	0.834032178	0.218909651	1.041771412	0.583945572	0.906581283	0.154885873	1.902173638	1.267492294	1.857084155	1.153671503	1.7434	0.94708	1.303833246	1.491614342	1.230604053	1.64022243	1.213553786	1.780233026	0.938928485	1.203091502	0.304343045	1.822129726	1.250142455	0.96726805	1.174389362	0.352327824	1.350387096	1.992452025	1.317506313	1.949192524	1.206238866	1.828730583	0.97280097	1.561934948
-1	325	0.122502431	0.996991932	0.109126098	0.975666404	1.074162245	0.129231319	1.103620529	0.539315045	0.947175086	0.105740592	1.629558206	2.145249844	1.895251513	2.19705224	2.115165234	2.116670609	1.521253228	2.147239208	1.931702137	2.222237587	0.324267149	1.109868288	0.304674268	1.011173606	0.2586	0.797953	1.143948197	0.603254855	0.951029778	0.207497358	1.063290596	0.223000854	0.787626028	0.039666571	0.264434904	0.241809502	1.094635129	0.209341839	0.912908435	0.005869283	1.169207215	0.326408327	1.138633132	0.308061421	1.053909063	0.266754985	0.92415297	0.653431594
-1	326	1.544072628	1.037358284	1.41382587	0.858945906	1.150403976	1.578560233	1.187744021	1.163474321	1.08339107	0.971529841	1.549725533	1.987141609	1.820764065	2.069051504	2.168705225	1.951613188	1.445391536	2.107260466	1.865260839	2.193587065	1.995731354	1.548728585	2.040197611	1.777542233	2.17032	2.0669401	1.459054589	2.062880039	1.814270258	2.405265093	1.491240501	2.042291403	1.619293571	1.817764759	1.913647532	2.004424334	1.403275847	1.833370328	1.758812428	1.971946955	1.487441182	2.031544447	1.577405095	2.065352917	1.806465387	2.144016027	2.075074673	2.059595346
-1	327	1.771090031	1.17210865	1.6366961	0.924253583	1.30354476	1.819629073	1.349467993	1.331008673	1.224183559	1.441841602	1.120177388	0.259370953	1.00829196	0.239815384	0.802224755	0.268282741	1.157493591	0.507022083	0.925658882	0.225949973	2.54336834	1.669976473	2.600991011	1.910065889	2.7019501	2.3112199	1.582986832	2.338728666	1.952548504	2.448755503	1.629104972	2.205690145	1.84373188	2.243669748	2.318432093	2.172766685	1.546482086	2.204101086	1.874481797	2.527567148	1.540418744	2.529251337	1.617118359	2.531671286	1.784929037	2.534643412	1.777400374	2.031862497
-1	328	0.111319304	0.98293072	0.08289516	0.960081577	1.023329496	0.125876382	1.03616035	0.422085166	0.909830749	0.066429496	0.947339356	0.172204196	0.887257516	0.145259693	0.793068528	0.183102697	0.973968863	0.463504583	0.820681036	0.122007772	1.693709493	1.429340601	1.7024194	1.66970706	1.71969	1.8385299	1.331265688	1.775429845	1.698494077	1.72074163	1.472318053	1.743098259	1.488794804	1.317826152	1.007709503	1.735774517	1.380630851	1.282976389	1.713355064	0.861579299	1.295155048	1.626546144	1.389191985	1.633175612	1.619827747	1.67333138	1.808297753	1.720311522
-1	329	0.151461229	0.957399428	0.120485	0.965507329	1.028946519	0.166454226	1.053980708	0.462419629	0.886151075	0.112998717	0.996452868	0.16112335	0.921853364	0.130316675	0.798440933	0.168967411	1.027788401	0.466458857	0.850309312	0.099787757	0.25345245	1.066671133	0.236962974	0.995506346	0.198754	0.866166	1.095253348	0.54418999	0.926433623	0.15793398	1.018158197	0.228878632	0.793610036	0.04146241	0.287774593	0.245644003	1.046123743	0.226119056	0.883010745	0.007110749	1.073943973	0.277236253	1.045711517	0.264258236	0.975752354	0.234691694	0.853067517	0.549599588
-1	330	0.139857233	0.990989983	0.103367902	0.517268836	1.129907966	0.154057235	1.174680352	0.445676148	0.924741924	0.052970193	1.130393863	0.177673712	1.029509306	0.142435893	0.8485533	0.186901152	1.170358419	0.511922896	0.952102482	0.104555249	0.254180402	1.214103222	0.235412657	1.124692082	0.193119	0.977473	1.248020411	0.598059058	1.048168659	0.151702762	1.158292294	0.255522966	0.875262618	0.040834524	0.312503934	0.276335627	1.191625357	0.230267704	0.997537076	0.00738462	1.230507851	0.319778472	1.197229743	0.306078613	1.108783603	0.275133461	0.931914449	0.626485944
-1	331	4.086419582	2.094745636	5.81859684	6.030290127	1.502689481	3.592136621	1.370811462	4.849358082	2.282746315	9.192661285	0.940615058	0.168485582	0.872856915	0.141811356	0.773880661	0.179999322	0.969379246	0.450731397	0.805018544	0.119997919	1.739786863	1.424111485	1.758342505	1.660444975	1.80136	1.83367	1.327631235	1.833733439	1.697238803	1.831145406	1.472344756	1.804515719	1.506953478	1.402181506	1.11950922	1.786578774	1.379958987	1.373948812	1.724588633	0.974615991	1.289843798	1.664241552	1.383079171	1.681020021	1.611637235	1.757217169	1.821513653	1.784938455
-1	332	0.445800245	1.069187284	0.390891582	0.83915019	1.17133379	0.466918707	1.212801576	0.611940205	0.991805017	0.317636192	1.969434261	3.877394915	2.451369524	4.095080376	2.971464396	3.754131317	1.801847458	3.061494827	2.536298513	4.154275894	0.330214262	1.253654003	0.301748991	1.151347756	0.234461	0.899338	1.290690184	0.648534834	1.081956267	0.160954282	1.195710897	0.478484005	0.818024933	0.036294501	0.21187526	0.493799388	1.232810855	0.190823957	1.019253731	0.003941922	1.322491169	0.340489	1.286138177	0.326673388	1.193634748	0.299198091	1.081766963	0.740242481
-1	333	4.452984333	1.243363142	4.298676968	0.751643062	1.354595661	4.439515591	1.375376225	1.98898828	1.354145169	3.820759773	1.068696499	0.181494802	0.92984724	0.147995308	0.727795839	0.195716426	1.114146709	0.445171863	0.849350274	0.118144177	0.2686207	1.040324688	0.250757635	0.953663766	0.209156	0.786981	1.072070003	0.547149777	0.894132376	0.164211333	1.076449037	0.258069813	0.792112172	0.038921352	0.260608286	0.275238693	1.109748602	0.207166523	0.923348188	0.005758623	1.095108986	0.277302831	1.064551592	0.261346757	0.981722772	0.225342199	0.849101484	0.575056136
-1	334	2.296506882	2.062770605	2.993379593	3.248238325	1.586865067	2.115021706	1.462056875	2.872881889	2.155418396	4.755743504	1.379661679	7.65617609	1.447777271	7.75968647	1.481977463	7.374464512	1.362937093	4.101410389	1.728372097	7.369536877	0.266194999	1.042100072	0.249423727	0.959522188	0.210449	0.818327	1.075922966	0.536071241	0.891931117	0.16853036	1.002437115	0.24042362	0.77547574	0.040898088	0.282410681	0.257006884	1.031902313	0.217707708	0.866998076	0.006429645	1.101152778	0.295662671	1.069149375	0.280348361	0.991446555	0.245349526	0.868608415	0.577139854
-1	335	3.293711662	1.333778262	2.827984571	1.252019405	1.472608566	3.503881931	1.514048338	2.303642273	1.460134149	2.634530544	1.166434884	0.201898664	1.065480113	0.163903505	0.879194975	0.207170591	1.206177473	0.552964032	0.988195002	0.12210352	0.347840339	1.264083147	0.31987679	1.185020208	0.256563	1.06059	1.294868588	0.73598659	1.12214303	0.192323551	1.198227763	0.288450509	0.877946377	0.040118095	0.291943222	0.312867612	1.231595278	0.223275155	1.044235229	0.006675009	1.273387671	0.487534016	1.242025614	0.473054796	1.162883043	0.43916592	1.0160923	0.753880024
-1	336	4.937873363	2.035028219	6.049938679	4.656339645	1.483836293	4.555802822	1.363328338	4.703194618	2.227988005	7.573574066	0.964267731	0.137692347	0.907397807	0.117043152	0.805499196	0.145459697	0.98950845	0.470640421	0.845324636	0.09788657	0.245635599	1.004763961	0.230116978	0.953168154	0.194224	0.867702	1.032126665	0.511860311	0.878524423	0.155604109	0.967572212	0.221546263	0.785181224	0.04056605	0.315042704	0.236995086	0.990876675	0.222016841	0.852142274	0.006950277	1.012279511	0.254860401	0.986267209	0.241882205	0.937409639	0.212424412	0.866217911	0.514264405
-1	337	2.031597853	1.540061116	2.41638875	1.700564623	1.406928301	1.900267959	1.343857288	2.235242605	1.587109327	2.854694128	1.204435229	2.340785503	1.146665215	2.328270197	1.045202017	2.310742855	1.228864431	1.783618331	1.260812283	2.234710217	0.255436093	0.994611323	0.238962755	0.899268568	0.200759	0.747838	1.033015609	0.501348376	0.834225595	0.159930378	0.96029073	0.223223299	0.738300323	0.038349621	0.276622266	0.239346921	0.993265152	0.203966528	0.815298855	0.006032752	1.060189843	0.274831891	1.024505377	0.259472847	0.935841382	0.224650636	0.812788248	0.540757239
-1	338	0.260452688	1.082796335	0.210757449	0.82308197	1.182027936	0.282739937	1.214829564	0.582329154	1.00381422	0.173544928	1.409434319	2.644693136	1.303881049	2.698227406	1.158001542	2.650005102	1.451271057	1.992308259	1.41379118	2.945416927	0.261775792	1.135134935	0.247516707	1.056057215	0.214743	0.909176	1.165504813	0.585863471	0.986250579	0.180443257	1.184944034	0.250463396	0.897408485	0.042307325	0.297406316	0.266371071	1.21951282	0.233815894	1.019843817	0.006543447	1.143077254	0.281495422	1.111370564	0.26735568	1.028015137	0.23581481	0.892408788	0.579663873
-1	339	0.111464441	0.957541287	0.076801397	0.458001941	1.068986297	0.127128094	1.09579432	0.358110845	0.883528531	0.046838362	1.239162445	3.414855719	1.178559422	3.511650324	1.056266904	3.36471796	1.264456511	1.990535855	1.293974638	3.56654501	1.997188687	1.517569423	2.065604687	1.787399173	2.24564	2.0451	1.411956787	2.19357872	1.848774433	2.430049419	1.561923385	2.05509901	1.644492149	1.740132451	1.715169907	1.995655179	1.460698843	1.733991861	1.869196653	1.700011253	1.516987205	2.132859468	1.621316671	2.187196732	1.880607486	2.314155817	2.198252678	2.27349329
-1	340	1.486620784	1.487415195	1.365196109	1.378338337	1.494776845	1.522956967	1.501204968	1.520728827	1.553506374	1.139431715	1.936973333	2.430248261	2.341425419	2.464580059	2.884601831	2.390425205	1.787847757	2.593023062	2.40059638	2.433327675	0.309893399	1.153945088	0.290355116	1.074483752	0.244821	0.912272	1.184335351	0.635482013	1.009059429	0.195381179	1.208345652	0.309500039	0.887872815	0.046951286	0.270507395	0.330858499	1.243868232	0.241491765	1.037763715	0.006363173	1.16550374	0.352107286	1.137320518	0.337091208	1.059667349	0.303430736	0.918578029	0.646841884
-1	341	0.103766799	0.923110127	0.072244808	0.297712713	1.04061842	0.115425855	1.069616914	0.30253616	0.837101996	0.011448446	0.982078791	0.161100864	0.906863809	0.130792409	0.780838311	0.169012547	1.013540506	0.468147188	0.839313328	0.100786038	0.25227809	1.048952341	0.236091688	0.980360806	0.198523	0.858229	1.077576995	0.535541415	0.910886467	0.158246383	1.003057718	0.227833897	0.786451399	0.041372202	0.289959371	0.244227603	1.030415416	0.224967659	0.871202171	0.007059003	1.056736469	0.271889389	1.028562903	0.258948743	0.961392462	0.229448214	0.848629296	0.540401697
-1	342	4.77987051	2.114792824	5.394180298	2.268969536	1.765706301	4.518322468	1.652921796	3.949771643	2.26186657	5.950334072	1.147367001	0.196751505	1.044326186	0.158100158	0.857286274	0.205970421	1.18778348	0.52723974	0.964439631	0.11536964	0.252351344	1.233831525	0.232061833	1.137303591	0.186723	0.977238	1.270005822	0.598089516	1.0588907	0.142173588	1.178500295	0.277045548	0.893983364	0.041928031	0.338399768	0.299619704	1.212445021	0.238907129	1.015516877	0.008135933	1.25369668	0.3342053	1.218513966	0.320617825	1.123587847	0.289872468	0.924931943	0.633355796
-1	343	0.085119575	0.882860899	0.054082714	0.762535572	0.998366773	0.099135511	1.034320354	0.337545037	0.811764896	0.036529187	1.010293603	0.171439156	0.983359933	0.145823672	0.910368681	0.182230935	1.028113961	0.480270684	0.902255058	0.124075077	1.821013927	1.573040605	1.823746681	1.784572482	1.82104	1.90856	1.481084824	1.84143436	1.8053056	1.789999247	1.518360257	1.966107249	1.540316343	1.567739367	1.305620074	1.954010725	1.426485896	1.506360531	1.764503241	1.285543561	1.391370177	1.874740005	1.484799623	1.886651754	1.705904841	1.931186557	1.867200494	1.824811578
-1	344	0.176476598	0.885659099	0.152979612	0.775952935	0.959395647	0.186339706	0.99112606	0.487077713	0.830569267	0.125946715	1.211535573	3.38383913	1.179606318	3.397421122	1.093528152	3.261702538	1.227683783	2.101418495	1.3153826	3.163448572	0.244461149	0.984411836	0.228755474	0.922464013	0.192541	0.834242	1.016690612	0.496332228	0.84898144	0.153974444	0.951794446	0.218662813	0.769213259	0.039105624	0.317349702	0.23414287	0.977712095	0.213347912	0.829250157	0.006544899	1.044041276	0.267444909	1.014399529	0.252976537	0.959401846	0.22026819	0.892574191	0.534995615
-1	345	0.202559978	1.082877636	0.183937177	0.925828397	1.152782679	0.210026994	1.174768806	0.559938431	1.004659295	0.160093382	1.711864352	2.356792212	1.997453332	2.402378559	2.266248941	2.302575827	1.59700942	2.289078951	2.044573545	2.366712093	0.276778847	1.0456388	0.259384781	0.969094396	0.218802	0.813103	1.074601293	0.55771488	0.907673001	0.174822286	1.098478556	0.261962116	0.828796685	0.0436728	0.274910361	0.2805233	1.129754901	0.229297832	0.948096275	0.006444137	1.055368543	0.296240509	1.028450251	0.281812429	0.959038615	0.249278709	0.840384603	0.572140515
-1	346	0.288579285	1.055597663	0.237341136	0.878675938	1.147942066	0.309706479	1.185923934	0.598834455	0.976132035	0.174173087	1.436125636	2.439690113	1.329944849	2.477091074	1.144198537	2.3709867	1.48056674	1.947400332	1.441777945	2.39252162	2.920231342	1.381295562	2.849107265	1.26781857	2.64851	1.03155	1.420206308	1.875400066	1.376591086	2.341048956	1.452583551	2.962134838	1.207165837	2.357507229	0.533000827	2.944870472	1.490923405	1.709772825	1.467020988	0.725184023	1.415445447	3.105098724	1.377187848	3.048463821	1.286743879	2.881295204	1.103926063	2.062101603
-1	347	0.136757091	1.053086042	0.120970391	0.778835654	1.155793786	0.145841822	1.187112808	0.463549584	0.969954789	0.119378626	1.366855621	2.47273159	1.265899301	2.437134981	1.050841212	2.442821741	1.405528069	1.870088577	1.373883128	2.318009138	2.359366894	1.308916211	2.35482955	1.219769835	2.33834	1.01799	1.341436028	1.765695095	1.316516161	2.263755798	1.36123848	2.289043427	1.092700124	1.650014639	0.384524375	2.296788931	1.399666548	1.257084608	1.343536496	0.465521604	1.320824742	2.279407024	1.281849742	2.245404243	1.185651183	2.139925241	0.997079074	1.687239647
-1	348	1.765482783	1.159892797	1.215523601	0.565205216	1.356050491	1.900040507	1.399206877	0.951419473	1.194868207	0.171021119	1.460750461	2.268460512	1.348656893	2.136902571	1.063324928	2.309513569	1.486693978	1.824927807	1.446888685	1.982624769	0.286267608	1.106116414	0.268012077	1.017905712	0.225446	0.82898	1.137939215	0.570794523	0.950570405	0.179822013	1.166849375	0.273979902	0.868847072	0.04468121	0.285740823	0.293730319	1.199930549	0.235985443	1.005301595	0.006556057	1.118067265	0.289052576	1.088563681	0.274014413	1.009760141	0.23938477	0.862277985	0.585099339
-1	349	1.496458173	1.834242463	1.502197742	2.606945992	1.547002554	1.509052634	1.459431291	2.31171608	1.886125326	1.732352972	1.611327052	2.082260609	1.838699579	2.114735603	2.023010254	2.061909437	1.51482892	2.055850506	1.862215042	2.138028622	0.364549845	1.154589891	0.343285561	1.066010594	0.293211	0.854315	1.183678985	0.670546055	1.010118485	0.236465186	1.101804137	0.217863023	0.832700729	0.043305092	0.29585132	0.240043044	1.129315972	0.229019612	0.959109664	0.006704362	1.20455575	0.356438935	1.179950714	0.33582595	1.107639551	0.289565742	0.986139059	0.711060286
-1	350	1.936770558	1.357048154	1.442126632	1.025544643	1.471069932	2.118744135	1.503559351	1.561352372	1.454352498	1.214067101	1.181303859	0.263557166	1.069932342	0.22413066	0.870909154	0.280023634	1.222994924	0.576015174	0.993426621	0.185558558	0.269848764	1.150291204	0.249981642	1.047380686	0.203022	0.831754	1.186970472	0.574792743	0.98016417	0.150364876	1.216869831	0.371202797	0.894690573	0.045680668	0.314732909	0.392342895	1.251444459	0.242250368	1.056677461	0.007045367	1.214992523	0.357456565	1.182317734	0.336971343	1.092374563	0.288315982	0.913894832	0.673368573
-1	351	3.541040182	1.117066383	3.163514376	0.883500636	1.210468888	3.702554703	1.244202614	1.506350279	1.178202748	2.710354567	1.044676423	0.220738053	0.960037887	0.191201821	0.823933065	0.233077943	1.072685003	0.514717638	0.891602516	0.166700929	2.219175577	1.647936463	2.259928703	1.923634171	2.36394	2.2658999	1.542483687	2.22287941	1.968645811	2.494058132	1.579423547	2.29650116	1.750940561	2.073500156	2.160346031	2.260266542	1.477752686	2.063540936	1.887504935	2.263132572	1.454877973	2.240169048	1.56115973	2.284701347	1.839261174	2.376391172	2.155618668	2.138882399
-1	352	0.339526504	0.882450819	0.302901655	0.734434605	0.97098577	0.355348378	1.000194669	0.495508105	0.815974414	0.2725541	0.954830825	0.175056875	0.892762184	0.149071991	0.795593619	0.18607375	0.98188132	0.465531409	0.824872255	0.127442896	1.781867385	1.423055291	1.796949387	1.649976969	1.8297	1.8268501	1.329861641	1.823498011	1.686078548	1.848062873	1.481241226	1.891337276	1.533225894	1.525837779	1.296955347	1.873915195	1.389464855	1.492065907	1.734537363	1.226823926	1.299282193	1.752747059	1.390956521	1.769890666	1.614306569	1.848743081	1.84015727	1.808524728
-1	353	0.530769825	1.099077821	0.465754896	0.881420135	1.199721694	0.560488343	1.239109039	0.889006615	1.126425266	0.3915039	1.072746277	0.239022613	0.996532798	0.208939254	0.873746455	0.251568526	1.097684145	0.54603368	0.929132581	0.183902457	2.308164358	1.675747037	2.351805449	1.962074995	2.4619	2.3376601	1.567325473	2.293169022	2.010345936	2.590186119	1.607207298	2.381319523	1.793715596	2.150665283	2.290663242	2.34507966	1.502327681	2.152013779	1.92659235	2.41514802	1.482296944	2.338940144	1.592369914	2.387103558	1.882861376	2.490757704	2.223740816	2.209780931
-1	354	0.097845957	0.999898553	0.075868495	0.992871642	1.054832697	0.107767195	1.075825095	0.41480583	0.919794559	0.052157551	1.585130334	2.127658129	1.865822673	2.281933069	2.225425005	2.065835714	1.476425529	2.283344984	1.929729462	2.48698473	2.012368441	1.599123478	2.05083251	1.854325056	2.15487	2.1419001	1.499432087	2.107201576	1.893262267	2.300189018	1.540343404	2.071291685	1.686790943	1.879595041	2.066413403	2.029117107	1.44283247	1.921240211	1.838907242	2.109099627	1.535327435	2.192270994	1.637153506	2.238224506	1.901612878	2.350431681	2.21934104	2.22108078
-1	355	1.397242546	2.14149189	1.599957466	5.819004059	1.670751214	1.363250971	1.561070323	3.355537653	2.243339539	2.278846979	1.135575056	0.170690805	1.044507742	0.14898473	0.864503443	0.177816764	1.170966864	0.503664732	0.980249405	0.12499819	2.18253231	1.285400629	2.174153566	1.200067401	2.1578701	1.02996	1.317054152	1.696856737	1.291320205	2.150509596	1.339657426	2.194739819	1.066874743	1.512706399	0.374634326	2.197036266	1.375849843	1.185148597	1.331242561	0.441099495	1.396751642	2.173734188	1.362052202	2.147859812	1.267326951	2.072287321	1.078129411	1.734314561
-1	356	3.015617847	2.156471968	3.459557056	3.455317974	1.804367661	2.889078856	1.690107584	3.268984795	2.245756388	5.028922558	1.44044137	2.574985981	1.321853638	2.528900623	1.059127331	2.574200153	1.482209206	1.949771047	1.431587815	2.453333378	0.320302635	1.140736938	0.301753223	1.053676367	0.259055	0.895965	1.173084259	0.604132593	0.984845817	0.214858666	1.2020365	0.300112307	0.899430752	0.045406308	0.310039341	0.320156425	1.236018896	0.242275268	1.036516786	0.006995922	1.158714771	0.29951793	1.131152511	0.282929927	1.059635162	0.243008733	0.925970972	0.612037301
-1	357	4.585336208	1.614744306	5.4215312	2.04065752	1.422693253	4.247611523	1.35043323	3.249461651	1.714723945	5.894421101	0.963002861	0.166259766	0.896250188	0.13733843	0.774831593	0.174517736	0.990712345	0.484349221	0.835537553	0.108412012	0.241787493	1.010136962	0.226612017	0.964183748	0.191378	0.884051	1.035683751	0.514851272	0.889732778	0.153352171	0.970665872	0.217859238	0.790892601	0.041494537	0.314471841	0.233062148	0.992898166	0.22871545	0.85808444	0.0073924	1.01422286	0.254338294	0.988714993	0.24187462	0.943036139	0.213596165	0.871533394	0.515619755
-1	358	0.2248891	1.241840482	0.175600067	1.029693723	1.326910615	0.244393557	1.349272966	0.670481205	1.168423057	0.111895271	1.206585288	0.123566896	1.069578767	0.098189481	0.821616232	0.135724634	1.256285548	0.516814113	1.002800465	0.072362937	0.243017063	1.261299014	0.227067024	1.150858402	0.192627	0.990599	1.302722812	0.610490561	1.071594	0.162697747	1.204654932	0.203053966	0.954255044	0.043533262	0.333948404	0.220360413	1.247019172	0.25115329	0.992231965	0.007371401	1.309788942	0.32846421	1.275558472	0.30832845	1.180801988	0.262596637	1.004653692	0.666924536
-1	359	0.148402885	0.865389466	0.095660679	0.395183355	1.004810333	0.172686607	1.039108396	0.352814317	0.797094703	0.058225233	1.200802445	2.115331173	1.128567815	2.093325377	1.014014244	2.108288288	1.229791403	1.686799526	1.234716773	2.032393694	0.260950834	1.002320766	0.244137958	0.898614526	0.205134	0.726591	1.041615725	0.50593245	0.835099161	0.163364187	0.967668116	0.222551644	0.732610524	0.037935477	0.265175402	0.238970652	1.002480745	0.200425386	0.815655649	0.005843601	1.069037914	0.277918518	1.032584667	0.262162358	0.935986757	0.226516351	0.798971534	0.546231508
-1	360	3.823298454	1.374797583	3.920972347	1.172569036	1.480823517	3.820577383	1.51758945	2.419531822	1.491793275	4.599601746	1.44913888	2.906103611	1.3291502	2.946946859	1.045449018	2.852233171	1.491781473	1.979074955	1.420353293	2.912874699	0.330005348	1.237898231	0.308181703	1.183837652	0.260294	1.14086	1.258669615	0.660623968	1.112961054	0.215995237	1.245384932	0.275843412	1.048134565	0.057792049	0.359757453	0.29283011	1.280352712	0.29682973	1.070456386	0.007736266	1.202859998	0.420605153	1.177966595	0.399105519	1.121123195	0.342328727	1.019035697	0.70993489
-1	361	0.319048196	1.067366242	0.27817598	0.97621417	1.138174772	0.33694154	1.172550201	0.731219053	1.019784808	0.231889531	1.848874092	3.24793911	2.283516884	3.386425972	2.990669489	3.176221132	1.704879165	3.237417936	2.379658222	3.533106565	0.433383703	1.289312959	0.408850223	1.242884874	0.351493	1.01595	1.305083752	0.814111292	1.189401507	0.284237087	1.22343123	0.226584226	0.983022451	0.053324413	0.431701362	0.258405387	1.240837336	0.295997739	1.114812374	0.010003669	1.325900316	0.448138475	1.313895941	0.425384164	1.299589515	0.37385726	1.278776169	0.919459224
-1	362	0.29547447	1.076063871	0.238183811	0.938098669	1.145237684	0.322506517	1.170017123	0.655746281	1.020989776	0.189714387	1.079748034	0.189301908	0.980109394	0.160325065	0.818235219	0.201712787	1.116285801	0.490297914	0.902317166	0.136086449	2.847271681	1.812448025	2.897659779	2.181753874	3.0027699	2.6570001	1.679825544	2.578657866	2.2514956	3.062397003	1.751962066	3.325529814	1.966063142	2.74411869	2.390542507	3.254753828	1.617297649	2.569755554	2.22894907	2.643411398	1.575421929	3.210354805	1.70900631	3.274953365	2.090202332	3.385727882	2.52943778	2.687458277
-1	363	0.145061433	1.013064861	0.110911138	0.783704519	1.068596482	0.158051252	1.08582902	0.514008403	0.95090872	0.058977924	0.982054591	0.169704333	0.892348111	0.13647154	0.750778854	0.178927913	1.017446995	0.479063749	0.830079019	0.104243048	0.26247108	1.064870715	0.245834306	0.990311682	0.207167	0.853593	1.095227003	0.545194507	0.920199335	0.165670902	1.019109726	0.238349512	0.790009022	0.041559264	0.282933235	0.255244136	1.047417164	0.222735316	0.884083271	0.00668835	1.075847626	0.279852301	1.046782136	0.26619035	0.975904644	0.235070169	0.857452154	0.552953303
-1	364	0.933407485	1.722806096	0.956369638	2.137178183	1.504370332	0.932011724	1.430666804	1.585950255	1.715739489	1.072511911	1.036951303	0.183386236	0.967216969	0.155309767	0.861741662	0.194445387	1.067361236	0.482124507	0.8871454	0.129249662	0.274851561	1.00913775	0.257467568	0.930271089	0.216861	0.786541	1.038965225	0.54412508	0.873588443	0.172724187	1.058513761	0.260017335	0.796842515	0.041742835	0.279502511	0.277135491	1.09104538	0.220205769	0.913282871	0.006362124	1.06320262	0.293754965	1.034627438	0.277449965	0.958196402	0.23998338	0.829160988	0.577191174
-1	365	0.03884545	0.960714936	0.037213352	0.791348398	1.054170609	0.039970506	1.092940569	0.303363055	0.869360983	0.038322356	1.655086517	2.142450809	1.908317924	2.164679289	2.067826748	2.106584787	1.548529625	2.10597086	1.944374084	2.145977259	0.265245378	1.018747091	0.248536244	0.946298718	0.209689	0.800008	1.046136975	0.540398121	0.886374593	0.167988822	1.068622112	0.250296384	0.815376461	0.042468011	0.27763918	0.268258542	1.098339558	0.225763544	0.924641252	0.006532338	1.026643753	0.280462921	1.000531435	0.266523749	0.933262646	0.234734118	0.813799739	0.549625754
-1	366	1.054637432	1.754407287	1.185063601	1.599947095	1.674512625	1.021591425	1.616030693	1.866765618	1.802145362	1.47375977	1.190206409	0.118790433	1.084745765	0.102670766	0.880104065	0.125909001	1.230940461	0.564389348	1.036059737	0.08799728	2.714004993	1.526123524	2.587879658	1.575304389	2.2671499	1.04048	1.516226649	1.768592238	1.633061647	1.430476546	1.542490363	1.962716937	1.569391966	1.964298964	0.667457104	2.001808882	1.505738974	1.793226123	1.801121235	0.649138629	1.564865112	2.181133986	1.564186096	2.09503603	1.5292871	1.809447527	1.003641844	1.604807973
-1	367	0.100065328	0.9582479	0.058561567	0.294672221	1.168373346	0.120073773	1.226648688	0.254654676	0.847974002	0.021218134	1.442044973	2.772752285	1.33594954	2.796386003	1.186501026	2.741397619	1.483330011	2.009975195	1.44271946	2.947576761	0.342449129	1.167292356	0.324180573	1.088691473	0.282541	0.951473	1.197043657	0.642372549	1.020127773	0.240876809	1.217805147	0.344251573	0.928672612	0.044347174	0.38483423	0.364056975	1.251323104	0.25170213	1.062153578	0.008638049	1.170795321	0.27956143	1.140022397	0.261513948	1.057228208	0.219703212	0.90414685	0.604501128
-1	368	0.174083769	0.879945219	0.123571828	0.584500968	0.989880383	0.195770666	1.021168113	0.405037016	0.811639488	0.075843982	0.970544815	0.129102945	0.915775061	0.109989062	0.820138693	0.137069389	0.995687544	0.470672518	0.854267836	0.093170725	0.249858454	1.009823203	0.234029517	0.947664738	0.197333	0.842243	1.039182305	0.515338957	0.875891924	0.157945007	0.971725225	0.225304067	0.776432872	0.040434171	0.303003013	0.241044343	0.997207344	0.219307736	0.849292338	0.006759182	1.019922137	0.259443015	0.991921067	0.246145889	0.933161676	0.215950891	0.844160914	0.518822491
-1	369	0.101102561	0.881081462	0.074692436	0.679981351	0.986315429	0.113050669	1.023400664	0.358628482	0.805315793	0.055403717	1.5998981	2.244520187	1.870749831	2.300859451	1.951860547	2.213443518	1.486909986	2.054771662	1.899816632	2.319730759	1.928545713	1.271739006	1.91294992	1.17577672	1.8713	1.01327	1.306856275	1.591703057	1.262346148	1.806244493	1.218753576	1.829902887	0.96987462	1.26351738	0.348756105	1.841613531	1.250636339	1.029662132	1.217215419	0.380798131	1.201222181	1.752229691	1.165929079	1.731273294	1.070101619	1.673089743	0.905577481	1.442357779
-1	370	0.112724401	0.859324694	0.094491743	0.650924861	0.952313542	0.120427586	0.985310137	0.38759613	0.788217664	0.072539017	1.22723496	2.861068249	1.189587474	2.849139452	1.105743885	2.788648129	1.245525956	2.011277914	1.321587205	2.678602934	0.256867558	1.008147836	0.240478039	0.924650431	0.202433	0.78898	1.042824626	0.513492286	0.857680857	0.161643192	0.972024262	0.228962332	0.756948352	0.039509647	0.286813796	0.245049223	1.002126813	0.211466655	0.836305261	0.006317576	1.069208741	0.280238032	1.036658525	0.265113533	0.958905399	0.23068364	0.846103966	0.552451193
-1	371	3.98038435	1.880859613	4.135646343	2.193527222	1.599853277	3.872720718	1.502296925	2.762042522	1.970463872	3.788582563	1.748697877	2.343611002	2.184905767	2.207544804	2.844284773	2.379990816	1.604469657	2.733270168	2.27128005	2.005239725	2.703104496	1.767949462	2.759343863	2.11160183	2.9012699	2.6059999	1.642953634	2.609589338	2.179114103	3.072462797	1.609699011	2.336735487	1.930516243	2.482928514	2.782123566	2.330607891	1.518184423	2.493587017	1.859719396	3.052543879	1.678925633	3.329297781	1.805405617	3.428322077	2.165583134	3.760066748	3.332398176	3.170865059
-1	372	0.349345118	1.05434525	0.331223816	1.227899194	1.050465107	0.358936965	1.059152126	0.711388052	0.995425284	0.324487954	1.407366633	1.204666972	1.521469831	1.179652452	1.544017315	1.210896492	1.34990263	1.361729026	1.504777074	1.148837447	2.063162565	1.586088419	2.099523783	1.838807821	2.19262	2.12481	1.486892939	2.094468355	1.877452016	2.30889535	1.518120766	2.083350897	1.656720281	1.887702107	1.893417716	2.052754402	1.423515081	1.87413311	1.797553182	1.943345904	1.501978517	2.170913458	1.603957415	2.206666946	1.863344431	2.283460379	2.142171144	2.127640009
-1	373	0.062348966	0.756128669	0.047741409	0.158307269	0.981355548	0.071202472	1.040451169	0.16669178	0.656427324	0.037231598	0.988061309	0.150860816	0.898915172	0.125749454	0.740500808	0.1618734	1.02420032	0.393648475	0.81015569	0.102939382	1.958608866	1.291035295	1.934162855	1.191582441	1.86874	1.01579	1.326039195	1.595698357	1.276830554	1.787335873	1.236677408	1.872358918	0.973173916	1.269086957	0.336330265	1.890609145	1.269850731	1.025271177	1.226952314	0.375927895	1.36515379	2.057673693	1.332573414	2.033473253	1.237733006	1.963406324	1.048906922	1.677773595
-1	374	0.236156076	0.870758772	0.202019334	0.734547138	0.961201727	0.250911742	0.99573487	0.557721674	0.830939054	0.163768232	0.960202813	0.196932852	0.912217081	0.166514739	0.826769412	0.207772866	0.98253417	0.521596432	0.854106903	0.137964845	1.634703398	1.446136355	1.635566592	1.72475493	1.63836	1.9501899	1.340214729	1.743429542	1.741098762	1.631536961	1.480595827	1.642530084	1.495094776	1.172207594	0.834368229	1.643691301	1.383660913	1.145421743	1.734107137	0.588829339	1.301023602	1.539652586	1.401319861	1.535416484	1.664019942	1.540942431	1.879752517	1.657292604
-1	375	0.233529106	0.899081171	0.181825936	0.629589558	0.999988437	0.255642831	1.026781917	0.518415391	0.84511137	0.123800419	1.052372932	0.380634755	1.079908848	0.319656372	1.045647144	0.398679107	1.0500561	0.95368284	1.093095064	0.258776993	0.235206455	1.004875064	0.220813707	1.039228559	0.187963	1.09108	1.016535878	0.523765564	0.945008814	0.152562141	0.980396271	0.213397428	0.877585948	0.042485435	0.406131744	0.227644384	0.984002233	0.245097905	0.926145315	0.00820241	0.994956255	0.241786927	0.983683228	0.229704753	1.017076969	0.202882782	1.073154449	0.522677898
-1	376	3.438155651	1.231702924	3.603767872	1.186611414	1.249527335	3.368673325	1.250722885	2.293216944	1.349799633	3.810571432	0.965491235	0.147655636	0.903945446	0.123744197	0.794392109	0.155605704	0.992400587	0.475108594	0.84163028	0.100818664	0.246600434	1.011814475	0.231059521	0.9570297	0.19504	0.86399	1.03953898	0.516173899	0.883634686	0.156202063	0.972861409	0.222445369	0.783912599	0.040883951	0.308407307	0.237988576	0.996793211	0.223322049	0.854125857	0.007018127	1.019443393	0.258129954	0.992717087	0.245238155	0.939791024	0.215891078	0.860066593	0.518793941
-1	377	0.093002915	0.889424264	0.078013197	0.720548928	0.991551459	0.101157464	1.024946928	0.396530986	0.822143674	0.073064901	1.580687284	2.329394102	1.831109285	2.387867212	1.900006771	2.298113108	1.472743869	2.040370464	1.862555027	2.413816214	1.88762176	1.260660172	1.870313883	1.16538322	1.82481	1.00579	1.295633435	1.567658067	1.25104332	1.762484074	1.20787406	1.79751122	0.960222661	1.235369563	0.345403224	1.811149478	1.239935994	1.012032032	1.205183387	0.374064475	1.188880801	1.715077639	1.153258324	1.693085909	1.056457877	1.633568764	0.89275223	1.415770411
-1	378	0.124108046	0.781394124	0.071251139	0.241046786	0.947335541	0.14563328	0.988584399	0.248075247	0.7108078	0.017864775	0.972350299	0.222604558	0.931334496	0.184503376	0.854100108	0.235807687	0.991826475	0.578750491	0.884727955	0.149231553	1.648624539	1.452517867	1.657976151	1.782986403	1.68642	2.1093099	1.339574337	1.828378439	1.800952435	1.705410242	1.494443536	1.660829782	1.557038426	1.172811866	0.871317327	1.65637517	1.38676846	1.169582844	1.804179907	0.515089631	1.299893856	1.545865655	1.407917976	1.549029827	1.723160625	1.575661778	2.040202379	1.740307212
-1	379	0.034112133	0.864361465	0.022654274	0.279860586	1.081642628	0.040392585	1.143306613	0.179845721	0.746905565	0.017663635	1.16464293	0.173557788	1.063497901	0.150090829	0.869077802	0.181038871	1.2033813	0.518897176	1.001497984	0.123994738	2.318182945	1.316930175	2.309531927	1.227953315	2.29074	1.04886	1.350238919	1.752532244	1.322477698	2.314047337	1.371328712	2.296567202	1.092875957	1.563301444	0.384825051	2.295219183	1.409893394	1.219741344	1.358338714	0.457366675	1.428634882	2.235255718	1.392169476	2.2053473	1.293124318	2.110215664	1.097751379	1.758710742
-1	380	1.877160311	1.12559092	1.637701392	0.859189451	1.202239394	1.972608447	1.223075628	1.616737962	1.211457133	1.36857748	0.980767667	0.188100651	0.911066353	0.160942569	0.795969903	0.199690565	1.009036779	0.473066717	0.842960238	0.138486698	2.030996323	1.578977466	2.063299656	1.830504179	2.14328	2.09547	1.479361773	2.068168402	1.868074298	2.23265028	1.510417819	2.066455126	1.635452151	1.836246967	1.789134622	2.037089348	1.415811777	1.816401958	1.788373113	1.817188859	1.37869215	1.949536681	1.474128246	1.981798768	1.716273785	2.046249628	1.955842257	1.927966356
-1	381	3.862903357	1.261143088	3.634395599	0.932292879	1.3567307	3.888496161	1.372568488	2.118368626	1.374018788	3.089108229	1.28458333	2.415904284	1.193343759	2.414264441	1.043181777	2.406415224	1.320290923	1.688981056	1.283962607	2.40096736	2.171544075	1.616526008	2.257027149	1.971913576	2.5032401	2.4851401	1.494576097	2.453032494	2.036529064	2.826701164	1.669653416	2.221925735	1.851098657	2.018828392	2.486091852	2.149159908	1.549352169	2.097251654	2.069589853	2.521523714	1.604926229	2.297263622	1.726674318	2.359408379	2.080393791	2.532709837	2.794960022	2.532898664
-1	382	1.166816592	1.119161367	1.140310287	0.951280117	1.178672671	1.163889766	1.199916244	1.453715563	1.196342349	0.894679487	0.972349703	0.161010921	0.897507668	0.130909964	0.765038013	0.16878514	1.002836823	0.462034136	0.830242693	0.100795366	0.244305521	1.031160235	0.228738964	0.970046818	0.192546	0.863766	1.058284521	0.52499944	0.899636149	0.153487936	0.985473394	0.219310001	0.784722328	0.041794021	0.297344059	0.234976321	1.011270404	0.229248017	0.859918654	0.007439011	1.035844564	0.263109356	1.008408666	0.250736266	0.947192013	0.222496927	0.846165121	0.526860714
-1	383	0.209257334	1.153119206	0.165414706	1.082348228	1.161534667	0.226455763	1.16691339	0.635537863	1.08363235	0.117595367	1.060008883	0.168883324	0.973452806	0.136349842	0.822677732	0.176007763	1.095614672	0.48962459	0.900038421	0.10275951	0.264598221	1.138625503	0.245427519	1.062186837	0.201439	0.923698	1.168016553	0.592045724	0.99514848	0.155435547	1.084146142	0.240189731	0.833816886	0.042194273	0.295954525	0.259435654	1.11444664	0.233381242	0.940591812	0.007454672	1.145974636	0.313025564	1.116130948	0.299765676	1.039273739	0.269564331	0.891785264	0.600936711
-1	384	0.11231444	0.945341766	0.070522353	0.522846818	1.141706109	0.130653396	1.20162034	0.312955111	0.849473357	0.030589178	1.425107837	2.453536987	1.314263463	2.400687218	1.065966129	2.409683466	1.468421817	1.877595186	1.423195004	2.147515297	2.80339551	1.369427204	2.808918953	1.278813601	2.8152599	1.0664001	1.403301835	1.999368906	1.392941952	2.700840473	1.431407452	2.675685167	1.160865664	2.002749443	0.403849989	2.686831236	1.469773293	1.447542191	1.425259471	0.516263008	1.386342168	2.765075207	1.347186804	2.722370386	1.253582239	2.600096941	1.072305441	1.92254281
-1	385	3.751110554	1.777054071	4.073543549	1.925389528	1.610653639	3.580846071	1.543307781	2.355564833	1.842417836	3.978753805	1.103388309	0.205290914	0.990416467	0.177145109	0.810176611	0.217346415	1.145035386	0.508039832	0.911115527	0.153250366	3.316833973	1.904580116	3.404034376	2.324063301	3.5954599	2.8940001	1.756951809	2.866679192	2.407783508	3.731690168	1.845412374	3.96330595	2.097124577	3.013165712	2.718406916	3.883979797	1.695311785	2.820155382	2.392348766	3.178277969	1.648680806	4.014968872	1.797508717	4.082862854	2.228676081	4.151132107	2.711685658	3.032639027
-1	386	0.065945953	0.923640609	0.04836645	0.682345927	1.003966331	0.073647231	1.032133341	0.306639373	0.831848145	0.031196631	1.07062304	0.305916399	1.084853411	0.252716243	1.073091149	0.324421912	1.073805571	0.860106111	1.080986738	0.205281958	0.261475652	1.037317038	0.244980305	0.961542845	0.206645	0.829418	1.069296479	0.532576799	0.892675161	0.165415347	0.996337354	0.236461118	0.777064383	0.040961895	0.285923779	0.252876788	1.024517298	0.219032854	0.864544868	0.006543227	1.050986767	0.273933917	1.020727992	0.260019988	0.948810935	0.228346944	0.836153388	0.539080441
-1	387	1.588307142	1.002720475	1.35845685	0.685846806	1.142528176	1.677639365	1.184619188	1.148262739	1.05788362	1.168395638	0.970327079	0.145402744	0.910983324	0.122293189	0.807155311	0.153467163	0.996504307	0.482076406	0.850052178	0.100540772	0.249210268	1.014836669	0.23348926	0.954317987	0.197018	0.850874	1.043642759	0.518240333	0.88235873	0.157727852	0.975406349	0.224942729	0.779655516	0.040750641	0.302731186	0.24065721	1.000576019	0.221384883	0.853318453	0.006875407	1.023999214	0.260715395	0.996352077	0.247606531	0.938453734	0.217760578	0.849837005	0.521750093
-1	388	2.983099699	1.333132744	2.489776373	0.771285892	1.501833797	3.044569254	1.540175319	1.39502871	1.405750632	0.375161529	1.305804968	0.184478149	1.207798958	0.147104576	1.070932031	0.204187676	1.335862398	0.613505423	1.135506988	0.120069101	5.475763321	1.489000201	5.500008583	1.46232307	5.5215001	1.59787	1.500549197	3.470443726	1.632704496	5.484143734	1.532829165	4.148138046	1.291071057	1.528785229	0.931938708	4.214193344	1.559913278	1.461561203	1.532272458	0.95019269	1.525556087	2.683254242	1.487398624	2.578054667	1.389112592	2.218317032	1.271624208	1.441132188
-1	389	0.080397926	1.016993761	0.069690563	0.951785684	1.112914801	0.085561082	1.141252995	0.407841951	0.922831357	0.063480727	1.302755713	2.201297522	1.220504045	2.196927071	1.054950356	2.184185982	1.334893823	1.76655972	1.323792458	2.149120569	2.12057066	1.238873482	2.11474371	1.159297228	2.09499	0.99883	1.268496513	1.65530467	1.249960303	2.034936428	1.291651726	2.080418587	1.034207821	1.477429986	0.370301813	2.086568594	1.325624228	1.156859517	1.287110209	0.431354821	1.242987752	1.981979728	1.206032515	1.961145759	1.116611838	1.896855235	0.947678685	1.556798339
-1	390	3.212860107	1.14687109	2.892356157	0.748469234	1.246719003	3.239230156	1.269819021	1.76249218	1.248636365	2.159981012	1.58607626	2.119391441	1.883230209	2.258830547	2.331992149	2.065276384	1.47447598	2.282881498	1.93934691	2.485707045	1.9944731	1.579620719	2.036064386	1.820238113	2.15572	2.11235	1.48589015	2.08124733	1.856792092	2.360355854	1.524536967	2.067121267	1.662901282	1.86812079	2.041981459	2.026298761	1.431019545	1.900148153	1.814082384	2.094713926	1.517661452	2.121464252	1.613615513	2.161491632	1.861756325	2.255272627	2.153346062	2.140058279
-1	391	1.040493369	1.678810716	1.067187667	1.686399937	1.473555446	1.029370427	1.395406604	1.420237541	1.67856884	1.023735166	1.573619843	2.186646223	1.811651468	2.271785736	1.842258453	2.137295246	1.467478514	2.054323435	1.850113869	2.307701588	1.901155353	1.269031763	1.895185351	1.183000684	1.8746001	1.03259	1.301622272	1.612520695	1.27250433	1.820391655	1.214695811	1.790605903	0.97544688	1.251220703	0.362262368	1.796518564	1.243538141	1.032998562	1.223228574	0.382593244	1.198722959	1.74009347	1.16609776	1.726260901	1.08099401	1.686539531	0.930521488	1.472766876
-1	392	1.382080436	0.967422187	1.122447371	0.618438721	1.117100835	1.469488144	1.160324454	1.013742328	1.014737248	0.752326727	1.401291728	13.13459873	1.555473208	13.48926735	1.648248196	12.53504562	1.35445559	5.550652027	1.912716866	12.79741669	0.235438064	1.029534221	0.220166609	1.115409017	0.186321	1.2975399	1.034865141	0.526666045	1.001078606	0.150853664	1.014611244	0.212538853	0.96687609	0.040497318	0.502732515	0.22732918	1.008581758	0.243052229	0.997054219	0.007616025	1.059448123	0.258633733	1.061236739	0.244588941	1.167476773	0.214329854	1.380659342	0.56939888
-1	393	0.133367375	0.860857844	0.097954951	0.513418972	0.969542384	0.147744432	1.004371881	0.378657013	0.799096286	0.055803701	1.518853545	2.284471035	1.732438207	2.303657293	1.791417003	2.234850883	1.422375679	1.966277719	1.764757872	2.237375736	1.723269343	1.244841695	1.724405169	1.185111403	1.72519	1.08198	1.271505833	1.586449504	1.275398254	1.708398223	1.192980409	1.671291709	0.97359103	1.14616251	0.381558508	1.673465133	1.217631698	0.991502643	1.225037932	0.360904813	1.168863535	1.582673788	1.13992238	1.575842977	1.074787259	1.56035924	0.963412941	1.44751966
-1	394	1.126144052	1.085418701	0.871982217	0.811888397	1.195734978	1.230068803	1.228779078	1.001634598	1.123242259	0.585438073	1.202620029	1.966032267	1.094989419	1.960772514	0.94888556	1.964472294	1.245634198	1.580823183	1.187210321	1.957675338	1.919923902	1.183203936	1.920618892	1.118657351	1.91207	0.992273	1.207619786	1.600308657	1.21230495	1.859628201	1.232760668	1.822315931	0.992004871	1.292765856	0.369183987	1.825384498	1.261141658	1.057493687	1.24545002	0.393647492	1.179358006	1.791146398	1.146929622	1.780868769	1.073019385	1.748116732	0.934409499	1.501449943
-1	395	0.414393663	0.863981187	0.366967231	0.629231215	0.962114215	0.433786035	0.993607521	0.615193963	0.817303836	0.321992666	0.943256497	0.174422875	0.880061567	0.148125693	0.786960423	0.186033905	0.971160531	0.460417867	0.812257707	0.12687324	1.775439978	1.42444551	1.799462914	1.658028126	1.85698	1.83812	1.329236984	1.866520643	1.698482752	1.903718472	1.475664973	1.85236764	1.524745584	1.480450749	1.239931583	1.8283813	1.383122444	1.456631184	1.733367443	1.117141485	1.290449739	1.698799491	1.382825375	1.721507192	1.608950734	1.821235299	1.837392092	1.824932456
-1	396	0.100845605	0.923509538	0.080497637	0.808422089	0.998724699	0.110363811	1.025370598	0.393666565	0.848364711	0.072424598	1.517245173	2.128137589	1.78805387	2.271668911	2.267952919	2.076532125	1.416719913	2.160885811	1.833358407	2.543307781	1.779239297	1.497869849	1.823091745	1.713220954	1.9763	2.0399401	1.417167068	1.956650496	1.744392037	2.39067173	1.452651739	2.052546263	1.548584104	1.705873013	1.821304202	2.001217604	1.370424628	1.739263892	1.720240951	1.889222622	1.442337871	1.888006806	1.525336385	1.92009294	1.753060937	1.989529729	2.060208559	2.002198219
-1	397	0.127557665	1.033084631	0.107925996	0.668503642	1.137476683	0.135941103	1.167234063	0.426917642	0.944079936	0.087631024	1.340015888	2.356309652	1.254646897	2.340141535	1.069289327	2.335715771	1.373183846	1.838605642	1.361552119	2.262651443	2.192346334	1.274385691	2.18617034	1.189656615	2.17044	1.0154099	1.305669189	1.694310665	1.281125546	2.138509989	1.32727921	2.177763224	1.0605762	1.524992824	0.375189632	2.181869268	1.363600016	1.18847847	1.3174963	0.442707419	1.282183647	2.040326118	1.243592739	2.011498213	1.149133563	1.925032616	0.966902316	1.584184527
-1	398	1.793884277	1.131933093	1.743065953	1.045042038	1.207407832	1.8154037	1.241859317	1.449428916	1.196534634	1.664648891	1.582072258	2.010693073	1.826732039	2.044995785	1.984958887	1.990674257	1.479474068	1.994434834	1.853955269	2.055841208	0.3071343	1.074321508	0.288186997	0.968397915	0.24392	0.754413	1.110560894	0.572055936	0.908598244	0.195442915	1.031996608	0.216930985	0.765767574	0.039140359	0.259796947	0.235682026	1.065265894	0.205247656	0.875936449	0.005823079	1.136811137	0.31284073	1.10406518	0.294722497	1.010720015	0.254035503	0.866635382	0.618372321
-1	399	0.13478905	0.944603443	0.128651053	0.67307049	1.047314763	0.138744012	1.081884384	0.454281777	0.871099591	0.121590726	1.078948736	0.159557551	1.054022312	0.138430327	0.967317164	0.167727977	1.097064614	0.473136812	0.96932137	0.116682008	1.941040874	1.211639643	1.927720547	1.133874297	1.8920701	0.982892	1.239744544	1.570189953	1.219717145	1.835989356	1.262534618	1.962237477	1.000277877	1.348641276	0.34999609	1.972858429	1.295165539	1.077470899	1.258931756	0.396081835	1.32301116	2.035306931	1.291736245	2.015538216	1.205043316	1.955477357	1.030261874	1.656780839
-1	400	2.923533916	1.922812104	2.969037771	2.735129356	1.654495478	2.933866262	1.561016321	3.170404196	2.058505058	3.369853973	1.677353024	2.273469687	1.968216538	2.340021372	2.245752335	2.237927675	1.562317014	2.268733501	2.012219667	2.370586872	0.315680742	1.13230443	0.295872211	1.034438372	0.249233	0.814699	1.166361809	0.600327432	0.971654594	0.197737873	1.084063411	0.234841093	0.796561301	0.038966659	0.254639685	0.252715349	1.115470409	0.206411466	0.932806373	0.005521629	1.191903114	0.318116307	1.160852313	0.300421774	1.076078653	0.260808796	0.944760144	0.653525531
-1	401	4.071335793	1.272171974	3.330959082	0.811005831	1.442528486	4.253136158	1.484275222	1.686307907	1.365366817	2.360011578	1.137768149	0.23263815	1.042864203	0.20474267	0.871152401	0.243976846	1.175319076	0.520556331	0.960832059	0.177641585	2.149855375	1.358377576	2.113461018	1.263067842	2.0090301	1.04821	1.39113915	1.722933054	1.355847955	1.833003402	1.399241686	2.291684866	1.068148255	1.413246989	0.320378542	2.301250935	1.436744213	1.095950007	1.388720751	0.361798227	1.49464345	2.366245747	1.459938645	2.340563297	1.359924197	2.252611876	1.136336207	1.858335495
-1	402	0.156523749	1.232212901	0.135781974	1.127815485	1.24398315	0.163134024	1.256766319	0.630805731	1.162525296	0.08975859	2.053893089	6.025782108	2.756821394	6.53204298	4.051194191	5.774055004	1.847288132	4.379656315	2.937146425	6.831921577	0.280498654	1.24009192	0.256802499	1.121478438	0.200868	0.853393	1.282016873	0.570923865	1.040814519	0.139307246	1.221304297	0.578575253	0.785301864	0.030655941	0.176562279	0.597364843	1.250015974	0.16392152	1.091524959	0.003244148	1.329897881	0.403071254	1.29961884	0.389677525	1.227234006	0.362307459	1.171797752	0.833489835
-1	403	1.145083666	1.381224394	0.867457151	1.260946989	1.389568686	1.253729939	1.389944792	1.853973746	1.506408215	0.559664011	1.68665421	2.295580626	1.978452086	2.356821537	2.297390223	2.262204885	1.573306799	2.32242775	2.018939018	2.403652191	0.383826524	1.179213405	0.362390518	1.094624162	0.311524	0.880831	1.20720315	0.69455272	1.038250446	0.253442913	1.123167276	0.219307825	0.842469931	0.043079868	0.299422741	0.240821615	1.14970243	0.229687005	0.984112263	0.00669407	1.229657173	0.375684679	1.206264615	0.355227292	1.141995668	0.30886963	1.042423844	0.749354184
-1	404	1.84956789	1.149566054	1.620870233	0.811272025	1.269200087	1.902501345	1.304667711	1.259941936	1.202705383	1.177273393	1.290023923	2.151447535	1.198493838	2.146497726	1.030689955	2.134763241	1.325797081	1.727878213	1.299076438	2.102315187	2.178759813	1.237319231	2.175652742	1.158671498	2.1540599	0.998386	1.266512752	1.677747965	1.251349688	2.071919441	1.290048838	2.083858728	1.036496878	1.511361003	0.375540823	2.090183735	1.323344707	1.175631523	1.288525105	0.4398444	1.242575407	2.053034544	1.206328273	2.03254652	1.120078802	1.96964848	0.956287205	1.590458393
-1	405	0.115470961	1.036937714	0.089895062	0.799504757	1.136061907	0.126726702	1.169366956	0.480069578	0.967844665	0.063499242	1.337325335	2.087328434	1.241599798	2.072803736	1.074505091	2.100516558	1.374117374	1.746656537	1.338977695	2.086968422	0.263489991	1.077603936	0.24756299	1.000105858	0.210937	0.856502	1.106745005	0.558362007	0.935216308	0.172704682	1.125350118	0.250358552	0.858858764	0.042011265	0.293676853	0.268602431	1.156898499	0.229797974	0.970821142	0.006684008	1.086535931	0.272967011	1.057782531	0.258915007	0.9818784	0.227064684	0.846845925	0.558930755
-1	406	2.440459013	1.199890971	2.156360388	1.021598101	1.23460269	2.489343643	1.238590598	1.972767949	1.330680966	1.357982039	0.94276458	0.171550035	0.877327621	0.145200074	0.78046912	0.182927296	0.971105397	0.455314606	0.809674978	0.12358883	1.75416398	1.422716498	1.772851467	1.655739665	1.81629	1.8299299	1.327514768	1.835268497	1.69291997	1.846736073	1.473468661	1.828921556	1.514347076	1.44331634	1.18298614	1.810247421	1.38153255	1.414568067	1.725859165	1.059462786	1.290721416	1.687336802	1.383051753	1.70516336	1.609010458	1.786382675	1.824924231	1.79512763
-1	407	0.117200211	0.830083966	0.087816	0.490600049	0.984742999	0.130643055	1.03109169	0.350379467	0.754664421	0.060979627	1.250836134	1.974920154	1.147242188	1.885396004	0.993848264	2.007769108	1.285443902	1.55613327	1.23339355	1.807669759	1.965363979	1.521945119	2.003616333	1.79247427	2.10425	2.10905	1.418600559	2.07259202	1.837844491	2.230666161	1.577245951	2.100322723	1.732606173	1.909353137	2.138921499	2.05604291	1.473433256	1.971330643	1.895626664	2.172983408	1.526451349	2.227509499	1.633492589	2.276206493	1.913107514	2.391617537	2.251455307	2.260706186
-1	408	0.066572562	0.910826862	0.054733716	0.743220806	0.999242783	0.073074616	1.031087756	0.350079656	0.834843874	0.046129573	1.209402084	2.255539894	1.14553988	2.234289408	1.040568352	2.237092972	1.235598683	1.762030482	1.258258104	2.151286125	0.259864211	1.004855156	0.243147895	0.908058167	0.204351	0.748332	1.043321967	0.509307683	0.843793273	0.162742093	0.969979286	0.226241857	0.740880549	0.038473502	0.272399515	0.242553502	1.003027797	0.204121038	0.824291945	0.005992782	1.07025218	0.278534651	1.034279585	0.262962401	0.944014192	0.227630913	0.814823627	0.548698246
-1	409	2.832462788	1.920058489	3.106528759	2.062297583	1.622857451	2.757443666	1.518705964	2.485403776	1.974913597	3.465512753	1.337037802	2.305020571	1.254359961	2.265819073	1.134503603	2.316063881	1.368370056	1.822195411	1.360363722	2.227006197	2.09919405	1.634067774	2.141912937	1.969688654	2.25561	2.40659	1.512314558	2.267261505	2.017333269	2.394197941	1.700316668	2.237558603	1.901699185	2.098791838	2.602664948	2.189993143	1.578682184	2.228356123	2.078561783	2.661357403	1.62936461	2.439227343	1.754102945	2.499176025	2.087578774	2.638420105	2.48479104	2.470160007
-1	410	0.445928276	1.034578085	0.312464297	0.704011619	1.155233383	0.504525959	1.194375038	0.936304152	1.069366455	0.186471984	1.600460291	2.169117689	1.861493826	2.248550177	2.027326822	2.126241446	1.491086483	2.166224718	1.912029862	2.278609037	0.280760646	1.055263758	0.262792826	0.953047335	0.220803	0.763215	1.093087912	0.545139551	0.890600383	0.175170347	1.016994834	0.232187107	0.7578789	0.038338982	0.258106291	0.249221414	1.050552487	0.202528015	0.865917921	0.005714421	1.119610548	0.292534858	1.084249496	0.276061684	0.989842832	0.238841742	0.848992527	0.586701989
-1	411	0.231831089	0.876886487	0.1761204	0.709679961	0.953474939	0.254825264	0.983052135	0.557170868	0.835113704	0.110868603	1.631328225	7.584276199	2.013130665	7.778110504	2.290369034	7.239831448	1.489116669	4.041440487	2.203843832	7.37013483	1.637472868	1.241912246	1.64052546	1.284627795	1.66159	1.37472	1.251618743	1.659641027	1.373264194	1.682321191	1.205462575	1.621845484	1.079926133	1.110410452	0.50603807	1.62258029	1.208009481	1.027672887	1.339441419	0.354763895	1.149105668	1.507649899	1.135210395	1.503554106	1.162648082	1.510670066	1.228352666	1.52195859
-1	412	2.59403348	1.206574798	1.895721793	0.773911357	1.31269896	2.740818262	1.344633341	1.409389377	1.290747404	0.398088455	1.090319991	0.192678124	1.006151319	0.166753456	0.847236037	0.203213155	1.12368536	0.48467949	0.925173938	0.141522229	2.019426346	1.28486228	1.995288372	1.198528409	1.92814	1.0216399	1.315208316	1.634005785	1.286019206	1.826690078	1.334395289	2.111877203	1.033941269	1.380620599	0.332657665	2.123554707	1.367815137	1.085038185	1.330762744	0.377702802	1.417447805	2.192558527	1.385866642	2.17234683	1.294077039	2.108282089	1.091340542	1.768285036
-1	413	0.094106592	0.981578112	0.085369468	0.879892647	1.033401966	0.099314667	1.053581476	0.473332375	0.918841898	0.078568116	0.990730107	0.184117183	0.924889088	0.157086402	0.814606428	0.195536181	1.018621564	0.477373749	0.855316639	0.134469062	2.045386553	1.595726252	2.069036245	1.848650813	2.12185	2.09115	1.494426012	2.051600456	1.885420561	2.159151077	1.529509425	2.163505316	1.63886106	1.84713459	1.692288995	2.135778427	1.431906939	1.798474789	1.817548871	1.726351619	1.397023916	2.04647398	1.496414542	2.075746775	1.747813106	2.137090445	1.974945426	1.964397192
-1	414	4.527892113	2.311350584	5.28222847	4.274424553	1.756059289	4.279901981	1.611469865	4.512336254	2.475259781	6.643681049	1.361247778	2.198261738	1.254547715	2.144335508	1.050183177	2.215523958	1.399509907	1.766824126	1.353434324	2.102770329	0.282105684	1.087673664	0.265351623	1.00848031	0.22651	0.854888	1.117005825	0.570134461	0.942718625	0.18548505	1.139707923	0.269098341	0.864649117	0.042918272	0.293688595	0.287710875	1.171225071	0.231847048	0.985226274	0.00666541	1.09692502	0.276942521	1.068730831	0.262101263	0.99383527	0.227915362	0.857332587	0.568495929
-1	415	0.319860846	1.134878397	0.255488217	0.849487841	1.22214675	0.345766574	1.251301646	0.614896894	1.061907649	0.175024569	1.160802722	0.167184502	1.054178357	0.13297452	0.844180346	0.181769028	1.200913191	0.500247061	0.975679457	0.096788265	2.654224873	1.545884371	2.662836313	1.52610147	2.7107999	1.4915299	1.56342721	2.322484493	1.657821178	2.790549755	1.458923697	2.319361448	1.036064386	1.300034165	0.237872452	2.325443506	1.481166601	0.979900301	1.519356012	0.271965325	1.569611907	2.078156233	1.549034357	2.057436705	1.515723586	2.018941402	1.397714615	1.940038204
-1	416	0.124564365	0.910605371	0.090158679	0.662061632	1.00821507	0.140595213	1.04070127	0.409264117	0.841987252	0.057070315	1.567610741	2.199752092	1.803566575	2.279933214	1.838867784	2.151555777	1.462285042	2.044676304	1.841415644	2.310749531	1.881280661	1.264794469	1.874952674	1.179628611	1.8549401	1.03212	1.296985388	1.604061127	1.268732071	1.803441286	1.210685492	1.777708054	0.972369552	1.239235878	0.361782223	1.783854961	1.239578366	1.026540279	1.219702482	0.379797786	1.193891287	1.72202456	1.161405325	1.708122134	1.076534033	1.668686867	0.927686393	1.463584781
-1	417	0.181916863	0.784970164	0.159294367	0.331835359	0.941907883	0.192395911	0.983431518	0.290845126	0.70754838	0.140871882	0.945459187	0.174530119	0.884103417	0.148615554	0.791487634	0.185760483	0.973255873	0.461308986	0.816028714	0.127364978	1.778226256	1.422434449	1.798749328	1.652658701	1.84699	1.8334399	1.32823813	1.848215699	1.691400409	1.88429904	1.47616744	1.865687847	1.528615713	1.502007961	1.274729013	1.844459414	1.384158731	1.475455284	1.731737733	1.172596693	1.291850924	1.717254519	1.383369327	1.737968087	1.607354641	1.830259323	1.836804152	1.816843867
-1	418	0.185370699	0.950745225	0.170227781	0.735539794	1.077943325	0.193224043	1.12003684	0.52371937	0.87535125	0.154080823	1.082890511	0.191233963	0.995874226	0.165179655	0.835743487	0.202091992	1.117658377	0.479897559	0.915136874	0.140084907	2.005319357	1.287336946	1.979683042	1.201480865	1.90915	1.02464	1.317381144	1.632471919	1.289014101	1.804202676	1.331735849	2.110970736	1.029914737	1.366019011	0.332775563	2.123900652	1.365833163	1.077196598	1.325538158	0.377531111	1.419911027	2.211984873	1.388060808	2.190339327	1.294824362	2.121216297	1.092583299	1.772313237
-1	419	0.689433575	1.220206261	0.510688603	0.991178453	1.358922482	0.770010829	1.401578546	1.152179599	1.273367643	0.361759812	1.379467011	2.712006092	1.282325983	2.641929865	1.073515296	2.693502188	1.416050792	1.948883533	1.393751979	2.456362724	2.335803032	1.31743145	2.32671833	1.226864576	2.30777	1.03547	1.350701809	1.758206725	1.32181704	2.324402571	1.369448304	2.303589344	1.095010042	1.583943009	0.385814816	2.304200172	1.409089684	1.228077769	1.3511132	0.459881276	1.329751611	2.143807411	1.289339185	2.11063695	1.188812375	2.005572319	0.995899916	1.63549757
-1	420	0.143978089	0.984119833	0.103633739	0.562250674	1.105302811	0.161660403	1.142244458	0.408296734	0.915970504	0.058844995	1.088775873	0.179965913	0.982169211	0.151782125	0.816947103	0.192590043	1.124006033	0.481914997	0.903539538	0.128806964	0.284422606	1.035413861	0.267152637	0.959823728	0.226943	0.822106	1.064589262	0.561019838	0.900046706	0.18359749	1.08736968	0.267888099	0.820405483	0.043471377	0.282367408	0.285754293	1.119211912	0.228739098	0.939436615	0.006513844	1.088791609	0.32705462	1.061290145	0.311160564	0.990078807	0.274702102	0.867990613	0.612211585
-1	421	3.17321825	1.854696393	3.700994015	2.806850195	1.477135897	3.021558285	1.37234354	3.23394084	1.956387877	4.517069817	0.95535183	0.192909375	0.900697112	0.16550006	0.81434834	0.205561593	0.979984701	0.500018775	0.835426629	0.144098744	1.827441454	1.44178915	1.864347935	1.681171894	1.95854	1.87158	1.344739079	1.953016639	1.728841543	2.044090271	1.490794182	1.903066874	1.551409721	1.552778482	1.352111578	1.866904378	1.39635849	1.535944343	1.760866284	1.243852854	1.299107671	1.722462893	1.392903924	1.756837368	1.62349081	1.90559876	1.878362179	1.902559996
-1	422	5.867917061	1.308811426	5.967069149	1.087216616	1.380759716	5.772463799	1.399216771	2.319323301	1.411976099	5.789260387	1.098264098	0.233292744	1.00325346	0.200707123	0.856489778	0.24680388	1.134301186	0.550054073	0.929972649	0.172027946	2.91772294	1.837762713	2.969936848	2.197623491	3.07881	2.62797	1.705705523	2.633942127	2.267380953	3.144374132	1.786178231	3.433510542	2.022519112	2.813175917	2.937852144	3.358049631	1.647579074	2.702670097	2.275645971	3.494977236	1.602118015	3.073690653	1.737316012	3.119745731	2.115163565	3.166072607	2.49815774	2.592628002
-1	423	4.032691479	1.162925124	3.574700117	0.930570722	1.280188203	4.191986561	1.322766542	1.57617414	1.203173161	2.929059505	1.081827283	0.164301053	0.976816356	0.138876334	0.785865068	0.175514027	1.122459531	0.458524168	0.897731304	0.114842117	2.177956581	1.425360441	2.149013519	1.33813107	2.0786901	1.1735899	1.457222939	1.810454249	1.432937026	1.999909759	1.346467733	2.078126669	1.052640796	1.374830127	0.359020054	2.10798192	1.3831321	1.108705759	1.329032302	0.420163542	1.497576118	2.339087963	1.465130568	2.314209938	1.369689465	2.241040468	1.162205935	1.875954509
-1	424	2.950143576	2.15099287	3.085644007	3.217546701	1.654407263	2.872766018	1.511828184	3.29330945	2.297446728	3.066844463	1.068867445	0.284856945	1.029766202	0.229581863	0.943635225	0.303203791	1.08599174	0.775479496	1.016038656	0.179521129	0.264780223	1.042640567	0.248153374	0.967974901	0.209454	0.83303	1.07350421	0.539984703	0.900313377	0.167727619	1.011501312	0.240759805	0.784916401	0.041433919	0.282952726	0.257512331	1.039903045	0.220994622	0.877840161	0.006549658	1.054848075	0.279943228	1.02542007	0.265997618	0.954801857	0.23421742	0.840219975	0.547882676
-1	425	0.267613649	1.053986311	0.223870903	0.795924246	1.163533807	0.284697413	1.200107574	0.599587142	0.981712461	0.16865173	1.157878757	0.250748515	1.049285531	0.214170828	0.866897106	0.26614213	1.198870778	0.560929954	0.974272132	0.179388449	0.268175453	1.127953291	0.248881847	1.030720353	0.203181	0.835196	1.162981272	0.572550952	0.965558589	0.152088255	1.192409992	0.345887572	0.876060188	0.044222772	0.316298038	0.36550796	1.226423979	0.237669811	1.037486315	0.007186293	1.183372021	0.295353591	1.148580909	0.276489645	1.051900506	0.232127339	0.858032584	0.596388817
-1	426	0.352878392	1.227352262	0.284566343	1.186131835	1.251313329	0.385176897	1.26649332	1.171295047	1.291691422	0.23808834	1.464407682	1.421939731	1.59316957	1.420515537	1.625990748	1.419150114	1.40125525	1.502822757	1.580495358	1.409333706	0.317015618	1.114279389	0.297386497	0.993910491	0.251718	0.756663	1.150706053	0.58541733	0.931555688	0.20163326	1.070064187	0.214385703	0.790313542	0.040041447	0.264076859	0.234568074	1.103703141	0.209448382	0.896346629	0.005948368	1.173169732	0.321579039	1.143240333	0.302351773	1.038824081	0.259408057	0.87368542	0.631391943
-1	427	0.19893758	0.912371933	0.154754966	0.650862157	1.018852711	0.220573515	1.056255698	0.454358369	0.846915543	0.125396296	1.049258351	0.156521186	1.038989306	0.133563936	0.964240313	0.16596365	1.06493175	0.438120544	0.93324703	0.110943303	1.911948919	1.217778325	1.895029902	1.136566877	1.84996	0.981837	1.246854424	1.555806041	1.220892787	1.785852313	1.257619381	1.937369823	0.99228102	1.318767786	0.343578577	1.950804591	1.290267348	1.057085752	1.251814723	0.386778086	1.344316125	2.059460402	1.313876152	2.038726568	1.226554513	1.976672053	1.046974659	1.680114031
-1	428	0.53844589	1.286762357	0.435580522	1.136151791	1.335616827	0.576028049	1.355095625	1.208871484	1.345878124	0.317334801	1.103916883	0.232612655	1.019126177	0.190853894	0.878787994	0.24987866	1.135638595	0.547317147	0.946542501	0.153165191	2.72818327	1.814960599	2.767043352	2.135236502	2.84058	2.45011	1.691089749	2.471259832	2.192220688	2.857567549	1.74888432	2.990161657	1.985212564	2.576597929	2.763397694	2.940030336	1.622457385	2.545150757	2.15604949	3.05401516	1.593898177	2.630158901	1.726858497	2.692381382	2.084245205	2.8109622	2.394278049	2.432028294
-1	429	4.323007107	1.131537557	4.358696461	1.006695747	1.186390042	4.295058727	1.206341743	2.17889142	1.238551617	4.406114101	0.949119866	0.114977568	0.831753433	0.090202883	0.682267964	0.12638326	0.988424063	0.376514971	0.755820513	0.072088465	1.715282679	1.407905817	1.743621707	1.60581243	1.81522	1.73457	1.324993372	1.860891581	1.65954566	1.872351289	1.43279922	1.74766016	1.401510954	1.257494926	0.768430233	1.724983811	1.356679678	1.210560918	1.656394482	0.570450664	1.27423346	1.602729797	1.351217151	1.62474823	1.534976959	1.692136765	1.670901179	1.759558439
-1	430	0.232427254	1.094444275	0.204700843	0.897458255	1.170835018	0.245093912	1.1972574	0.628091216	1.032264709	0.173816383	1.1138767	0.255223453	1.021765471	0.221715227	0.881380439	0.269017369	1.149734855	0.583805978	0.950376213	0.191864848	3.064704657	1.867262483	3.118723631	2.234354973	3.22837	2.6696999	1.732186198	2.693672895	2.307053328	3.292324781	1.823459268	3.639420748	2.065970659	2.936779261	3.25177002	3.558365345	1.677993894	2.837133408	2.346773386	3.973950624	1.62612009	3.122053623	1.764593244	3.159985304	2.153150082	3.177553177	2.537190914	2.614807606
-1	431	0.082507193	0.906719327	0.069718599	0.804908514	0.963922739	0.08868134	0.989649057	0.360698283	0.827123761	0.058814902	1.161811829	1.652832031	1.124324083	1.673735857	1.043001294	1.62506032	1.179878712	1.453488231	1.20110476	1.633612394	0.24408333	0.989387035	0.227640018	0.86557287	0.189943	0.685785	1.030482054	0.469304472	0.797335923	0.15068841	0.953852654	0.212883815	0.71929878	0.037160516	0.267869174	0.228951856	0.992690206	0.195930377	0.778043747	0.005787982	1.054698348	0.262598574	1.017726302	0.246994868	0.903450549	0.212018281	0.751936138	0.508390188
-1	432	3.710580587	1.146907091	3.352701426	0.909211099	1.221428514	3.801543236	1.242622375	1.913942099	1.259534597	2.767898321	1.1935426	2.793635845	1.166509628	2.895852804	1.098015785	2.74907279	1.208273411	1.845524788	1.271985888	2.97247529	1.854711294	1.45499754	1.899738193	1.698241234	2.0137501	1.89135	1.35607934	2.003903389	1.750015974	2.119817019	1.502004981	1.927485704	1.561493397	1.575446367	1.377743721	1.884920478	1.406672478	1.55720377	1.777169704	1.29201436	1.44137001	1.980096936	1.541006207	2.019925594	1.781922936	2.095283508	1.98873508	2.072865725
-1	433	4.482260704	1.532324433	4.56478405	1.379468799	1.543590426	4.435736179	1.542266726	2.851483345	1.696589708	4.631715775	1.190264225	0.245151863	1.101801157	0.209723473	0.952176273	0.260804713	1.224149823	0.574469745	1.024557948	0.177890316	2.331492662	1.385622501	2.314442158	1.309244752	2.2616301	1.19987	1.415337205	1.834226131	1.403905511	2.149212122	1.452330709	2.624553442	1.107634068	1.464646816	0.362303346	2.630758047	1.483703375	1.147216082	1.470651388	0.408298254	1.506935835	2.277596951	1.469945908	2.282960176	1.362399101	2.297003508	1.113924623	1.82606113
-1	434	0.108653009	0.857034147	0.091272198	0.758132637	0.940061867	0.118169785	0.971724153	0.400073558	0.785551727	0.081830911	0.935111701	0.153197497	0.858743548	0.126574174	0.749030054	0.164966837	0.965768993	0.435480893	0.791039526	0.105585739	1.723807216	1.430922985	1.74702096	1.682703733	1.80479	1.86378	1.330862403	1.865135312	1.721201181	1.847383857	1.474817991	1.770452619	1.504691601	1.330669522	0.999780893	1.750588655	1.380140185	1.307327986	1.737505913	0.794378936	1.291217566	1.627663255	1.387709022	1.647281051	1.630866408	1.724654555	1.840542912	1.796659112
-1	435	4.321723461	1.308665395	4.38906765	1.257465839	1.338421106	4.282840252	1.351211667	2.808545589	1.456914544	4.467181206	1.48591423	1.455247164	1.608471632	1.456775546	1.652092338	1.450400591	1.423956037	1.542727947	1.595535755	1.452374578	0.346904933	1.158802986	0.32607311	1.048961282	0.277305	0.815208	1.190586329	0.638474345	0.988288283	0.222840533	1.10914433	0.216737404	0.827204764	0.042272057	0.28320995	0.238567516	1.138730288	0.222264513	0.943348527	0.006398608	1.21001792	0.344529331	1.184941292	0.323976457	1.092801213	0.278106779	0.940778136	0.680906594
-1	436	0.777895868	1.957750559	0.72529757	3.444977283	1.660801411	0.801234424	1.574049115	1.917164326	1.956490994	0.6996665	1.1648525	0.174144059	1.056330919	0.147702917	0.859205484	0.183018893	1.206684828	0.511976838	0.986665189	0.119346894	2.439012527	1.343400717	2.436066628	1.253233194	2.4423201	1.07654	1.377316713	1.814588308	1.351662993	2.502369404	1.398289442	2.387861729	1.112696767	1.592852831	0.392715484	2.385147333	1.437690139	1.242779613	1.387471318	0.470032543	1.468802571	2.268049955	1.432107806	2.239281654	1.330838799	2.145618439	1.13135612	1.800251484
-1	437	1.371538877	1.698754549	1.212140918	1.74161458	1.54585278	1.435609102	1.483107209	1.565931439	1.705747008	0.964285672	1.708261609	2.292487383	1.974218965	2.415560007	2.154150009	2.226906538	1.597391248	2.327049494	2.033173084	2.491662264	0.273075461	1.052992225	0.2559053	0.975482404	0.215942	0.813531	1.081694365	0.553563654	0.912966609	0.173072875	1.105682015	0.258839965	0.837004483	0.043177132	0.279098511	0.277477354	1.136486769	0.229190543	0.955736637	0.006492658	1.0622226	0.283456385	1.035112739	0.26907137	0.964138925	0.236138478	0.835224509	0.563766599
-1	438	2.666668892	1.083159208	1.897498012	0.308702379	1.235282302	2.922244072	1.263776898	1.23196435	1.168491721	0.346413642	1.527399659	1.845943451	1.77910924	1.94890058	1.99574995	1.805526376	1.427118182	1.957001328	1.814920425	2.063128471	1.99884069	1.56653738	2.035991669	1.816611886	2.1327901	2.08727	1.467808247	2.072407722	1.85575974	2.255506039	1.499458909	2.014013767	1.626000166	1.795348406	1.826055408	1.979786038	1.406084538	1.804063916	1.776598692	1.839483619	1.501290798	2.133807659	1.601478934	2.170786619	1.855298758	2.243703842	2.125735521	2.130841255
-1	439	1.067944646	1.748845339	1.08754611	1.982098818	1.547988534	1.055499554	1.474849939	1.642099977	1.759401679	1.101088166	1.685066581	2.349103928	1.964070916	2.425259829	2.205225229	2.310805559	1.573016047	2.245451689	2.006391764	2.459565401	0.292472094	1.134709001	0.272845387	1.035480738	0.226833	0.829621	1.170739651	0.586703718	0.970130324	0.176458016	1.089174986	0.256406367	0.794717848	0.03818896	0.248470634	0.273749977	1.122134447	0.202920198	0.93552649	0.005346825	1.196321845	0.301176459	1.162200809	0.284377038	1.071516752	0.246887431	0.934159219	0.633658648
-1	440	0.153003678	0.942109525	0.12455292	0.737167895	1.012117505	0.165611699	1.036816597	0.447179675	0.869479716	0.097180255	1.253390908	2.462558746	1.216053963	2.462379456	1.144695401	2.429179907	1.272481918	1.963476658	1.345650434	2.382091761	0.267007262	1.031824231	0.249963671	0.938267231	0.210325	0.782318	1.068248034	0.529392302	0.873656213	0.167616919	0.995427251	0.237655476	0.760381162	0.039729863	0.276018769	0.254182041	1.027072668	0.210834324	0.853892028	0.006172692	1.09414506	0.288164854	1.05961442	0.272365928	0.971034646	0.236363634	0.840288639	0.567638934
-1	441	0.709657669	1.150043607	0.586807549	0.823397696	1.253692031	0.761486948	1.28410244	1.235231638	1.216302037	0.446784735	1.028259397	0.142007619	0.93128258	0.11972668	0.76679033	0.15264985	1.066043973	0.451878607	0.863241792	0.100539245	2.049884558	1.335588455	2.006680727	1.243332148	1.89677	1.0546	1.36615026	1.628463864	1.326011539	1.785103083	1.276211381	1.874378562	0.997068942	1.273364663	0.317912817	1.91315484	1.308255434	1.027252078	1.25684154	0.365330935	1.408841133	2.080524921	1.379369259	2.040154696	1.282797217	1.929119587	1.058164597	1.661047101
-1	442	2.746170521	1.504008651	2.63905549	1.191668868	1.450917721	2.743117332	1.399085522	1.923712015	1.545410395	2.187155962	1.249307632	2.174021721	1.161206603	2.140941381	1.027888775	2.182896614	1.282683134	1.649934053	1.255687833	2.105909824	1.991350412	1.53207171	2.03904748	1.819503546	2.1646199	2.1552	1.424086094	2.14184022	1.87017262	2.312631607	1.588105798	2.102761507	1.73566699	1.887937784	2.072791815	2.053411484	1.481025457	1.94212842	1.918225527	2.068894148	1.533681512	2.212316275	1.643949389	2.262283564	1.933904529	2.373096466	2.296135902	2.284259319
-1	443	0.090752915	0.906956077	0.064872153	0.718544722	1.007448196	0.102783233	1.038876057	0.360630751	0.828694224	0.054992564	1.556658983	2.014333725	1.83161664	2.11674118	2.196641684	1.971664906	1.450952888	2.148466825	1.879379272	2.27162075	1.993454695	1.558069944	2.035847187	1.791160584	2.15693	2.0782101	1.466576934	2.066712856	1.82811892	2.36320591	1.500481009	2.043272495	1.632403016	1.833164573	1.949622273	2.00492239	1.410635352	1.854290843	1.774811506	2.005343914	1.496412754	2.06824851	1.58889699	2.104091644	1.8250525	2.186793327	2.098834276	2.090787172
-1	444	1.545539618	2.021166325	1.622934818	2.63608861	1.673102379	1.544492602	1.565884948	2.336342573	2.078655481	1.859256506	1.079632521	0.200445354	0.974423528	0.167464718	0.815252423	0.214249015	1.120078683	0.494884074	0.898250878	0.136985898	0.270752996	1.062026501	0.25225392	0.976419985	0.208793	0.813731	1.093883991	0.560193479	0.916353464	0.160639778	1.113627195	0.278713822	0.822205186	0.041461673	0.28009668	0.296383351	1.146857619	0.220501795	0.962631762	0.006396669	1.115549803	0.276313245	1.084214091	0.259548843	0.999720216	0.221054763	0.857692003	0.576668382
-1	445	0.184498161	0.855337262	0.14659664	0.628980637	0.989932179	0.202478677	1.030799866	0.412533164	0.787756562	0.111597739	1.008305311	0.180593014	0.937273264	0.153481767	0.816740096	0.192145005	1.036439896	0.475784093	0.865348577	0.13062422	2.106859922	1.61994946	2.127304792	1.878382683	2.16873	2.1280701	1.516900063	2.082479	1.916484594	2.180235147	1.55745852	2.313019276	1.66651082	1.936393499	1.723254085	2.281558275	1.456085444	1.863562703	1.862951517	1.772044301	1.422459602	2.192321301	1.525383472	2.223470926	1.788268209	2.289785147	2.02997756	2.040316582
-1	446	1.795273781	1.889905572	1.84327209	1.919337988	1.673552394	1.722207069	1.590619802	2.201840162	1.930327177	1.277504206	1.891034961	4.209714413	2.390897512	4.625254154	3.225295305	4.029277802	1.732745409	3.411396742	2.50174427	4.977091312	0.276980072	1.216922402	0.256405681	1.109572411	0.2082	0.894886	1.255975485	0.588827193	1.032973051	0.155471668	1.169771552	0.35678488	0.804952025	0.033902109	0.209577098	0.374435723	1.20538342	0.182263449	1.0069561	0.004154053	1.291557908	0.337301731	1.257236362	0.322333843	1.168583274	0.290604979	1.056013346	0.722709417
-1	447	0.08359772	0.872577488	0.072306402	0.631371379	0.999695003	0.08893086	1.043388605	0.342847258	0.797434151	0.057048921	1.225276589	1.925366163	1.132127881	1.930370927	1.007127047	1.921225429	1.259130359	1.583366036	1.219533086	1.944532871	1.883700967	1.193456411	1.885942936	1.131075025	1.88255	1.00753	1.217416644	1.605514884	1.226406217	1.836094737	1.229086757	1.779203534	0.990455747	1.254133344	0.370555192	1.780868411	1.256368041	1.038802743	1.246934175	0.385355055	1.180085778	1.748444319	1.148953676	1.740656495	1.078578353	1.715226293	0.944773078	1.499722958
-1	448	2.017575026	1.043011427	1.835002065	0.85176599	1.17872262	2.104573727	1.219064951	1.30065012	1.104017258	1.766885519	1.231116056	3.136338949	1.184327841	3.236685753	1.089083791	3.089988947	1.252130747	2.004444838	1.309322715	3.309983015	1.918029904	1.480492949	1.969160557	1.738080978	2.1019199	1.97588	1.378869534	2.073883295	1.792033434	2.237295866	1.529099822	1.994482875	1.614197731	1.686060429	1.60973525	1.946508169	1.430618048	1.683210492	1.822285295	1.563268662	1.486538768	2.086384058	1.588830113	2.131599665	1.843353271	2.218007326	2.108933926	2.172796249
-1	449	0.11095164	0.930483699	0.079801247	0.680373013	1.030446768	0.123766713	1.060042739	0.367135465	0.853452384	0.049290609	1.590681791	2.140130281	1.891788721	2.279269695	2.367440224	2.086952686	1.478204489	2.299435616	1.948461533	2.520488501	2.00084734	1.579901099	2.044095278	1.818727493	2.1710999	2.1175799	1.486937642	2.086932898	1.855173945	2.398156405	1.525239706	2.07242012	1.662885547	1.870508909	2.045371294	2.032125473	1.432301641	1.90179348	1.814520597	2.100879431	1.518030763	2.099386692	1.612818956	2.135936022	1.857809782	2.21827507	2.141053438	2.119446993
-1	450	0.273315459	1.054771543	0.217273667	0.856275022	1.158937693	0.298644364	1.193655252	0.611824751	0.988231599	0.16054444	1.819315434	2.889753342	2.224020004	3.013067484	2.861423731	2.827647686	1.681258678	2.967434645	2.302059412	3.144486904	0.448268592	1.267849207	0.425331116	1.207519054	0.370456	0.979827	1.287992477	0.796199799	1.152735829	0.305554509	1.19839406	0.218234971	0.931416452	0.04810714	0.378511488	0.247259513	1.220547199	0.264901698	1.073661566	0.008512364	1.311546087	0.46032545	1.297157884	0.437081784	1.270370126	0.383631408	1.230696559	0.900932014
-1	451	0.179776415	0.902068377	0.138896346	0.671187401	1.020541787	0.201571569	1.057010412	0.442501754	0.837468684	0.105231233	1.565661788	1.932665229	1.857014775	1.96816659	2.067473888	1.915469885	1.454147697	1.939849257	1.874341726	1.981359124	0.281257868	1.030944347	0.263355523	0.915270865	0.221815	0.700197	1.070902348	0.526008904	0.854351878	0.177135736	0.994089007	0.213569596	0.735949218	0.037898626	0.249959871	0.231526315	1.030588984	0.19755578	0.82998383	0.005612202	1.09901011	0.292631596	1.062707305	0.275390714	0.957526922	0.236690551	0.79752773	0.571042895
-1	452	0.094161876	1.007682085	0.070730656	0.791437328	1.120146871	0.105426632	1.153630614	0.377110571	0.907650828	0.050063964	1.081072807	0.195781112	0.988094747	0.165793568	0.840095222	0.20815745	1.117702365	0.493209451	0.907912374	0.138351932	0.289239734	1.055956006	0.271218181	0.973851681	0.229118	0.828571	1.0872612	0.571080148	0.91442132	0.183348641	1.10919416	0.274244189	0.827901602	0.043506254	0.288586348	0.291767508	1.142976522	0.229024574	0.957520545	0.006584913	1.111776829	0.305813909	1.081042886	0.28859964	0.9984442	0.248792127	0.853873193	0.599096179
-1	453	1.783700705	2.01322484	1.918511868	2.636708736	1.599117756	1.742542863	1.474744439	2.410662174	2.098324299	2.106604099	1.232650518	2.185586452	1.1754179	2.168350935	1.087908864	2.174474001	1.258300662	1.785753965	1.28994143	2.103092432	0.26773718	1.029546142	0.250552595	0.931221187	0.210556	0.765183	1.067239165	0.526979268	0.867877305	0.167428747	0.993604243	0.234187618	0.753049433	0.038975887	0.269264728	0.250745684	1.026514411	0.206432179	0.84809643	0.00599019	1.093529105	0.285277456	1.057955384	0.269358397	0.965496778	0.233195335	0.831336319	0.565145493
-1	454	0.101090312	0.870406032	0.067211755	0.454032302	0.997049987	0.11508891	1.038310766	0.295878768	0.79719913	0.023488736	1.608147144	2.249790907	1.942674518	2.344774961	2.679080009	2.213493347	1.491204619	2.390085936	2.006099224	2.71407938	2.288190603	1.591906905	2.34412837	1.82298708	2.50699	2.0803699	1.49884367	2.206243038	1.866273642	2.842254877	1.530732155	2.115748167	1.643629789	1.851384282	1.793415666	2.092158079	1.438691616	1.852874517	1.829805732	1.852113843	1.518776774	1.801477551	1.611188889	1.81986618	1.846739888	1.85507071	2.076690435	2.013353109
-1	455	0.24286893	1.15239203	0.214167193	1.109619975	1.207152486	0.257017583	1.232041478	0.719697714	1.091315985	0.192566603	1.168910027	0.171617001	1.063598275	0.146253586	0.880137742	0.180520475	1.209876537	0.511354208	0.988859475	0.119951703	2.406312227	1.358223557	2.403585196	1.270001411	2.41431	1.09805	1.391969085	1.811932325	1.368883252	2.509829998	1.416330218	2.391768217	1.123271704	1.609175324	0.398579806	2.389766216	1.454253793	1.257102966	1.411989093	0.479083896	1.48922348	2.343293905	1.452762365	2.319261551	1.350405097	2.233033419	1.138062239	1.850120664
-1	456	1.060894012	1.149848104	0.94185549	0.94839114	1.220387101	1.105397344	1.244362593	1.457028151	1.228930116	0.83260262	1.00539124	0.16131103	0.932760894	0.130334675	0.814602315	0.169129133	1.036727071	0.468207747	0.859137714	0.099664524	0.254972547	1.076988578	0.238295048	1.004359365	0.199714	0.871247	1.105632544	0.549300969	0.935391426	0.158542901	1.027796507	0.230547711	0.79828912	0.041444778	0.286931396	0.247558117	1.055909514	0.226059914	0.890888453	0.007077456	1.084359169	0.2801947	1.056036711	0.26711008	0.984743893	0.237324953	0.857629716	0.555248618
-1	457	4.682318687	1.399423957	4.307459831	1.282482386	1.45984447	4.807556152	1.482910275	2.392510414	1.51834321	3.720118046	1.134810925	0.219875962	1.030804396	0.187796921	0.895848215	0.233154356	1.176256418	0.541796267	0.951860905	0.15745306	0.292523831	1.116134882	0.271613538	1.029001713	0.221593	0.854079	1.149187326	0.596130252	0.966821551	0.163555458	1.171138287	0.295140177	0.870719731	0.046852805	0.291027844	0.312991798	1.205833673	0.243039295	1.016604185	0.007071659	1.173621535	0.297311455	1.141140342	0.278760642	1.056034088	0.235992506	0.921848953	0.621105671
-1	458	3.271910191	1.186870813	2.920269251	0.617904246	1.28375721	3.282748461	1.31176877	1.480691075	1.261555433	0.774460256	1.043230176	0.142490521	0.942306936	0.119204022	0.76681149	0.153151616	1.082357645	0.446481764	0.870720327	0.097613253	2.108687878	1.363860011	2.066677809	1.277818084	1.96409	1.10192	1.392960548	1.690389872	1.363873959	1.855730057	1.300298929	1.917685509	1.014137626	1.296629071	0.322329044	1.954410911	1.331811905	1.045226574	1.286985397	0.370669365	1.433584929	2.120106459	1.404475331	2.083599806	1.312080145	1.98141849	1.095126271	1.71037662
-1	459	3.729535818	2.286556482	5.339460373	5.871771812	1.752631068	3.36218214	1.616445184	4.419998169	2.423222303	11.35813522	1.35929668	2.458256245	1.270323634	2.43370676	1.146429062	2.463118315	1.393721223	1.888075709	1.380639434	2.410530567	2.10928607	1.67727375	2.161557674	2.041743279	2.30778	2.50981	1.547734022	2.342562675	2.088389874	2.502681017	1.746349216	2.317623615	1.955966592	2.162497997	2.711133242	2.259997129	1.616659045	2.299499512	2.162202597	2.784436941	1.668203712	2.45930934	1.80030632	2.52159524	2.16495657	2.666761398	2.644902706	2.541846752
-1	460	3.041609287	1.727687001	3.345813036	1.761957049	1.607119203	2.894345999	1.544584513	2.166338444	1.770718694	3.508625746	1.125095367	0.206277788	1.013680339	0.170895576	0.832425117	0.221590579	1.16532886	0.510990918	0.936265349	0.139470622	0.266196311	1.096660852	0.247515365	1.006063461	0.203944	0.837839	1.129922152	0.567852497	0.94286263	0.15656127	1.151963353	0.285284042	0.838710606	0.040561803	0.28774789	0.303090543	1.18609786	0.219495133	0.993384004	0.00657148	1.149801135	0.258982539	1.116147041	0.242200449	1.023992062	0.203938544	0.871477306	0.564503431
-1	461	0.203895688	0.944696605	0.166464493	0.799311817	1.022601008	0.221944347	1.052966356	0.567414105	0.897993028	0.130197555	1.22091341	2.169312477	1.153229117	2.143749714	1.049360752	2.161839247	1.248902202	1.746413946	1.264569044	2.074460745	0.26613462	1.02233839	0.249053359	0.923567355	0.209313	0.756565	1.060447097	0.521936476	0.860253751	0.16652149	0.986753941	0.231141642	0.748154998	0.038705323	0.268441349	0.247668833	1.01990509	0.204941511	0.840352118	0.005954345	1.086973906	0.283510566	1.051110506	0.267664075	0.958708763	0.231684491	0.824732065	0.560778081
-1	462	0.141802207	1.107152343	0.12486206	1.461847901	1.120669127	0.151534989	1.137492538	0.645164907	1.042797446	0.126446366	1.262566924	1.389247417	1.194498539	1.376630425	1.073529124	1.391983867	1.293348908	1.387444854	1.253629208	1.378247499	0.255458653	1.046250701	0.239226803	0.972186089	0.201873	0.832271	1.074195385	0.543876827	0.909428716	0.162586182	1.082715631	0.242174491	0.829027474	0.041503575	0.286969066	0.260117233	1.11272788	0.225986019	0.935994983	0.00677912	1.054522634	0.275309712	1.027118206	0.261761695	0.955380142	0.230953068	0.824753881	0.549721181
-1	463	6.745219707	1.282330275	6.67123127	1.155994773	1.362042904	6.769518375	1.395261645	2.595491648	1.385125041	6.458751202	1.127332211	0.21089606	1.017061234	0.175679669	0.838046789	0.226118505	1.167648315	0.516432345	0.939906001	0.144189849	0.266271919	1.099016428	0.247480288	1.007972121	0.203555	0.837464	1.132397532	0.567669868	0.944500864	0.155575797	1.155742049	0.291952819	0.841852903	0.040942613	0.291078776	0.309877872	1.189695001	0.221462935	0.998398244	0.006671185	1.152189732	0.260117561	1.118351936	0.243173763	1.025524378	0.204391986	0.86814636	0.564583659
-1	464	1.192280293	1.872708201	1.169381142	1.955052376	1.641413927	1.194819689	1.548593283	1.668442845	1.865598083	1.045205474	1.336105227	2.087804794	1.236167192	2.050113201	1.05257225	2.102459431	1.373559237	1.726392031	1.333142281	2.027804613	0.270506233	1.070034504	0.254152566	0.992749214	0.216341	0.844592	1.098825336	0.558756292	0.928569973	0.176489756	1.120023727	0.257477194	0.852591157	0.04229423	0.290128917	0.275801718	1.151033163	0.229356363	0.967670858	0.006622104	1.078805447	0.274331242	1.050819635	0.260035932	0.976802707	0.227509081	0.843476534	0.559803307
-1	465	0.158320814	0.93858099	0.132262051	0.745884895	1.005423307	0.168158844	1.027216077	0.510127902	0.88424778	0.095474631	0.971758425	0.214861125	0.913372099	0.17615293	0.793121338	0.226222858	0.995546758	0.567369938	0.867942274	0.138154507	0.236114651	1.001370549	0.221565783	0.977026939	0.187844	0.934708	1.022787452	0.513024271	0.897794425	0.151383027	0.96621871	0.213364184	0.810414732	0.042278856	0.338304877	0.227883771	0.983430862	0.236172289	0.869749665	0.007887435	1.000410795	0.245656282	0.978523254	0.233632311	0.953099906	0.206450924	0.91456902	0.511735439
-1	466	0.129440963	0.969692051	0.096200414	0.741998076	1.087745667	0.145175248	1.124905348	0.398317933	0.888080657	0.066859558	1.050544381	0.190710634	0.955580533	0.159314498	0.819438994	0.203723937	1.089557886	0.477151543	0.878112435	0.130425483	0.269713521	1.036139488	0.251743317	0.952319086	0.209772	0.79546	1.067313671	0.549649715	0.893711925	0.164190993	1.085393071	0.267328084	0.804812431	0.041001238	0.274651289	0.28453505	1.118423581	0.217051208	0.935415268	0.006236661	1.089857459	0.279920429	1.05956924	0.263471067	0.977836609	0.225784972	0.842728555	0.572952688
-1	467	2.432732344	1.485319853	2.438549757	1.397224426	1.425732613	2.392602682	1.376495838	1.684084892	1.503029585	2.353161097	1.007150531	0.161161005	0.93681407	0.130140707	0.823703647	0.169027328	1.038315654	0.468410552	0.861746371	0.099512242	0.255899042	1.079115629	0.239207923	1.005886197	0.200581	0.871277	1.107910156	0.550206125	0.936747134	0.159384951	1.030126929	0.231617659	0.799035132	0.041410349	0.286340743	0.248685166	1.058307529	0.22558552	0.892842829	0.007029607	1.086765766	0.280553311	1.058403373	0.267366827	0.986792862	0.237412497	0.858911455	0.556434333
-1	468	0.06737902	0.842560053	0.052203268	0.492028892	0.940787315	0.07446254	0.973484337	0.295026183	0.767308235	0.040201232	0.953699052	0.176976532	0.898013055	0.151490778	0.812284589	0.187939584	0.980029106	0.469129622	0.829132259	0.130490571	1.806800723	1.423020363	1.827333093	1.650551319	1.8755	1.84089	1.330139279	1.854933023	1.689487219	1.91342485	1.482263446	1.91736412	1.550265074	1.57906723	1.389178514	1.894848347	1.389887929	1.552454352	1.742304802	1.32072401	1.296595097	1.765531898	1.387634277	1.78756237	1.611491799	1.884347796	1.856559992	1.837911367
-1	469	3.084312439	1.20290029	2.650104761	0.942805052	1.351600528	3.22283411	1.394880772	1.780833721	1.289652944	2.303383112	1.332177877	2.058012962	1.237504959	2.041364908	1.071465135	2.069821119	1.368676424	1.733441472	1.334649563	2.049293041	0.26356712	1.072131991	0.24754639	0.99504149	0.210649	0.851	1.101028919	0.556390524	0.930600524	0.172118545	1.120134711	0.25058797	0.854787648	0.041972231	0.29226464	0.268835485	1.151391268	0.229175329	0.966787457	0.006673014	1.080908298	0.27312541	1.052478075	0.259120911	0.977381349	0.227359384	0.843010664	0.557697535
-1	470	0.33603251	1.049996853	0.287399381	0.885499775	1.156876087	0.355055451	1.195471168	0.594258606	0.974920452	0.225419983	1.842298985	3.115085125	2.248752117	3.304715633	2.796346426	3.024665833	1.699861407	2.837418318	2.321505547	3.437778711	0.293916494	1.207872391	0.272018492	1.106866598	0.220318	0.868416	1.244299412	0.601057351	1.03542316	0.163143337	1.153167725	0.322756201	0.819122791	0.037341051	0.225365698	0.338843703	1.187974334	0.19741112	0.991080701	0.004549764	1.274369717	0.314231932	1.240256906	0.29816249	1.152199864	0.263391316	1.028355479	0.690282106
-1	471	0.18509911	0.995742917	0.156244978	0.979317725	1.026473999	0.198890954	1.04246664	0.578811824	0.934448957	0.137934431	1.559070468	2.346442223	1.794493198	2.417084217	1.846757889	2.304393768	1.454981208	2.048424244	1.832022548	2.442156792	1.846559048	1.250866175	1.833381891	1.161217332	1.7985899	1.01331	1.284414053	1.563397884	1.247419596	1.74566853	1.198522329	1.760408163	0.957601309	1.214409828	0.352208495	1.771729589	1.229282975	1.005758643	1.200915217	0.37172237	1.179429173	1.682486057	1.144909978	1.663535476	1.053243041	1.614352584	0.900179803	1.415701151
-1	472	4.400658131	1.742585421	4.844985008	1.969888091	1.498849034	4.205185413	1.407466769	3.061078548	1.833281517	5.108380795	1.548570514	2.246269703	1.778550148	2.312602997	1.826069117	2.198791504	1.446370959	2.021956205	1.815324426	2.325032711	1.824231029	1.252961516	1.81782639	1.172548532	1.80038	1.03618	1.283999681	1.583943844	1.260654688	1.757778168	1.199728966	1.73846221	0.965402067	1.204023242	0.363081932	1.74478507	1.228346944	1.009306908	1.211738348	0.372079194	1.18064034	1.669515491	1.148491144	1.656308174	1.06637311	1.621116877	0.925410688	1.442070365
-1	473	2.739724875	1.098714828	2.195458651	0.376981497	1.221224189	2.863930941	1.248490214	1.392862082	1.193062305	0.349779725	1.516741395	1.685185909	1.796856999	1.753154516	2.048389912	1.661302567	1.415492296	1.798700809	1.805330157	1.836574554	1.994202733	1.565268636	2.027850866	1.815460444	2.11304	2.07412	1.465891838	2.058059216	1.853751659	2.210179567	1.495858908	2.011691093	1.613055348	1.770591974	1.735897303	1.980852723	1.402564406	1.763210654	1.769512057	1.73634243	1.501120687	2.142562628	1.602984548	2.176757813	1.859381676	2.239271879	2.113440514	2.119668245
-1	474	3.90920496	1.24663794	3.606316566	1.091273665	1.35049367	4.027996063	1.390442252	2.072124481	1.344690919	3.240006208	1.116202831	0.212612927	1.007388115	0.177823111	0.83418709	0.227402419	1.156677604	0.516098261	0.93109417	0.145920068	0.268281281	1.091169596	0.249454767	1.00155127	0.205226	0.830774	1.12409389	0.566311955	0.939070106	0.156376734	1.147019267	0.294506222	0.84005177	0.041525811	0.289922535	0.312710613	1.180570483	0.223273456	0.99275887	0.006638592	1.144460559	0.268467367	1.111320615	0.251313299	1.020865679	0.211929858	0.864524901	0.571961701
-1	475	0.324983805	1.049160004	0.263745308	0.813821018	1.104042888	0.351291627	1.125757337	0.662030816	0.996600986	0.199945003	1.290310383	2.147552967	1.218599916	2.146932125	1.072676539	2.134599209	1.319389224	1.748756051	1.322250247	2.113933802	2.034408331	1.220196128	2.027008057	1.143051982	2.0035999	0.99092	1.24869597	1.616884112	1.231852889	1.947447896	1.272219777	2.010971546	1.016306281	1.414477229	0.363230616	2.018083334	1.305449963	1.119765043	1.270324469	0.416291744	1.220565796	1.901552916	1.183932185	1.881741881	1.095928311	1.821262717	0.930428147	1.516601324
-1	476	0.951947749	1.191871762	0.800178051	0.94052434	1.329752088	1.011395931	1.377807975	1.1579777	1.229445934	0.558797121	1.410051584	2.340802193	1.294627905	2.263180494	1.050842881	2.360378981	1.450279474	1.849265695	1.399273992	2.173863173	0.299686342	1.114434004	0.28205049	1.028571725	0.241054	0.858957	1.145890951	0.583339214	0.960728049	0.197493032	1.171754003	0.288017303	0.883781731	0.044309523	0.298526645	0.307823479	1.20532155	0.237448931	1.009957314	0.006797444	1.12709105	0.284646332	1.098205924	0.2691603	1.021435618	0.232917577	0.880752206	0.58623445
-1	477	0.490902811	1.572157621	0.394510895	1.478170872	1.536790609	0.536329627	1.497972131	1.082558036	1.520270824	0.317913532	1.12160337	0.199095324	1.007559299	0.163098902	0.82028681	0.21457234	1.161994457	0.502661228	0.929775953	0.131159589	0.266628712	1.092474699	0.248168096	1.002725959	0.205248	0.83811	1.125481367	0.569250405	0.939987123	0.158921763	1.144354343	0.274347335	0.832961977	0.039803077	0.280366004	0.292108864	1.179001808	0.215524465	0.983582377	0.006331998	1.145743489	0.258326441	1.112484097	0.24183315	1.021680117	0.204536214	0.876087844	0.565875411
-1	478	3.355689049	2.067647457	4.221950531	3.373900652	1.628955126	3.170714378	1.512548566	3.767008781	2.194420815	6.796893597	1.26105988	1.379401565	1.24799788	1.36639142	1.226640344	1.380687118	1.280625701	1.413742304	1.300909519	1.373681426	0.256273836	1.029055953	0.239978641	0.957216024	0.202257	0.818477	1.056341052	0.5381248	0.895788789	0.162289053	1.065605879	0.241418302	0.817612469	0.04158904	0.283602744	0.2591663	1.0950526	0.225090101	0.922415137	0.006738137	1.036615968	0.27489984	1.009927154	0.261440188	0.940819919	0.230749533	0.815521181	0.544415474
-1	479	0.300390095	1.165762424	0.265403599	1.28660953	1.200746536	0.317657262	1.224825501	0.796198606	1.111506104	0.244522229	1.172513366	0.173710376	1.063843489	0.146605268	0.874179721	0.183202177	1.214652181	0.515980005	0.99183327	0.118211254	2.462420702	1.3587991	2.462903261	1.269881606	2.48511	1.09741	1.392663836	1.839453936	1.37025857	2.604174852	1.415655494	2.432572842	1.122797608	1.613223314	0.397922397	2.428833723	1.454197168	1.257595301	1.409647346	0.480247974	1.48618722	2.30751729	1.44911778	2.281592131	1.345762134	2.193953991	1.138582706	1.832093954
-1	480	2.789504766	1.890123844	2.653687	1.850401759	1.71967566	2.827350855	1.639847279	2.142505169	1.919378042	2.42114234	1.156253695	0.246000394	1.047556162	0.20989117	0.865833759	0.261384696	1.196615696	0.555596888	0.971786022	0.176657096	0.264900833	1.124037027	0.245776013	1.027720332	0.200617	0.839769	1.158753395	0.569653213	0.962144256	0.150727749	1.188521385	0.339479893	0.868140399	0.042988289	0.312389255	0.358303964	1.222335935	0.232557252	1.032879829	0.007130371	1.17723465	0.272888958	1.141494989	0.254692674	1.041200161	0.212177083	0.841736078	0.568684101
-1	481	0.386947691	0.993155122	0.33048588	0.882796228	1.024829865	0.409719586	1.037691474	0.744484007	0.96171236	0.263083965	1.209931016	3.201294422	1.176924825	3.224811792	1.092558861	3.099170923	1.226154208	2.066729307	1.310897112	3.043543577	0.244209588	0.979444444	0.228432223	0.908127666	0.192072	0.806678	1.013567805	0.491150141	0.836195171	0.153384909	0.9468171	0.217706561	0.758043945	0.03865229	0.309051991	0.233236536	0.97487551	0.209700659	0.817745268	0.006381559	1.040978432	0.266049862	1.009935021	0.251412094	0.945478857	0.218378752	0.866483092	0.529673517
-1	482	0.169263512	1.046319723	0.151217937	0.889081419	1.136348248	0.178374201	1.171910167	0.61160475	0.996836662	0.135213062	1.752060771	2.31867981	2.058668375	2.357543468	2.392974854	2.271430492	1.63209033	2.327908278	2.104748487	2.319218874	0.283650249	1.068217874	0.265842021	0.989535034	0.22426	0.828638	1.097910047	0.571712673	0.926728189	0.17931354	1.121690392	0.26908806	0.84057796	0.044413798	0.273471177	0.288062602	1.154144883	0.231771767	0.96696645	0.006416426	1.078481317	0.307992399	1.051141977	0.293484122	0.980568469	0.260698587	0.860888362	0.588967741
-1	483	2.91136241	1.190342069	2.880272627	1.038755894	1.239145279	2.89357543	1.25715065	1.913953185	1.290975809	2.449118614	1.563521862	2.340631485	1.84663868	2.363799334	2.245304823	2.319960594	1.4572469	2.192820072	1.893045664	2.367523193	1.875369549	1.545957088	1.909902811	1.758053064	2.01595	1.98282	1.460374475	1.982705474	1.793820143	2.245168686	1.492464304	2.232492208	1.620105386	1.822642684	1.979114532	2.20254755	1.40698278	1.850228548	1.756720185	2.061986208	1.478197455	2.277415276	1.566764712	2.353042364	1.801369309	2.549208641	2.063167572	2.17677927
-1	484	0.121993355	1.072658896	0.103910431	0.996375382	1.15558815	0.129458666	1.182898879	0.449128032	0.987860024	0.087015979	1.099093437	0.209305927	0.995484889	0.177611157	0.843163371	0.222456396	1.139555812	0.515331209	0.917883337	0.147973165	0.282991797	1.07938993	0.263765156	0.993365109	0.218522	0.831387	1.111963868	0.576188445	0.932598889	0.167909235	1.134652019	0.285479486	0.841870427	0.04467427	0.288155794	0.302922934	1.168661833	0.233039379	0.982197583	0.006788816	1.135291219	0.29510659	1.103557825	0.277329952	1.019277811	0.236285478	0.878453493	0.602660894
-1	485	0.076904848	0.760479748	0.044791576	0.222698018	0.943660438	0.090925142	0.993043423	0.188249305	0.673263609	0.009977953	1.537642956	2.51270771	1.766002178	2.58433485	1.823812842	2.459458113	1.436173439	2.06416297	1.805198431	2.588168144	1.784812331	1.235606551	1.772634029	1.150688529	1.74138	1.01536	1.268575788	1.538474321	1.235880852	1.69825232	1.184275746	1.713779807	0.949072599	1.178306341	0.355296791	1.725521445	1.214580417	0.987046838	1.189129472	0.363969803	1.163348913	1.628877044	1.128437161	1.610652208	1.039393544	1.564604521	0.896795154	1.390374064
-1	486	5.047224045	2.284131289	5.95824194	2.584598303	1.926960111	4.726152897	1.796024799	4.077609062	2.453925371	7.316988945	1.258918166	0.239741743	1.182535052	0.231611311	1.05441165	0.243381768	1.288951397	0.695654452	1.125311971	0.226193428	1.5342803	1.384560823	1.521685481	1.293255687	1.4860899	1.13389	1.415994048	1.530094028	1.363603473	1.443005323	1.489306092	2.337317228	1.119643927	1.041440964	0.339398772	2.31736207	1.516716719	0.925925314	1.526028514	0.224404797	1.547753096	1.794778109	1.5296489	1.80367744	1.46452868	1.770889759	1.176373124	1.69221735
-1	487	0.094198771	0.864914954	0.052612498	0.252164751	1.036139369	0.113398291	1.078681588	0.241440833	0.767190933	0.005570036	1.638998032	2.194695234	1.912555099	2.256673813	2.138938427	2.160809517	1.52814579	2.18562746	1.95437181	2.281780481	0.305320799	1.102552533	0.286178142	1.002313972	0.241226	0.792515	1.137683153	0.582612216	0.940264702	0.191889524	1.058186769	0.2312821	0.780723453	0.038725752	0.256294817	0.249129474	1.09012723	0.204853386	0.905999899	0.005612625	1.163574815	0.311103851	1.131410718	0.293751448	1.042726874	0.254701227	0.90761888	0.631294906
-1	488	3.674980879	1.892566442	4.675537586	2.830450773	1.569559097	3.373878479	1.472319961	3.253924131	1.984486222	6.542387962	1.034280062	0.181274414	0.924195945	0.149199739	0.75986135	0.194766417	1.076178551	0.448277026	0.845295906	0.120294318	0.267200321	1.024531007	0.24951449	0.940528989	0.208329	0.77965	1.055248737	0.542143703	0.882283807	0.163854629	1.069521666	0.257494211	0.790650904	0.039342411	0.263878852	0.274598241	1.102859259	0.20904693	0.91832912	0.005875764	1.078054786	0.27682364	1.048573613	0.260863394	0.968209147	0.22467874	0.837844133	0.569600224
-1	489	0.115205884	0.986179411	0.088441797	0.741345465	1.121397614	0.128246769	1.167999744	0.395051867	0.902328491	0.065805346	1.761046052	2.239315033	2.07146287	2.255036831	2.42222023	2.202779531	1.64044559	2.307048798	2.113581419	2.194284201	0.286891401	1.075637221	0.268914461	0.996412158	0.227142	0.838158	1.10576129	0.579280794	0.933795035	0.182168633	1.12899673	0.271460176	0.843340874	0.044646509	0.272865206	0.290462971	1.162069201	0.232359916	0.972183585	0.006409471	1.086300373	0.315607727	1.058755398	0.301135063	0.98798877	0.268233091	0.869788706	0.598021388
-1	490	1.752614975	1.140348554	1.29650712	0.846607506	1.289965153	1.918388247	1.331993103	1.372876048	1.216330051	0.72983557	1.045000672	0.189665735	0.962207019	0.159811273	0.842624307	0.201845437	1.080810905	0.481362224	0.883539975	0.132192835	0.273248821	1.026614189	0.255454212	0.944547057	0.213876	0.793484	1.057318926	0.549180746	0.886929929	0.168404385	1.07624054	0.265600115	0.803362966	0.041702893	0.277650297	0.282729983	1.109273791	0.219750941	0.928485096	0.006340905	1.080570221	0.286532402	1.050838828	0.269995034	0.970981181	0.232099354	0.838072598	0.576375365
-1	491	2.877058029	1.898392916	2.781256437	2.584520817	1.598670363	2.891891479	1.498195291	2.898911238	2.018034458	2.725054741	1.031419516	0.18068184	0.97103703	0.152511165	0.877224505	0.191253603	1.058086634	0.497081399	0.896197617	0.1263998	0.271640986	0.991516411	0.254717469	0.91601485	0.215203	0.778313	1.020479321	0.535620689	0.859312534	0.172338933	1.040872216	0.25438264	0.78989476	0.041601427	0.279872417	0.271447629	1.072432399	0.219826594	0.897623777	0.006368695	1.045080066	0.295938164	1.017630219	0.280067235	0.94529444	0.243598655	0.823246419	0.573412955
-1	492	0.551866651	1.613362193	0.45956558	1.227043271	1.576149344	0.591308177	1.532117128	1.172975302	1.576790571	0.364032537	1.12623775	0.215217665	1.020474315	0.182913631	0.850927711	0.228704438	1.167307734	0.527452052	0.94037205	0.152836993	0.295233995	1.102639318	0.276027769	1.015456557	0.231226	0.86489	1.136171222	0.595494568	0.953374267	0.182639197	1.160385489	0.292309433	0.857107937	0.045915503	0.296008259	0.309880823	1.195818543	0.238241732	1.003144026	0.006941073	1.158813834	0.3068147	1.125561476	0.288503766	1.035897136	0.245937511	0.878856719	0.613198221
-1	493	0.146390349	0.934115589	0.083134867	0.595600188	1.12394774	0.175253883	1.180787563	0.327261418	0.840122342	0.046520457	1.410934925	2.528427839	1.299018264	2.475973606	1.046410561	2.489149332	1.453422546	1.902553678	1.408908367	2.329500675	2.592521429	1.356177449	2.587703705	1.264847755	2.54407	1.03238	1.389348865	1.875557303	1.370665312	2.367783546	1.407722473	2.425452948	1.13255465	1.788027644	0.386632621	2.442280531	1.447699189	1.329423666	1.385744333	0.479703993	1.368671536	2.603426933	1.328778625	2.566492796	1.229362249	2.450185537	1.028675437	1.832383156
-1	494	4.03158474	1.976863265	5.569089413	3.174619198	1.552907825	3.594484091	1.436036825	3.666015387	2.08540988	7.052598953	1.55066669	1.9935956	1.823034525	2.072804213	2.171544075	1.958742142	1.446176529	2.108127117	1.86701417	2.191869259	1.995231748	1.547486424	2.040471792	1.774928331	2.17415	2.06564	1.458428979	2.062566042	1.811285496	2.422324657	1.490176439	2.044678211	1.617029905	1.813112736	1.909411907	2.006185055	1.402733326	1.828782558	1.756695151	1.966822147	1.486283422	2.019661427	1.575484514	2.053381205	1.802965403	2.132588387	2.072746754	2.053097487
-1	495	5.825359344	2.332471609	7.112587452	3.434188843	1.759825468	5.394818306	1.60797298	5.152767658	2.548920155	8.196774483	1.307361126	2.111721039	1.211099267	2.11062932	1.036892772	2.089740038	1.346274257	1.725453973	1.310087204	2.063530922	2.397135258	1.264248967	2.395417929	1.181716561	2.3654201	1.01213	1.294730544	1.76458919	1.279547691	2.234363317	1.318475366	2.199246883	1.062327266	1.657067776	0.390042961	2.206044912	1.352411032	1.255092263	1.318062067	0.474324584	1.274474859	2.28758812	1.23850739	2.265281677	1.153053403	2.194939375	0.987941682	1.697712421
-1	496	1.002985477	1.660034657	1.07698524	1.915261745	1.479276776	0.989731789	1.411285043	1.542315483	1.649702191	1.213075995	1.043071985	0.180206195	0.957309246	0.152164221	0.814939559	0.192136005	1.074540496	0.476531535	0.881828487	0.128501743	2.367385149	1.69441545	2.393851995	1.992567301	2.4458101	2.3254299	1.58158648	2.267973423	2.041776419	2.458200693	1.634570122	2.74655962	1.782794952	2.269579172	1.974991322	2.697415352	1.520861626	2.149055243	2.005497456	2.082068443	1.485907555	2.595534801	1.600203633	2.640847445	1.908058643	2.733211756	2.227964401	2.289526939
-1	497	4.799795151	2.126158476	6.571176529	5.960541248	1.572083473	4.339417458	1.440206766	4.729485035	2.280704975	11.6425972	0.980993509	0.161656603	0.905216992	0.131271988	0.779292583	0.169664338	1.012650847	0.470188051	0.838543534	0.101272918	0.253338605	1.048621058	0.237126917	0.979623318	0.199481	0.856418	1.077421188	0.535591364	0.90995574	0.159103259	1.003047705	0.228965476	0.785918713	0.041332342	0.289503127	0.245374873	1.030392766	0.224280909	0.871173203	0.006997732	1.056824327	0.272086918	1.028606296	0.259051055	0.96129632	0.229385301	0.84888345	0.540713072
-1	498	2.566222906	1.10912776	2.366701126	1.169007301	1.197694898	2.620405197	1.235310555	1.728432536	1.190119743	2.406384945	1.603731036	2.163895607	1.912438035	2.319168568	2.40541935	2.105959415	1.48898828	2.348084927	1.972745061	2.578472137	1.992746234	1.593927145	2.032975674	1.837902427	2.14889	2.12923	1.498697042	2.086175919	1.87346971	2.345408201	1.539456844	2.081207514	1.681879759	1.888547182	2.092870235	2.03859067	1.443828583	1.926493049	1.835879922	2.14460063	1.531325936	2.165413618	1.629265666	2.209597826	1.884415746	2.316509962	2.190943003	2.179882288
-1	499	0.180970803	1.142119288	0.164404869	1.391186476	1.212237	0.19276394	1.241013885	0.772749841	1.097645044	0.190115839	1.373683691	2.361033916	1.27429533	2.345995188	1.092260957	2.398201466	1.412194848	1.851214409	1.3717978	2.351778269	0.253081083	1.119385004	0.237768531	1.035961747	0.202955	0.896169	1.151064873	0.56722796	0.96722126	0.167912453	1.163089395	0.237004831	0.891828835	0.042615134	0.307285696	0.256101459	1.197430253	0.236699224	0.995519042	0.006952788	1.131604433	0.273897767	1.100065112	0.259442806	1.016959548	0.227022424	0.873688698	0.569351673
-1	500	4.339279652	2.358109474	5.723539352	5.235787392	1.672518015	3.932529449	1.510887623	5.080177784	2.593898535	7.799084663	1.585265875	2.111838102	1.877131104	2.254570723	2.293424606	2.056267738	1.474644303	2.276600361	1.935236335	2.467744589	1.996602774	1.586419106	2.036227465	1.832184911	2.14729	2.1185901	1.490378618	2.085875273	1.869463921	2.322494268	1.530281544	2.066762924	1.672015548	1.873183846	2.051107883	2.025223732	1.435121655	1.908646703	1.822980523	2.099737167	1.524203897	2.15495348	1.622519374	2.198402882	1.877593398	2.304736853	2.182128429	2.175596237
-1	501	0.127012596	0.908180654	0.101198457	0.797693372	0.97728622	0.139698744	0.999388456	0.430255324	0.840942085	0.086634837	1.327306986	1.347567439	1.467836142	1.535021305	1.650040388	1.320696831	1.269811273	1.49994266	1.46916461	1.794480324	1.539440632	1.334671855	1.571607828	1.515494585	1.64922	1.8394001	1.277336717	1.711993098	1.547840238	1.792588353	1.284329534	1.445351005	1.458818555	1.659014463	1.892344236	1.384399056	1.234433293	1.710726619	1.448121548	2.003807068	1.326810837	1.803891182	1.424812794	1.861700773	1.829705834	2.002631664	3.044765949	2.477472544
-1	502	4.127244473	1.336021423	4.260278225	1.145934343	1.39787674	4.045906067	1.421219349	2.255818129	1.455320954	4.179048538	1.752438903	2.037718296	2.057566166	2.00639987	2.412614107	2.020415783	1.634995461	2.218943596	2.090311766	1.902057886	0.29133752	1.082616687	0.273245215	1.001030564	0.231163	0.847107	1.113661885	0.584726155	0.938372076	0.18607913	1.135918975	0.272657692	0.845490575	0.044783797	0.274855077	0.291504562	1.169705629	0.233121693	0.97655642	0.006454077	1.09450233	0.326926053	1.066603541	0.312397152	0.995597422	0.279326648	0.880463958	0.610003591
-1	503	0.17787981	0.946710408	0.174589247	0.902778208	1.01199007	0.181801796	1.03964138	0.60930264	0.897863746	0.184529707	1.000862598	0.160785541	0.929199696	0.129725069	0.81725955	0.16878213	1.032303572	0.465702623	0.854835451	0.099196754	0.256476998	1.073646903	0.239876941	1.000467539	0.201418	0.866105	1.102607846	0.547486126	0.931188583	0.160383284	1.025550485	0.23229675	0.796065271	0.041387804	0.285725266	0.249261931	1.053670406	0.224793419	0.88894093	0.006969105	1.081816792	0.278990537	1.053463578	0.265758812	0.982315242	0.235677883	0.856800854	0.553854525
-1	504	0.060353212	0.84240818	0.045362938	0.671688735	0.943670869	0.06734848	0.983256936	0.259506941	0.749829948	0.033137437	1.518398404	2.62173605	1.739908457	2.66065526	1.805054069	2.549955606	1.419611454	2.072214603	1.781527281	2.575352907	1.712578535	1.233527184	1.709145188	1.173438311	1.70397	1.08039	1.261350989	1.564177155	1.26171577	1.686504245	1.183514357	1.66513288	0.968119264	1.141136289	0.383751363	1.670332551	1.208832383	0.986410379	1.214081764	0.358956188	1.157946825	1.570773363	1.127681971	1.560857892	1.060844541	1.539203763	0.957780182	1.422533989
-1	505	0.124111094	1.004229784	0.080684803	0.633858442	1.158669591	0.143890679	1.207690239	0.366903782	0.907327294	0.039477784	1.444495916	2.492966652	1.330538034	2.419108391	1.062887907	2.450111389	1.488646388	1.883039117	1.440740824	2.077395678	2.95483923	1.388311148	2.978567123	1.301591754	3.0323601	1.09303	1.421558142	2.111674786	1.423284531	2.931426525	1.450665712	2.773646593	1.178376436	2.086955071	0.397364795	2.787542582	1.48924911	1.481056094	1.445638061	0.507987618	1.401920199	2.835013866	1.361884117	2.788042784	1.267469645	2.661181211	1.091635585	1.958994627
-1	506	3.043573618	1.515746593	2.985292912	1.756042361	1.436400175	3.006479979	1.385674477	2.172194004	1.536392689	2.191799641	1.010878563	0.162480623	0.938154042	0.131367654	0.809208989	0.169821605	1.042001963	0.469911128	0.865185201	0.100297958	0.251520932	1.079764485	0.234621197	1.010470033	0.19545	0.881309	1.107359171	0.555377245	0.942948461	0.153456151	1.027273297	0.224122539	0.80360055	0.042415414	0.290299237	0.241112098	1.055355191	0.23292084	0.891740441	0.007550494	1.083368421	0.28331089	1.055070639	0.270741075	0.985070944	0.241984233	0.856966615	0.559748232
-1	507	0.12288446	0.990364313	0.097303659	0.918119073	1.08567524	0.134988904	1.11845839	0.474004239	0.910532951	0.076469414	1.269434333	1.397681832	1.191418052	1.386255622	1.051173806	1.402400613	1.302100778	1.385793924	1.250641346	1.387959003	0.255101293	1.056084275	0.238959968	0.980972648	0.201774	0.841152	1.084383488	0.547176003	0.917361379	0.162871465	1.092434287	0.242590457	0.835906088	0.041486803	0.289245099	0.260691643	1.122851014	0.226561233	0.943580031	0.006797751	1.06471014	0.275550574	1.036891341	0.261958569	0.963807702	0.231111765	0.830672324	0.553060651
-1	508	4.104011536	2.047129393	3.956733942	4.245459557	1.621615171	4.155176163	1.508828878	3.486059666	2.170514584	3.915619135	1.065694213	0.189963296	1.000555635	0.157615885	0.888227046	0.202727392	1.090365887	0.558115005	0.93959105	0.129878655	0.273977429	1.000124335	0.257110149	0.927478313	0.217794	0.79398	1.02850163	0.541713893	0.869614184	0.175303847	1.050317407	0.256874144	0.799542606	0.042339657	0.280658424	0.274195403	1.081176639	0.223614976	0.907735884	0.006449481	1.053146839	0.307310015	1.026258469	0.291704893	0.957721889	0.255883753	0.840205252	0.585940301
-1	509	3.863251209	1.283155799	4.303231716	1.470366716	1.240757227	3.688058615	1.235861659	2.956348419	1.432113886	4.700278282	0.986030996	0.174191251	0.93320334	0.148221508	0.841701388	0.185114324	1.010516644	0.475268245	0.861978829	0.126221195	1.875651479	1.573298097	1.88433671	1.802659273	1.8974299	1.9682	1.476860642	1.908623099	1.829595923	1.886332512	1.508169293	1.996169209	1.555084586	1.609726548	1.359908938	1.980139017	1.415042281	1.552772999	1.765428185	1.340940118	1.380516171	1.896928549	1.475976825	1.912691712	1.706585884	1.956902504	1.877040863	1.848069668
-1	510	1.383809924	1.653244257	1.642519832	1.740309477	1.478199244	1.303221822	1.405848742	1.726165771	1.658041477	1.985438228	1.029589653	0.18860285	0.949479163	0.160368159	0.816007137	0.200492039	1.059601307	0.483584434	0.876324475	0.136512324	2.277798653	1.667043209	2.305981398	1.949414849	2.3631599	2.2491901	1.557515502	2.200008392	1.993995547	2.386675358	1.605702639	2.526922941	1.750658035	2.156877756	1.964874268	2.48671627	1.496546507	2.06875968	1.947962523	2.081719637	1.463086367	2.381453753	1.573659182	2.42010808	1.863942981	2.496524572	2.149100304	2.174537659
-1	511	3.512763023	2.015407324	3.764047384	2.343434095	1.630119085	3.390373707	1.503290296	2.693223238	2.091973066	3.442700148	1.613741279	2.161577225	1.88763392	2.225758553	2.07984376	2.124700308	1.503103256	2.161617756	1.933738947	2.241940498	0.279128104	1.066339731	0.261029303	0.965010107	0.218839	0.779658	1.103850245	0.549883425	0.902036488	0.173110619	1.02794385	0.239496127	0.765847325	0.038642671	0.25992018	0.256406277	1.061123133	0.20445241	0.878207803	0.005764379	1.129807115	0.291067958	1.094231844	0.274654061	0.999529719	0.237536371	0.857977569	0.588225305
-1	512	0.166260034	1.123870373	0.147809237	0.903226435	1.207334518	0.176156834	1.234429598	0.523907542	1.037674904	0.139316112	1.121906519	0.169323146	1.008265018	0.145381212	0.784967721	0.180359751	1.165128708	0.463611633	0.922668219	0.124448314	2.25092411	1.487891555	2.22574544	1.390583038	2.16589	1.21149	1.52442956	1.903681397	1.491894603	2.097820997	1.38953793	2.230853319	1.13394177	1.518759847	0.450019628	2.26672101	1.432376623	1.260760427	1.354972363	0.536384583	1.568616629	2.528378487	1.534043074	2.501774788	1.436714172	2.43165946	1.22860682	2.009194613
-1	513	0.106583454	1.031059742	0.092285328	0.810337663	1.147159696	0.113265999	1.186106324	0.386383355	0.927239895	0.077972397	1.143126965	0.212581053	1.032530308	0.17787677	0.852330327	0.227824897	1.183340311	0.52267307	0.954469144	0.147295237	0.264723837	1.110890508	0.245800674	1.018048525	0.201703	0.84702	1.144818187	0.569711149	0.953450203	0.153940454	1.169962049	0.294659346	0.84814024	0.040824551	0.296992004	0.312542677	1.204236984	0.22213909	1.0103966	0.006868874	1.163964868	0.251355886	1.129160285	0.234486297	1.033763766	0.195915461	0.875519514	0.557553113
-1	514	6.340274811	1.493189693	6.3922472	1.463846326	1.502413034	6.288161278	1.504952788	3.531008482	1.681164384	6.224414825	1.13922596	0.158129454	1.033198118	0.126847491	0.843227088	0.168044016	1.180424213	0.506279707	0.958620727	0.093963422	0.260023087	1.218129277	0.243063599	1.130204201	0.204694	0.986781	1.251371026	0.605266511	1.053040147	0.166789338	1.161176085	0.236812904	0.883046985	0.041339118	0.303378999	0.256138921	1.195401073	0.230757847	0.994147003	0.006941068	1.233024001	0.301589787	1.200403094	0.286499023	1.113421917	0.252568096	0.952205598	0.62086165
-1	515	0.140531465	1.032357693	0.117803603	0.737554491	1.139739752	0.150877044	1.177013397	0.455790788	0.952625394	0.089724801	1.594197869	1.417532086	1.749873877	1.374191761	1.879371405	1.413130283	1.524792314	1.59935987	1.730367541	1.275801063	0.294409573	1.082044125	0.27655974	1.002429008	0.235074	0.856814	1.112660885	0.585238636	0.93948561	0.190538928	1.136181951	0.28082782	0.84680593	0.044785708	0.283841133	0.29944554	1.169490814	0.234603629	0.979707539	0.006586192	1.099356294	0.336806118	1.071010351	0.321875304	0.998084366	0.287821561	0.876251161	0.617423534
-1	516	3.867771864	1.062942624	3.507181883	0.821190834	1.166136146	3.995347261	1.202890992	1.71325171	1.130063295	3.015279531	1.554339767	2.513291121	1.788033366	2.585694075	1.847337604	2.473338127	1.450971723	2.075684071	1.826766014	2.619362354	1.826696754	1.243201256	1.809714198	1.150188208	1.76551	0.998691	1.277831078	1.537026525	1.234503746	1.709865928	1.19091022	1.746701479	0.94760704	1.19844377	0.345224798	1.761531115	1.223294973	0.990898788	1.188032985	0.366296917	1.170965552	1.662298322	1.134734869	1.639762044	1.038568735	1.581670761	0.880413532	1.384701133
-1	517	4.739682198	1.096474051	4.501695156	0.991627693	1.166370034	4.822822094	1.19126451	2.217215538	1.201059341	4.200659275	0.95400697	0.186127037	0.900772095	0.156667098	0.810723782	0.197042808	0.97802031	0.497220427	0.83931154	0.12977244	1.651554823	1.439714432	1.65515244	1.707557917	1.66445	1.91422	1.336840034	1.757521272	1.728714585	1.660643578	1.476551652	1.669963121	1.491443157	1.209568501	0.873953938	1.668637872	1.381954074	1.181109309	1.727628589	0.65557915	1.298136115	1.563072085	1.396202683	1.562422514	1.649550557	1.578629494	1.855250359	1.679020882
-1	518	0.031257071	0.991539955	0.017998897	0.678578377	1.180449128	0.038317829	1.235250354	0.204098418	0.8525545	0.009113576	1.908958912	2.13381815	2.344858408	1.971239567	2.992511511	2.178369045	1.75938046	2.70065999	2.415556908	1.743428349	0.308971494	1.146533251	0.289579242	1.051377416	0.244801	0.881989	1.181528687	0.61608839	0.985758007	0.197934121	1.196607232	0.279107362	0.882055402	0.046617836	0.283639491	0.298812777	1.234802127	0.242871284	1.015281081	0.006725988	1.158833742	0.34978056	1.129349947	0.335138679	1.057689667	0.302276582	0.961372018	0.655912817
-1	519	0.099492133	1.033519983	0.073344201	0.671776891	1.173533678	0.11171256	1.216602683	0.364238113	0.94056648	0.052269034	1.172276378	0.234456673	1.068100572	0.197024077	0.905206084	0.250153363	1.213559508	0.572430849	0.994392931	0.160833821	0.283121169	1.143591762	0.262848645	1.048542142	0.213812	0.849057	1.178693414	0.587526679	0.982137501	0.154137477	1.210214019	0.327382267	0.878235936	0.043627821	0.298265904	0.349113613	1.244245529	0.234411627	1.061287999	0.006598638	1.195240378	0.305386007	1.159748197	0.287092894	1.067699075	0.244258627	0.916134059	0.616212785
-1	520	0.076159939	0.895291567	0.056628443	0.635020733	1.078255415	0.084831201	1.131312609	0.287953675	0.804782033	0.036516994	1.471749067	2.317593098	1.590476513	2.352089643	1.781455398	2.317296267	1.443886757	2.298282385	1.708010793	2.440135717	2.008569717	1.648459077	2.036761999	1.936112881	2.1106701	2.2095399	1.535849929	2.112660408	1.971847773	2.191680193	1.692597866	2.275278568	1.903692365	2.125063181	2.552702665	2.22986865	1.575111389	2.222064972	2.045065641	2.601693153	1.632352114	2.336362123	1.753092289	2.419375181	2.086452961	2.685502529	2.576297522	2.49444747
-1	521	0.058558416	0.915785074	0.045950036	0.440689474	1.029944897	0.064590685	1.06584692	0.276523918	0.828082561	0.036287021	1.29394722	2.11557889	1.329833865	2.125793695	1.38390398	2.099986792	1.300002098	1.923924804	1.449868917	2.091442108	0.274642169	1.060291171	0.256892473	0.960856676	0.215569	0.790046	1.098158598	0.545933485	0.89702183	0.1708619	1.024018288	0.245013505	0.769617498	0.039689027	0.269264966	0.261762053	1.056598186	0.210054904	0.877435386	0.006041944	1.123657703	0.290367693	1.087425828	0.2740466	0.99233222	0.236926302	0.850597143	0.580646813
-1	522	0.282530278	1.074419975	0.236390129	1.123807669	1.091863513	0.301031291	1.104281068	0.745126128	1.034182191	0.18181549	1.62777257	1.923366666	1.911431193	1.902129054	2.128262281	1.914703846	1.519395113	1.930198789	1.916849732	1.876417995	0.257765681	1.003036976	0.241460457	0.933434606	0.203595	0.79687	1.029598951	0.531233132	0.874262929	0.163121805	1.050270081	0.242555693	0.807204366	0.041784905	0.280274451	0.26009056	1.079181194	0.224266991	0.909618318	0.006662604	1.009788513	0.274605334	0.984095335	0.261131942	0.918189764	0.230520934	0.800435483	0.538098216
-1	523	0.181556806	1.009566426	0.136258587	0.813113451	1.075337172	0.201649651	1.100665808	0.465470135	0.935535908	0.099798009	1.260641694	2.097239017	1.167532921	2.09005022	1.010420442	2.088043928	1.296370983	1.683544874	1.266245961	2.058700323	2.046900272	1.209750295	2.042732954	1.135145903	2.02229	0.988183	1.237379551	1.624076486	1.225924015	1.955345988	1.261602521	1.976003289	1.011790991	1.413108945	0.367746025	1.982485652	1.293633103	1.119877219	1.263274789	0.417975068	1.210850954	1.922653675	1.175415754	1.904978871	1.091273427	1.851064444	0.933866084	1.531480551
-1	524	0.124388941	0.866337299	0.093925588	0.620886922	0.972649992	0.137240946	1.010904551	0.358290583	0.789500892	0.052471053	1.547996044	2.15218091	1.826877117	2.259982586	2.277384996	2.10807848	1.44305253	2.199312687	1.877397299	2.469624281	1.969204068	1.53131187	2.023015261	1.75568831	2.20292	2.1068001	1.446017265	2.095111132	1.795377612	2.644453287	1.479767203	2.084154367	1.593484163	1.781275272	1.85185194	2.04531765	1.394867182	1.80164206	1.74813652	1.917251468	1.471838713	1.885974884	1.557017803	1.910099983	1.777637959	1.959261537	2.028866529	1.988233566
-1	525	0.280247092	0.921905637	0.226975605	0.728698313	1.02364409	0.303143322	1.058705807	0.515059114	0.855659187	0.169713587	0.975324273	0.154085919	0.867635667	0.128434971	0.692314029	0.16569826	1.016370058	0.399810046	0.787996292	0.10622371	1.94346118	1.286330223	1.916320682	1.186825275	1.84539	1.01068	1.321739674	1.582666278	1.271092176	1.761606812	1.231491685	1.854208469	0.966734946	1.252961755	0.331692666	1.875837564	1.26507473	1.013158798	1.218407869	0.371696442	1.361852527	2.047284365	1.329522014	2.021029472	1.233878374	1.9457196	1.041095853	1.664194465
-1	526	0.850016534	1.057191253	0.69544822	0.828216732	1.152387619	0.91444701	1.181723952	1.22150743	1.106963277	0.545046747	0.971922755	0.175011694	0.935316384	0.149966404	0.866413057	0.184990555	0.991895854	0.484046459	0.864153624	0.127901644	1.679235697	1.441902399	1.679861069	1.67541647	1.6755199	1.81638	1.344254851	1.729760528	1.698276997	1.651917458	1.481743813	1.735912561	1.479415774	1.325233459	1.025895357	1.735194206	1.392439365	1.283178091	1.705958486	0.938395977	1.310299158	1.63795054	1.403573751	1.638609767	1.625357747	1.663072586	1.783687472	1.688018918
-1	527	0.162486553	0.913574815	0.134610459	0.797272444	0.984391212	0.175957814	1.014168859	0.510480344	0.856422424	0.10968706	1.21593678	2.161584854	1.144534707	2.133109093	1.035138965	2.155215025	1.244799614	1.729980826	1.254574299	2.062249422	0.265347719	1.018876076	0.248309568	0.919658244	0.208684	0.752011	1.057129622	0.51938206	0.856305122	0.166061044	0.983461797	0.229649991	0.745675623	0.038575146	0.26800856	0.246163413	1.016772032	0.204208076	0.836426675	0.005936418	1.083788276	0.282643437	1.047899961	0.266818613	0.955217659	0.230902895	0.821040213	0.558563232
-1	528	0.130130917	0.93215847	0.118665263	0.805062175	1.010211349	0.13531138	1.040095806	0.459706038	0.867329836	0.105697177	1.231708407	3.01608634	1.179073572	3.100713253	1.077737451	2.976292849	1.254543781	1.950300932	1.299379945	3.160277128	1.932518363	1.487724662	1.985468149	1.749373198	2.1228499	1.99879	1.385243654	2.092775583	1.803918719	2.265811205	1.536521912	2.009065866	1.626997828	1.708888412	1.661221743	1.95985055	1.437062621	1.709949732	1.834398746	1.621805906	1.492721677	2.100173712	1.595775247	2.146746635	1.854232788	2.239220858	2.137434006	2.191945553
-1	529	0.594373643	1.723737717	0.548845232	2.857681274	1.522571445	0.613949895	1.457369208	1.647304058	1.714295268	0.508833706	1.094960451	0.171410382	1.012337446	0.149237022	0.847481549	0.179341048	1.127830267	0.478008837	0.935943186	0.125792623	2.08423543	1.267065883	2.072688341	1.184626579	2.0432401	1.02359	1.297666669	1.652695417	1.27298665	2.009380341	1.321692705	2.118857622	1.045957804	1.450101256	0.362129688	2.124210596	1.355985403	1.14427042	1.31702435	0.42055285	1.395131826	2.150835514	1.36275816	2.132765293	1.272441149	2.072146654	1.084727287	1.740692616
-1	530	1.77865243	1.920145512	1.826777101	2.02530241	1.649224877	1.743694663	1.547081947	2.306421041	2.007389069	1.722792983	1.059466124	0.194743782	0.961997867	0.163205251	0.821038306	0.207812726	1.09912765	0.485226631	0.885287642	0.13406381	0.271626383	1.044631481	0.253407627	0.960476577	0.210722	0.802567	1.075981498	0.554426789	0.901470959	0.16421032	1.095151424	0.271735728	0.811940432	0.041619498	0.277888387	0.289029479	1.128351808	0.219988525	0.945157766	0.006350297	1.098473907	0.281707883	1.06788981	0.265036613	0.985583663	0.226741537	0.848401666	0.576785862
-1	531	0.130017534	1.003777981	0.096119516	0.706901312	1.138947606	0.144436136	1.185138226	0.427285552	0.929101825	0.059356723	1.73667562	2.47736311	1.950518131	2.595235348	2.197160006	2.414619207	1.644654393	2.448188066	2.033820152	2.661436558	0.283820838	1.097046018	0.26575157	1.011033177	0.223633	0.825221	1.128139615	0.568122685	0.944673061	0.178419441	1.155762315	0.270692945	0.862793624	0.044496704	0.283366531	0.290250182	1.188416243	0.234813437	0.996332467	0.006525591	1.108183503	0.288618237	1.079221845	0.273646325	1.002325416	0.239245102	0.85980624	0.581486046
-1	532	1.255208373	1.593416333	1.421674967	2.114598274	1.40235579	1.208651662	1.335108519	1.614984751	1.591957927	1.715371609	0.996568382	0.194608301	0.918453991	0.166746929	0.790470362	0.206445232	1.026257515	0.479887068	0.850127459	0.143775538	2.080867291	1.597246051	2.114523649	1.853473425	2.19806	2.1341	1.49648571	2.0984056	1.892442942	2.29198885	1.529483438	2.125227928	1.665864348	1.911169291	1.8816154	2.095112085	1.432989955	1.886021376	1.815332532	1.939980865	1.39953649	2.021257639	1.497794032	2.055832148	1.749616623	2.126069784	2.007630348	1.98176825
-1	533	0.11798355	0.866206408	0.084376723	0.564898729	0.979730129	0.131311134	1.018879414	0.345080197	0.796241403	0.049323693	1.557431221	2.235157728	1.832182527	2.320258856	2.273934841	2.196128607	1.451776147	2.206129313	1.883576632	2.507644653	2.092784882	1.541617274	2.166538239	1.776841283	2.42733	2.2383599	1.453756809	2.241078138	1.823432088	3.215420961	1.488751292	2.141208172	1.601246476	1.788512111	1.764357924	2.110076666	1.403349876	1.797516346	1.750148296	1.825974107	1.478951812	1.743035078	1.564449549	1.755845428	1.783176303	1.776607394	2.000974655	1.930934906
-1	534	0.079316221	0.843732238	0.042148493	0.23905845	1.074523091	0.096327119	1.132394314	0.192500517	0.733260036	0.006489406	1.086661458	0.163969189	0.994801939	0.133110985	0.836259067	0.172112152	1.123739243	0.499272823	0.921607912	0.101145066	0.2639696	1.16449213	0.246806964	1.082961321	0.207527	0.938673	1.19532752	0.588616908	1.009496212	0.167200163	1.111598372	0.241375655	0.849782288	0.041338712	0.295506716	0.260005563	1.143027425	0.227889106	0.958221436	0.006923983	1.175214887	0.294076741	1.144869804	0.279827982	1.064476371	0.247758985	0.914287686	0.597450078
-1	535	0.396560907	1.203851581	0.335794538	1.090172291	1.241159558	0.422713548	1.25594759	0.903215587	1.167283177	0.275887012	1.133330226	0.181302071	1.043154359	0.159204632	0.875323772	0.189364761	1.168326736	0.504801333	0.966799021	0.136463836	2.181548357	1.310353756	2.166187286	1.225405216	2.1289599	1.06519	1.342325091	1.703334928	1.316010952	2.108395338	1.371319771	2.217258215	1.081228018	1.497095704	0.371575207	2.218227625	1.405500054	1.184868336	1.371210575	0.435159236	1.440986753	2.205487251	1.407185793	2.184794188	1.312715411	2.118729353	1.110356927	1.778826475
-1	536	0.072584763	1.08848691	0.04520417	0.723648429	1.239417076	0.083515503	1.276193619	0.261054099	0.964086235	0.016340559	1.186488509	0.272926003	1.074721575	0.232106909	0.868269801	0.28978315	1.228215933	0.579148233	0.996254981	0.191804186	0.267140955	1.155650616	0.247177392	1.051340342	0.200378	0.835931	1.192946553	0.573317766	0.982632697	0.149082586	1.221296787	0.388699502	0.909424245	0.045937173	0.308341444	0.410163999	1.256094098	0.242222458	1.056903124	0.006852488	1.229568958	0.402079761	1.199123502	0.380325407	1.114662051	0.328901142	0.943305731	0.726946652
-1	537	0.151649728	1.116887331	0.139526784	0.86587286	1.234850287	0.157396913	1.27475369	0.532557189	1.042881489	0.128510207	1.221949697	0.235297918	1.111663938	0.205019265	0.923131347	0.24788247	1.261488318	0.58550173	1.032563925	0.176755086	0.303018063	1.16671586	0.282286555	1.05173862	0.233173	0.838612	1.209697604	0.61255759	0.986347079	0.178878292	1.260743856	0.297694951	0.90325588	0.054941893	0.284375519	0.314238787	1.293568492	0.255680948	1.098638296	0.007738139	1.255461097	0.370760232	1.218049884	0.348890543	1.121293068	0.298641115	0.980285168	0.766690493
-1	538	0.138807535	0.998472571	0.100812122	0.821074963	1.101296782	0.155954212	1.139193892	0.444007814	0.90723747	0.067026317	1.346075535	2.147946358	1.247850418	2.132248402	1.077627659	2.163490772	1.383643508	1.768047452	1.346132159	2.152205467	0.265867949	1.085164428	0.250006169	1.007025242	0.213524	0.863345	1.114511251	0.56266737	0.941620648	0.175444782	1.133276939	0.252304077	0.864291787	0.042152788	0.295001209	0.270489395	1.165137529	0.2306896	0.97745043	0.006675114	1.093934178	0.272682518	1.064912915	0.258455843	0.988188148	0.226324171	0.852843642	0.560925305
-1	539	0.069559284	0.922729373	0.053360056	0.723200619	1.001703024	0.076981232	1.032641411	0.302857965	0.828566194	0.036148563	1.565348983	1.933559179	1.884710789	1.972002268	2.127867222	1.90979135	1.451903105	1.926390529	1.888399243	2.007300615	1.812644601	1.284021735	1.815749049	1.218636036	1.81686	1.0895801	1.310200691	1.63812232	1.312550426	1.784196019	1.219378471	1.713495374	0.985728681	1.187375188	0.372327775	1.713437915	1.245258808	1.007898688	1.245192766	0.370638132	1.204033732	1.663829684	1.17631197	1.658579111	1.107437134	1.64228034	0.978043437	1.497857213
-1	540	2.010988712	1.131923676	1.714294076	0.64451313	1.342576385	2.135180712	1.396518826	1.161332846	1.174873948	1.404362082	1.140646815	0.175827786	1.045219898	0.153321296	0.869697094	0.183732525	1.177609563	0.503119349	0.970772207	0.129587159	2.25585866	1.318519115	2.244167805	1.232190371	2.21786	1.06753	1.351107478	1.727043629	1.324787259	2.208870173	1.377404571	2.254912376	1.090492249	1.528599381	0.379927546	2.254799843	1.413022399	1.205500364	1.374161363	0.448803335	1.448339105	2.237593412	1.413796663	2.213736534	1.317387939	2.133197069	1.115206838	1.787355781
-1	541	0.121847793	0.989110529	0.087708071	0.84396559	1.053169608	0.137098342	1.078683734	0.380725443	0.900302529	0.054024301	1.620846987	2.16134882	1.890022039	2.219418764	2.079330444	2.12807107	1.511415958	2.142853975	1.933180809	2.232697725	0.282223821	1.07688868	0.263874233	0.975957215	0.221024	0.785965	1.11415267	0.55650574	0.912882447	0.174481958	1.037457943	0.240960658	0.770106792	0.038561288	0.258021504	0.258012682	1.070547223	0.204125658	0.887216389	0.005702242	1.139976263	0.292882591	1.104663372	0.276313484	1.010809302	0.239013091	0.868865371	0.595585287
-1	542	7.306395531	2.10550189	8.816139221	2.569214106	1.792803407	6.733154297	1.685358167	4.266531467	2.227910042	10.65424156	1.175951958	0.176491901	1.081808209	0.159265727	0.927450359	0.183108196	1.213083982	0.514918566	0.99856931	0.144642428	2.499765635	1.36967504	2.485866308	1.279403448	2.4650199	1.10879	1.404353499	1.821785212	1.378193855	2.505872011	1.439211726	2.422186852	1.134839058	1.616987944	0.401885986	2.411303997	1.473558903	1.275023222	1.447533846	0.472787291	1.514940619	2.391921759	1.479371071	2.37168026	1.37797606	2.286515951	1.149329424	1.884513378
-1	543	2.226712942	1.231748343	2.204341888	1.116148591	1.344283223	2.244890451	1.380399704	1.671907902	1.30516088	2.25954628	1.121659279	0.185539335	1.03541398	0.162279546	0.871255517	0.194370359	1.155187607	0.501329362	0.957775891	0.138966784	2.099666357	1.298544168	2.083899975	1.214765072	2.0450201	1.0562	1.329816818	1.676956415	1.303591728	2.00906229	1.358485103	2.172928095	1.066727638	1.459636092	0.360044599	2.176656008	1.391667843	1.154053926	1.35913074	0.417439938	1.428460002	2.174512148	1.39565897	2.159300566	1.303636909	2.10553503	1.104166031	1.76971209
-1	544	2.228427172	1.517200351	1.967553139	1.304055572	1.38597703	2.290777683	1.324390054	1.621984005	1.546818137	1.419326305	1.2263273	4.277371407	1.20901382	4.305191994	1.126904249	4.100347519	1.237437725	2.402244806	1.363377094	3.985826492	0.241503492	0.990947664	0.226145849	0.956071675	0.19083	0.909025	1.017044902	0.50310564	0.876917958	0.15311949	0.959342778	0.217342913	0.799935997	0.039953593	0.343809992	0.232521906	0.978892446	0.221835718	0.856477678	0.006967113	1.043860674	0.266337276	1.020560861	0.25229308	0.993258953	0.22061415	0.965474308	0.541523278
-1	545	7.206987858	2.519613743	7.792420387	7.345837116	1.851321101	7.08833456	1.684874296	5.517475128	2.765161276	15.48011208	1.103448272	0.197183281	0.9999789	0.168228626	0.841863155	0.209941357	1.138739347	0.499287516	0.920136034	0.143768758	0.290727109	1.052777886	0.273347229	0.975173473	0.232902	0.834674	1.082795024	0.569549441	0.914134979	0.189332917	1.10623908	0.274022609	0.829789698	0.043901142	0.285353303	0.292058229	1.138613701	0.230909467	0.955657959	0.006559106	1.107120037	0.335540593	1.078515887	0.319286585	1.004136562	0.282021224	0.875249028	0.623250544
-1	546	0.141911387	1.055501461	0.117714927	0.936067462	1.149985313	0.153033465	1.184199572	0.565487325	0.998540699	0.094873324	1.102548003	0.21117653	0.996946096	0.17733106	0.833793581	0.225433677	1.142994285	0.513602555	0.921373785	0.145915776	0.271846652	1.08190918	0.252923965	0.994476974	0.208301	0.825765	1.114229679	0.566745043	0.933102071	0.1583004	1.136494517	0.292433143	0.83738786	0.04226869	0.287527502	0.310577303	1.169776201	0.225350395	0.985382736	0.00660796	1.135462165	0.277231336	1.10337019	0.259924024	1.016422033	0.220123887	0.8666417	0.581386387
-1	547	2.572047472	1.161318064	2.194025993	0.682301521	1.274796844	2.679759979	1.308300614	1.574602008	1.247686982	1.03191328	1.640432	3.003797531	1.902583718	3.024541616	2.07302475	2.909604311	1.533821464	2.37171483	1.955530286	2.868492842	0.275556654	1.014187098	0.258565277	0.942065954	0.21896	0.806933	1.042688251	0.548647702	0.883343816	0.176121578	1.065240622	0.259412825	0.809818387	0.042908888	0.278832853	0.277118951	1.095913291	0.226190209	0.920551956	0.006468619	1.023871303	0.296542615	0.997243643	0.282214433	0.929936528	0.249440014	0.817654788	0.56249547
-1	548	0.069702812	0.863958657	0.046468623	0.55134654	0.992466748	0.080205321	1.030507565	0.269731641	0.772446752	0.027374037	1.243356705	2.131541729	1.216567755	2.129088163	1.153784513	2.095252991	1.258303165	1.775840998	1.323017836	2.042615891	0.269880444	1.035065174	0.252853274	0.947976887	0.213207	0.798375	1.069471598	0.537149131	0.883724093	0.170410633	1.008347154	0.243284121	0.772289753	0.040609527	0.279131532	0.25997594	1.038684249	0.215476945	0.868741751	0.00630959	1.09480679	0.294604361	1.062280655	0.278812021	0.979462624	0.242724538	0.850087702	0.576063335
-1	549	1.71802628	1.877992392	1.54011929	2.388455153	1.583540916	1.780272722	1.491287947	2.455958128	1.953303576	1.30505228	1.059129834	0.190737054	0.953551233	0.158114746	0.79534328	0.204434201	1.09942317	0.475099772	0.876395404	0.128306285	0.268167973	1.043528318	0.25012058	0.958668292	0.207927	0.799019	1.075064778	0.551059186	0.899475515	0.162300631	1.092234731	0.267294973	0.806203723	0.040358443	0.272187263	0.284557045	1.125660181	0.214639843	0.940379441	0.006138382	1.097213149	0.275476456	1.066412926	0.259142578	0.983563244	0.221846446	0.846933007	0.571077228
-1	550	4.135364532	1.97898984	4.327207565	2.71951437	1.6980443	4.01750803	1.599691272	2.822813749	2.051813126	4.749145508	1.106400371	0.210990027	1.002690911	0.179328188	0.844410121	0.224133089	1.1466645	0.518523633	0.923667312	0.149752602	0.286360323	1.084636807	0.267245829	0.998191535	0.222327	0.838795	1.117468715	0.580768943	0.937065005	0.17253612	1.141092658	0.286232024	0.845811903	0.045263272	0.290328443	0.303576142	1.175373554	0.235170454	0.987294495	0.00686154	1.141023993	0.299818963	1.109122992	0.281870157	1.023929	0.240409106	0.879778206	0.607751012
-1	551	0.241726786	1.205910563	0.20761916	1.038685203	1.272685766	0.256689787	1.292484522	0.625338376	1.127546668	0.180392012	1.159634352	0.207448214	1.04805553	0.177453279	0.864473343	0.22052151	1.200820684	0.511925697	0.963514328	0.150706559	0.326162368	1.123304486	0.308726043	1.03528595	0.268148	0.883427	1.157038212	0.599239886	0.968186438	0.225927055	1.18904376	0.268854231	0.857515574	0.044988308	0.298304766	0.286738455	1.22570467	0.237095952	1.015996099	0.006718557	1.192671895	0.342357308	1.159668684	0.325028747	1.068808436	0.285892099	0.898619533	0.646456361
-1	552	2.702295542	1.709559798	2.930271387	1.727777481	1.499552608	2.605469942	1.415890336	2.004754305	1.718455076	3.23059988	1.686956644	5.139206409	2.037548304	5.204261303	2.311111927	4.948269367	1.553974032	3.370881081	2.180871487	4.933183193	0.265714347	0.985319614	0.249187276	0.91787076	0.21064	0.789074	1.012487888	0.531872332	0.859955192	0.16899319	1.034651399	0.249480993	0.794938087	0.042060349	0.279651999	0.266703188	1.064226747	0.222979411	0.896334291	0.006482498	0.993039191	0.281669289	0.967313409	0.267740577	0.90396142	0.23590818	0.797392547	0.540980697
-1	553	0.090872303	0.801066458	0.059061121	0.39966476	0.948471665	0.105901584	0.989889205	0.27817753	0.726082802	0.03650362	1.214316487	1.984269381	1.19560957	2.005760193	1.151828408	1.970250487	1.230245471	1.708886504	1.298352003	1.995690227	0.260682702	0.992754996	0.243820801	0.878181934	0.204775	0.688049	1.034662127	0.496144205	0.816472113	0.163138673	0.959258378	0.215563565	0.717161894	0.037260465	0.254002541	0.232162908	0.996874034	0.195040062	0.798150003	0.00563995	1.06293571	0.275959045	1.024149418	0.259952456	0.917909801	0.223930597	0.768371284	0.538106441
-1	554	0.945643365	1.399367332	0.9305861	1.520093918	1.464050889	0.953933775	1.490127683	1.681460738	1.479661703	0.912520945	1.203063488	0.334713817	1.095735669	0.304486483	0.961052537	0.347521544	1.245062828	0.639995635	1.023570299	0.27743873	0.343506724	1.171518922	0.320751637	1.069067121	0.266217	0.879345	1.208203554	0.645476639	1.007588983	0.208578363	1.241680026	0.442023933	0.94254142	0.054983042	0.357606024	0.45773086	1.275179982	0.284609407	1.09878242	0.008339606	1.229477882	0.437013865	1.193627715	0.411931515	1.091238022	0.350762784	0.861971617	0.742878377
-1	555	2.058150053	1.146271348	1.713665247	0.798780322	1.25637126	2.199615717	1.297022223	1.341545939	1.209157348	1.377365589	1.66240561	2.105137825	1.925943494	2.15743351	2.08807826	2.066991568	1.553989649	2.133701324	1.964237928	2.186031342	0.264840394	1.025554061	0.248166889	0.952251971	0.209449	0.80385	1.053076029	0.541939974	0.891832113	0.167991087	1.075255394	0.25012207	0.82013154	0.042375393	0.27865842	0.268135428	1.104977012	0.226051092	0.930596292	0.006540694	1.033556223	0.278995156	1.007285476	0.265077114	0.938983619	0.233295783	0.816260755	0.550192237
-1	556	0.151823804	1.032691836	0.135988846	0.805386186	1.150662541	0.158577472	1.192063451	0.512322783	0.963041425	0.118265726	1.147618055	0.226532131	1.038495541	0.191682264	0.860943258	0.241713658	1.187921762	0.536812603	0.961521566	0.16023621	0.264955193	1.115218878	0.2458653	1.021141768	0.201106	0.844032	1.149449348	0.56851089	0.95597595	0.152135015	1.177434325	0.314363539	0.85412699	0.041534889	0.302594781	0.332653284	1.211169958	0.225616485	1.020392418	0.006993603	1.168330312	0.255097747	1.133033991	0.237796173	1.034755826	0.19790034	0.857169151	0.556591928
-1	557	2.542618513	1.277332425	2.620220661	1.011321306	1.370469928	2.496916771	1.402488232	1.649931431	1.350251794	2.564166784	1.768186212	1.975924611	2.083643675	1.927654266	2.475877285	1.968175888	1.648763418	2.23250556	2.116015673	1.809595823	0.294063032	1.092133284	0.275846988	1.00845921	0.233515	0.853115	1.123937607	0.589471698	0.945274234	0.188250497	1.146645069	0.274218082	0.850435436	0.045040347	0.275997579	0.293126792	1.181100369	0.234306574	0.984553576	0.006484351	1.105064154	0.333587766	1.076792598	0.319006741	1.00530684	0.285911918	0.891688347	0.618870318
-1	558	0.144718736	0.999177039	0.125596672	0.78340888	1.057137847	0.152466089	1.074092388	0.512362838	0.936054885	0.105535842	1.58535254	2.227283955	1.831124902	2.306596756	1.865986228	2.1832726	1.477258086	2.067666292	1.868158937	2.337613821	1.923162937	1.270128608	1.912497044	1.178610921	1.88227	1.02147	1.304652095	1.603591084	1.266372919	1.821737289	1.217033148	1.814933658	0.973122954	1.264452457	0.356141716	1.823493123	1.24766767	1.035614133	1.220076084	0.383742958	1.200854182	1.754541397	1.166421533	1.736663342	1.075784445	1.687092781	0.917803943	1.459509373
-1	559	0.162308231	1.143297791	0.132804647	0.987103343	1.166751623	0.176807374	1.172778964	0.557763457	1.064342022	0.105116114	1.742594242	2.610657692	2.211630583	2.354552031	3.06892252	2.679559231	1.597254395	2.874703646	2.33051157	1.975532889	1.9528687	1.649532318	2.005288601	1.894439578	2.1714499	2.20261	1.559614778	2.178959608	1.933391094	2.51701808	1.571880579	2.071022034	1.702758193	2.073088884	1.830264449	2.084566355	1.491010666	1.962640285	1.800270557	1.921374202	1.57453239	2.008345366	1.650229216	2.041486979	1.821477294	2.147372961	2.106323957	2.007882595
-1	560	0.064274862	0.796216846	0.038930681	0.328822255	0.963792562	0.075875655	1.00733304	0.200567514	0.700385094	0.014846059	1.540689826	2.529293776	1.76999867	2.602898121	1.828173637	2.477716684	1.438816905	2.071598768	1.809605002	2.613921404	1.792737842	1.23621738	1.778941274	1.148776889	1.7442501	1.0093499	1.269941449	1.535377622	1.233639002	1.698076367	1.184837461	1.719629288	0.947398007	1.181607723	0.35231337	1.732432842	1.215694427	0.986649573	1.186941862	0.364186734	1.164268374	1.634747386	1.128763437	1.615123272	1.037302732	1.565778136	0.890649021	1.386108398
-1	561	0.703940034	1.673114538	0.639196873	1.997642875	1.467858076	0.728481948	1.393392563	1.449109077	1.654190898	0.564967215	1.041225076	0.175272197	1.00912869	0.150211543	0.964093447	0.184685335	1.062142372	0.497827113	0.936353385	0.126279175	0.26560533	0.985605299	0.248645782	0.904760361	0.209071	0.758301	1.016304612	0.525547624	0.847870946	0.166114286	1.024736762	0.247404352	0.773647547	0.040242657	0.273222446	0.26419875	1.056870222	0.212876484	0.880604267	0.006157367	1.040636182	0.28373757	1.011628866	0.268007368	0.934779763	0.231999263	0.811875939	0.560251892
-1	562	0.139920548	0.862125516	0.111790411	0.687938809	0.968840301	0.15193069	1.005713105	0.460402966	0.809854984	0.081075259	0.967568457	0.186280236	0.908201933	0.154622003	0.793558598	0.195372596	0.992584109	0.525345325	0.85490793	0.122858144	0.2393938	1.004069209	0.224464342	0.970784783	0.189855	0.911214	1.027545333	0.512966216	0.893148661	0.152450532	0.96758306	0.215993509	0.802190483	0.041629307	0.32898888	0.230906039	0.986721396	0.231120765	0.864442885	0.00753399	1.005997419	0.249820292	0.982596338	0.237514183	0.949133217	0.209572911	0.897626579	0.512978852
-1	563	3.783455372	1.406433105	3.774658442	1.232650757	1.431325912	3.745784044	1.439870834	2.346265078	1.528508544	3.474505186	1.123573303	0.200654775	1.037291408	0.173357919	0.87501651	0.211783469	1.15696907	0.505887926	0.957236052	0.147267491	2.076354742	1.311189175	2.053633451	1.224778771	1.99124	1.0568	1.342376828	1.674503684	1.313630581	1.901481509	1.369443059	2.18159461	1.059146285	1.421813488	0.338279247	2.19078064	1.401877761	1.114008307	1.371567965	0.385412842	1.443128109	2.198800564	1.411084533	2.183465004	1.319135427	2.135329247	1.108986735	1.793905973
-1	564	3.434158564	1.250793099	3.193667412	1.0782547	1.36392951	3.522102118	1.402266145	2.049450636	1.356375694	2.797606468	1.100411415	0.198222697	1.002611637	0.167996898	0.842885375	0.210929096	1.138110876	0.497671574	0.921811402	0.14061518	0.296256214	1.072245598	0.278247237	0.989059091	0.236199	0.844275	1.10416472	0.57959944	0.928062201	0.190612391	1.127552032	0.276339918	0.838949084	0.04398641	0.29240042	0.294059187	1.16201818	0.231983304	0.971572161	0.006633855	1.129733562	0.31351608	1.098135233	0.296068579	1.012917161	0.255687267	0.861891866	0.608442247
-1	565	4.24343729	1.180043578	3.311570406	0.660268486	1.274525404	4.41533947	1.2940557	1.916287303	1.301936388	0.856581211	0.979133308	0.165830448	0.903520525	0.134909779	0.778292	0.17427431	1.010828733	0.483617991	0.840690851	0.104517013	0.255681187	1.046114326	0.239429101	0.976415098	0.201663	0.851471	1.075470805	0.535390913	0.906656384	0.161112741	1.001414776	0.231406912	0.784227729	0.041271891	0.28859368	0.247837886	1.028933167	0.222902656	0.870381176	0.006864025	1.055599928	0.272645324	1.02702415	0.259380758	0.959765017	0.229222015	0.84894067	0.541039884
-1	566	0.120384984	0.96308589	0.107121795	0.79421854	1.06125176	0.125922754	1.099431515	0.452664047	0.892756164	0.090634108	1.678780913	2.318591118	1.945403814	2.351088285	2.153903484	2.26845479	1.568348169	2.216530561	1.989369869	2.311542988	0.270927072	1.02745688	0.253891617	0.95322746	0.214176	0.803547	1.055579066	0.547649801	0.893033803	0.171278641	1.079433203	0.255820423	0.819290161	0.043038148	0.276165813	0.274033189	1.109907627	0.227268606	0.932899892	0.006479822	1.036367536	0.287685037	1.00991118	0.273468286	0.941929579	0.241342023	0.824288666	0.559426785
-1	567	2.163248062	1.112287164	2.111198425	0.912932932	1.200667262	2.204280138	1.234655499	1.741134048	1.206065774	2.027115345	0.980647802	0.160618976	0.906216621	0.130474269	0.776863039	0.168348759	1.011115313	0.464632154	0.838067472	0.100405157	0.248113781	1.043532133	0.232169777	0.977884412	0.195144	0.862026	1.071193814	0.531902075	0.908117592	0.155367211	0.996337712	0.223151416	0.786397636	0.041618504	0.292796075	0.23923102	1.02317512	0.227523893	0.86671114	0.007282959	1.049304843	0.268957406	1.021495938	0.256336659	0.956496179	0.227529511	0.846538723	0.535277665
-1	568	0.163940802	1.189132094	0.142769456	0.916993082	1.275365472	0.172863871	1.304357767	0.617458463	1.104071498	0.111077346	1.449442267	2.550250053	1.324221015	2.55718565	1.140869141	2.523985863	1.496397614	1.811076283	1.416060209	2.76956749	0.367727488	1.194081187	0.34695521	1.116954565	0.300247	0.9875	1.223313212	0.683666348	1.054592609	0.255657196	1.226422429	0.328924924	0.892752469	0.039593838	0.337719887	0.34897998	1.262322783	0.223727241	1.057201028	0.007442552	1.177708983	0.237631261	1.149342656	0.221916467	1.074334383	0.185393393	0.935961306	0.565663755
-1	569	4.283978939	2.004023552	5.105201721	4.460312366	1.547763586	4.029420853	1.426987171	3.765256643	2.14398694	7.341135502	1.23759985	3.509093285	1.213956952	3.487219095	1.137611389	3.377236366	1.251418352	2.223230839	1.359292626	3.196024895	0.255469114	1.014085412	0.239253402	0.940324008	0.201616	0.815929	1.046512723	0.518240511	0.871345103	0.161197245	0.976447821	0.229775101	0.76815784	0.040176108	0.292447001	0.245832115	1.004525542	0.21597375	0.846713781	0.006525991	1.072525978	0.28235957	1.042253256	0.2676	0.973444819	0.233977288	0.868135095	0.557712734
-1	570	3.213162422	1.774467587	3.281179905	1.955943465	1.522322536	3.2242136	1.427727461	2.481579304	1.856167078	3.798700333	1.231021523	3.256008863	1.189411521	3.372097254	1.100185037	3.203448534	1.250244379	2.056396723	1.318921804	3.457959175	1.90404129	1.474007726	1.953520775	1.72789073	2.0817299	1.9553	1.373093963	2.056227684	1.78128314	2.209409475	1.522509336	1.98028934	1.602381706	1.663796782	1.56126678	1.933519721	1.424703121	1.657597303	1.811359644	1.507219791	1.480861545	2.07326746	1.582584977	2.117126942	1.833681941	2.197148561	2.083346128	2.154474974
-1	571	0.089776583	0.981948555	0.079124317	1.021839023	1.009921312	0.094638057	1.026534557	0.462132096	0.917567253	0.070672311	0.972466171	0.174184084	0.925300419	0.148649365	0.841567695	0.184725791	0.994763911	0.47678417	0.854223192	0.126757786	1.737591982	1.432188034	1.743042231	1.657100081	1.75094	1.8096	1.337842822	1.768319845	1.686681867	1.739326	1.4864254	1.84364903	1.509635568	1.451623797	1.179174542	1.834791064	1.396145344	1.405081391	1.724800706	1.121186614	1.309532881	1.729787946	1.401748419	1.738313198	1.622539163	1.788569212	1.815688372	1.759283423
-1	572	1.461248755	1.323781252	1.6077739	1.161757708	1.421015382	1.418300152	1.455150604	1.575897932	1.378805041	1.773983359	1.419482946	1.219390035	1.289443374	1.110979676	1.048147917	1.153134942	1.467503309	1.343978643	1.350092173	0.9764961	6.441004753	1.420215607	6.337928295	1.308059931	5.8152199	1.0696501	1.459200859	2.935578346	1.472122312	4.612164974	1.447353005	1.669489861	1.331741333	3.076316118	0.463838309	1.735097408	1.488189459	2.014751673	1.406573534	0.768154025	1.57311368	6.074679375	1.574029922	6.062842846	1.575759411	5.850715637	1.372446775	3.401871204
-1	573	3.648029327	1.587751865	3.443543196	1.225784183	1.535037279	3.71141839	1.484197259	2.213112593	1.652330995	3.188360453	1.046924829	0.135525778	0.949278235	0.113550343	0.779880941	0.145675972	1.084965467	0.449682206	0.879770756	0.09328603	2.104378462	1.36015296	2.056304693	1.274583697	1.9399	1.08649	1.388130903	1.665986896	1.357953429	1.81991744	1.300410867	1.893843532	1.022099733	1.303268552	0.322340935	1.934934855	1.330117583	1.054396868	1.287402868	0.370248646	1.430609465	2.096850157	1.403216004	2.05336237	1.310907841	1.936751604	1.081802249	1.67862463
-1	574	0.117325939	0.912598372	0.09905076	0.756625295	0.984574199	0.125675336	1.009261847	0.454460621	0.85331583	0.082090966	1.201619387	2.518152714	1.16305244	2.554718256	1.077736497	2.45973587	1.219667912	1.857897639	1.28324151	2.476385593	0.244516537	0.968560338	0.228454426	0.871322155	0.19151	0.726604	1.009027481	0.478150785	0.804325879	0.152383119	0.935730875	0.214892596	0.725812733	0.037586026	0.281385034	0.230634749	0.970193028	0.200322196	0.787309945	0.005979281	1.036990166	0.26393497	0.999768078	0.248866558	0.909528613	0.214896962	0.790820539	0.5170874
-1	575	5.542518616	2.184744835	6.448951244	2.763468981	1.808838248	5.237074375	1.698968768	4.186683178	2.324451923	8.773162842	1.460651875	2.952076197	1.346156478	2.903005362	1.133871675	2.939203501	1.502672553	2.043860912	1.456997156	2.858014107	0.389324695	1.181977153	0.371044368	1.108975887	0.328746	0.99004	1.210567355	0.701158762	1.045226574	0.284747571	1.231815577	0.37562722	0.950520039	0.050193168	0.405706257	0.395887017	1.265098095	0.27575624	1.073782563	0.009373099	1.184252739	0.310402274	1.152455926	0.292313367	1.062360644	0.250008047	0.880718768	0.627728641
-1	576	4.649238586	1.841087341	4.479654789	2.139199257	1.653569937	4.651071072	1.576725721	3.242692709	1.976952195	4.307681561	1.117457867	0.185820594	1.020327687	0.150159881	0.846382618	0.192623749	1.156286478	0.517899215	0.944249511	0.111804754	0.285306245	1.203006268	0.262663305	1.12013936	0.211148	0.979896	1.234935641	0.6390872	1.052784324	0.158586189	1.145801306	0.268680274	0.864876151	0.041520763	0.308282286	0.290811777	1.178474784	0.232167959	0.994364917	0.007431962	1.213170648	0.364382863	1.180165887	0.350462824	1.093736172	0.318487763	0.920849264	0.645655155
-1	577	0.063830458	0.794819534	0.040149894	0.617364764	0.935648143	0.073282592	0.979914129	0.21944268	0.710365832	0.020118801	0.965606689	0.210904673	0.920898557	0.176924258	0.837794542	0.222732842	0.986099839	0.551160693	0.868043125	0.145017549	1.640392661	1.448353171	1.644844294	1.75075376	1.65847	2.02406	1.33932662	1.779398441	1.767169595	1.663155675	1.486113548	1.6502496	1.522560596	1.170035243	0.846249938	1.649093151	1.384418488	1.153201818	1.76453197	0.548286557	1.299616933	1.541148186	1.403696537	1.539912343	1.690273762	1.553247094	1.95250082	1.691365004
-1	578	0.121583715	1.076409459	0.10454265	0.887534976	1.16999054	0.129285499	1.204338431	0.481512457	0.989856303	0.085844062	1.160619497	0.24551779	1.051721692	0.210070074	0.869969964	0.260872632	1.20085907	0.555615604	0.975259244	0.177412465	0.263276488	1.125636578	0.244143799	1.028873086	0.199074	0.843847	1.16064167	0.568130612	0.962557793	0.149628416	1.191766858	0.339651436	0.864602447	0.042213846	0.310631633	0.358442068	1.225542784	0.22939539	1.034954548	0.00712803	1.178058028	0.25937286	1.141456008	0.24152334	1.037824631	0.200167075	0.833969414	0.552123845
-1	579	0.907315791	1.769460201	0.813365757	1.641066551	1.63087678	0.94120872	1.566505909	1.745372891	1.795361757	0.660156727	1.396677732	2.081581116	1.288706541	2.076540232	1.095512629	2.033966541	1.440139294	1.774029136	1.389028072	2.007084608	3.267379284	1.35261023	3.238907337	1.252697945	3.0908201	1.0402499	1.388029218	2.018137693	1.36552012	2.693864346	1.417932391	2.567447662	1.14763701	2.263805151	0.454172611	2.57783103	1.454995155	1.592478752	1.424421549	0.642960429	1.378009439	3.219046116	1.341100454	3.170951605	1.254788041	3.024060488	1.073741198	2.079875708
-1	580	0.263948202	0.977645934	0.245913297	0.969125509	1.032055259	0.272645056	1.054300904	0.719779849	0.943923354	0.22587952	0.970964253	0.179277688	0.910371482	0.153082311	0.81567359	0.190407112	0.997802675	0.473707736	0.842601717	0.131188676	1.947130084	1.57177794	1.967736244	1.816812277	2.01404	2.03003	1.471899152	1.992864847	1.850804329	2.045984983	1.50116384	2.020485163	1.583712578	1.688804746	1.510409832	1.997483253	1.406969428	1.650791526	1.769650102	1.494326711	1.370609403	1.911127806	1.466581941	1.935219169	1.704171062	1.987028599	1.899187803	1.880471468
-1	581	3.376241446	1.264480829	3.170706272	1.184455752	1.353315592	3.453309059	1.37985158	1.857317448	1.359534979	3.105126619	1.66825819	2.13585043	1.91686964	2.123762608	2.117482424	2.095394373	1.566310406	2.039066553	1.935910583	2.008699417	0.286291778	1.052963257	0.268735468	0.975686014	0.227832	0.832724	1.082617998	0.56982094	0.914404631	0.183766946	1.105355382	0.270230263	0.830256224	0.044005886	0.27922982	0.288515061	1.137512445	0.230684325	0.953628659	0.006496502	1.063977003	0.316391975	1.036572814	0.301778108	0.966308057	0.268448174	0.848954499	0.590842366
-1	582	0.081385441	1.095768809	0.069989569	1.001782417	1.191797853	0.086878009	1.227149963	0.419819593	0.994886816	0.069978081	1.422216535	2.591883659	1.310740709	2.557625294	1.095072269	2.586699963	1.463119149	1.92677331	1.416593075	2.535576105	0.330542207	1.141373754	0.312408447	1.063981056	0.270809	0.93107	1.170959353	0.627294123	0.997540832	0.228202254	1.194758296	0.311683387	0.906519413	0.04538282	0.332854301	0.330928087	1.227510571	0.246588767	1.036090136	0.007502649	1.150778651	0.295871913	1.122331142	0.278932005	1.046255469	0.238833576	0.900483489	0.606799543
-1	583	0.089574642	0.945274055	0.071741812	0.725450814	1.055228472	0.098278299	1.092607498	0.393685609	0.869993627	0.060742155	1.045775414	0.166364908	0.964268267	0.134491041	0.820704937	0.173187643	1.079987407	0.48593685	0.892004192	0.101846844	0.263261259	1.122134447	0.244360879	1.048302174	0.200853	0.91095	1.150373578	0.588626504	0.98309201	0.154640168	1.067218423	0.232901067	0.826980889	0.043130364	0.293685794	0.251545161	1.096808195	0.237725019	0.927577198	0.007687867	1.126938462	0.306871146	1.09789443	0.293950468	1.023659825	0.264378011	0.882651865	0.595584869
-1	584	5.064541817	2.182362795	6.119958401	3.851026773	1.710565567	4.681643009	1.585152745	3.632264137	2.264652729	7.434438705	1.09790504	0.196163401	1.00614512	0.170105755	0.841183305	0.207300395	1.13426435	0.49011451	0.925460517	0.145659819	2.153119564	1.417289257	2.125452042	1.319654584	2.0495701	1.1279401	1.452031732	1.772658229	1.412627578	1.936690211	1.355064273	2.175673008	1.043154001	1.378867626	0.337576807	2.187241793	1.390139818	1.088691592	1.349815965	0.383986592	1.490257025	2.351654291	1.455490232	2.329530716	1.353896499	2.257485151	1.139081836	1.858506799
-1	585	0.160634831	0.93453759	0.146273389	0.788000464	1.018679857	0.167892978	1.047540784	0.526884913	0.881423056	0.131211475	0.980604172	0.182605788	0.918862402	0.155939594	0.817501366	0.193914339	1.008286715	0.476103961	0.850170612	0.133657694	2.003065109	1.582882643	2.02624917	1.832418323	2.07884	2.06534	1.482359886	2.028666258	1.868105769	2.120091438	1.514901996	2.093011856	1.61575532	1.781307697	1.629558682	2.067031384	1.419026732	1.740833044	1.793186784	1.642756462	1.383106709	1.979364991	1.480661511	2.006628037	1.725058436	2.06357789	1.939869285	1.924712181
-1	586	0.163581297	1.217689514	0.141290739	1.234657288	1.241773963	0.173882574	1.258770227	0.645170569	1.137478948	0.117601745	1.99140811	6.325709343	2.643957138	6.734320164	3.789791107	6.122102737	1.799077272	5.792903423	2.926568031	7.134522438	1.079273701	1.640753269	1.025937796	2.060830116	0.894376	3.0222199	1.53715384	2.234010696	2.140643835	0.716304123	1.501712561	0.366785586	1.334645033	0.109420277	0.699268937	0.381839633	1.424361706	0.55962199	1.83126092	0.019495634	1.413213372	0.440096796	1.452086449	0.424493998	1.641465068	0.388765484	1.934664965	1.297983766
-1	587	0.067700244	0.823975921	0.036081962	0.446507514	0.993982434	0.081474088	1.036244035	0.233077675	0.735034168	0.012869408	1.005429387	0.171843484	0.971542358	0.146167397	0.893876493	0.182669014	1.02505064	0.479158968	0.892892003	0.124352984	1.838140011	1.574723363	1.842253208	1.790616512	1.8430001	1.92551	1.481414914	1.860316038	1.813582897	1.815111399	1.517665148	1.984610677	1.545778632	1.586020231	1.323029995	1.971527338	1.425406814	1.523127079	1.767587066	1.305652499	1.390349507	1.891350746	1.484575391	1.904485106	1.708814025	1.949765563	1.873612046	1.835916519
-1	588	0.081888542	0.856634378	0.052928329	0.372157514	0.997451365	0.095066525	1.041328788	0.26741758	0.767790914	0.022546384	1.024245739	0.16370672	0.952669621	0.132517487	0.823798716	0.170747519	1.055698752	0.476935089	0.879570425	0.101108335	0.254674017	1.095698118	0.237135977	1.025249243	0.196572	0.892291	1.123078942	0.568748116	0.958707154	0.153111324	1.040943146	0.225152314	0.812442362	0.043007545	0.29144001	0.24263905	1.069494009	0.236706883	0.904190779	0.007717669	1.098504186	0.291353732	1.070225358	0.278764099	0.998738825	0.249988064	0.865381539	0.57355237
-1	589	2.163248062	1.112287164	2.111198425	0.912932932	1.200667262	2.204280138	1.234655499	1.741134048	1.206065774	2.027115345	0.980647802	0.160618976	0.906216621	0.130474269	0.776863039	0.168348759	1.011115313	0.464632154	0.838067472	0.100405157	0.248113781	1.043532133	0.232169777	0.977884412	0.195144	0.862026	1.071193814	0.531902075	0.908117592	0.155367211	0.996337712	0.223151416	0.786397636	0.041618504	0.292796075	0.23923102	1.02317512	0.227523893	0.86671114	0.007282959	1.049304843	0.268957406	1.021495938	0.256336659	0.956496179	0.227529511	0.846538723	0.535277665
-1	590	0.258871347	1.175479531	0.238425925	0.953303337	1.274105787	0.269096971	1.307163239	0.622323275	1.092743635	0.222134933	1.257478952	0.217759341	1.183279157	0.190544531	1.062049985	0.229648635	1.285220623	0.64014411	1.098826766	0.1676348	0.314353168	1.202098846	0.293842852	1.114855409	0.247448	1.02054	1.235111594	0.661456227	1.046019912	0.201724172	1.304236889	0.301478237	0.924899578	0.05394977	0.297154725	0.315061897	1.321993947	0.257543236	1.191617608	0.008276873	1.283732295	0.314303607	1.264457822	0.296175212	1.222172022	0.253998995	1.158049703	0.698761821
-1	591	3.537155151	1.792362452	3.387177229	2.128113508	1.467416048	3.505260944	1.369506359	2.521942377	1.87316668	2.530854702	1.192161083	1.822150469	1.126765251	1.848645329	1.037096739	1.814994693	1.222974777	1.536476851	1.213051915	1.890478611	1.881629705	1.446089864	1.916253805	1.684856296	2.00507	1.9327101	1.351733923	1.955883503	1.728631496	2.107963562	1.506443381	1.99657166	1.620788693	1.747589707	1.747505665	1.960720301	1.411063433	1.756893277	1.787851691	1.724511504	1.460994482	2.086397648	1.560657382	2.122906923	1.812048912	2.183462143	2.067370415	2.088461876
-1	592	0.072903641	1.010760069	0.05874709	0.846186519	1.147892475	0.080111705	1.196023464	0.406484604	0.923175454	0.047003161	1.366602421	1.915596485	1.269828081	1.894943118	1.099349737	1.903994322	1.406012177	1.716329932	1.360267162	1.855502844	3.6432302	1.341062427	3.624417067	1.249920845	3.47963	1.06501	1.373854756	2.148237705	1.360245228	3.029450655	1.396000624	2.771532774	1.107290506	2.28371644	0.401876032	2.804032564	1.43010211	1.518798947	1.413295269	0.580808938	1.357580543	3.776571989	1.322262049	3.727652788	1.241802335	3.574851513	1.076473355	2.225383997
-1	593	1.409882784	1.042258024	1.053995252	0.735530734	1.16084516	1.538890719	1.200822949	1.054675698	1.081396818	0.561178088	1.519860506	2.162047148	1.690917373	2.243336916	1.760214806	2.115587235	1.43819809	2.094834566	1.762539268	2.276046515	0.274186075	1.031631351	0.256656021	0.92707634	0.215836	0.740523	1.070106506	0.529252887	0.864659131	0.171722174	0.995070457	0.226103202	0.744637728	0.038095448	0.258892506	0.243005693	1.029362917	0.200829983	0.842267275	0.005741915	1.09723115	0.287702739	1.061436534	0.271433532	0.964633763	0.23464027	0.823233783	0.57077235
-1	594	3.24227643	1.117988348	3.048443556	1.022889137	1.192664385	3.30445075	1.222655177	1.757308006	1.191519499	2.669043779	1.233109713	2.676160336	1.167861819	2.726053238	1.053828239	2.650485039	1.259590507	1.817163706	1.276388407	2.759041071	1.957348824	1.50152576	2.011372328	1.771640182	2.15312	2.0499699	1.39727664	2.121322155	1.826358438	2.306233883	1.55146277	2.03783226	1.656682611	1.759434104	1.781544447	1.987260818	1.449855685	1.772633672	1.860434055	1.752154827	1.504879832	2.129906893	1.610045791	2.178087235	1.878249049	2.278273821	2.198544979	2.225051641
-1	595	0.112572946	0.887344778	0.089194424	0.604711413	0.984424293	0.122076221	1.015691757	0.407821029	0.823032856	0.057176184	1.559215188	2.199189663	1.79260838	2.272735357	1.834359884	2.151614189	1.455159903	2.029524326	1.829379916	2.296739578	1.856387138	1.260992289	1.850962758	1.17870903	1.83364	1.03602	1.292259932	1.598901629	1.267501116	1.786900878	1.206740618	1.759587646	0.970424771	1.223751783	0.363141716	1.765277863	1.23543191	1.019718289	1.217945933	0.37671259	1.189139247	1.700186133	1.15723455	1.687157273	1.074432015	1.650800824	0.929330349	1.45831883
-1	596	1.454444051	2.07889986	1.539480329	2.640376329	1.707847476	1.434658051	1.585501552	2.27961731	2.115153313	1.696932435	1.079259396	0.201846525	0.975737393	0.169220254	0.821234941	0.215483233	1.119823456	0.498001218	0.900054812	0.13898696	0.272339582	1.062587976	0.253725678	0.977313817	0.209934	0.814723	1.094412208	0.561554193	0.917300224	0.161186114	1.114651799	0.280347437	0.824346483	0.041940257	0.281552821	0.298021644	1.147941589	0.222446278	0.964380264	0.006459989	1.116245627	0.279266715	1.0849787	0.262352526	1.000960588	0.223459691	0.859337628	0.579979658
-1	597	0.25647679	0.937290192	0.196883336	0.851585925	1.016566634	0.28094539	1.04437542	0.521195292	0.884933174	0.140357241	0.978341937	0.154952645	0.92289561	0.129900813	0.824164748	0.163560465	1.003512025	0.505731881	0.865732074	0.106292702	0.251918435	1.020353794	0.236005947	0.955478132	0.199082	0.842679	1.049896479	0.521798849	0.884631515	0.159331962	0.980183303	0.227517679	0.777654588	0.040777378	0.297289282	0.243418619	1.006082654	0.220558271	0.855299354	0.006789919	1.030471921	0.264026612	1.002257347	0.250743777	0.940290451	0.220526844	0.843597174	0.526036918
-1	598	1.765031695	0.988225698	1.450851798	0.329717696	1.16561532	1.867691875	1.211417437	1.135947824	1.044566035	0.30633077	1.517230272	1.744132042	1.75481379	1.802166343	1.941898346	1.720007062	1.420613527	1.838275075	1.777366638	1.866652966	2.004204512	1.563661695	2.040472031	1.811869264	2.1347799	2.08196	1.465627074	2.065439701	1.850010157	2.255059719	1.496930599	2.019122124	1.623808026	1.803346276	1.816387177	1.986835122	1.404142857	1.804166794	1.770999908	1.835007191	1.499715567	2.137441158	1.599710584	2.172734261	1.852529407	2.243376493	2.119957447	2.121917725
-1	599	0.167315796	0.953986108	0.087846905	0.302967519	1.157768965	0.202251852	1.202121615	0.276286095	0.851451397	0.02192023	1.394001484	2.476482391	1.28580606	2.4348979	1.048454404	2.439839363	1.435394645	1.881008029	1.394176364	2.30184412	2.520079136	1.339030504	2.514616251	1.248200297	2.4828899	1.02835	1.372024536	1.840119362	1.351156354	2.353077888	1.391743541	2.393735647	1.120009065	1.759908199	0.388273388	2.406633377	1.430956125	1.316001296	1.372533441	0.480163276	1.352157235	2.506756783	1.312806726	2.470380783	1.21536088	2.356930017	1.02123034	1.789981842
-1	600	0.136757091	1.053086042	0.120970391	0.778835654	1.155793786	0.145841822	1.187112808	0.463549584	0.969954789	0.119378626	1.366855621	2.47273159	1.265899301	2.437134981	1.050841212	2.442821741	1.405528069	1.870088577	1.373883128	2.318009138	2.359366894	1.308916211	2.35482955	1.219769835	2.33834	1.01799	1.341436028	1.765695095	1.316516161	2.263755798	1.36123848	2.289043427	1.092700124	1.650014639	0.384524375	2.296788931	1.399666548	1.257084608	1.343536496	0.465521604	1.320824742	2.279407024	1.281849742	2.245404243	1.185651183	2.139925241	0.997079074	1.687239647
-1	601	0.468433082	1.052987456	0.381363213	0.817767859	1.170674801	0.500022173	1.211029172	0.919850886	1.084523678	0.25171867	1.230855346	2.211371422	1.15121913	2.206069946	1.026231766	2.209688187	1.261785626	1.660022616	1.2480129	2.198912859	1.956311703	1.503760934	2.003437996	1.776742935	2.1271501	2.0768499	1.399619818	2.097293615	1.827203035	2.266235113	1.557983637	2.055443048	1.685853004	1.814510584	1.908125401	2.008523226	1.454924464	1.847402096	1.87213707	1.880767345	1.508275747	2.157008648	1.614778399	2.203752279	1.890015602	2.299957275	2.218132734	2.224230051
-1	602	0.054469537	0.854706585	0.044151977	0.637727499	0.98638463	0.060267042	1.028620124	0.278760761	0.764987946	0.036507688	1.209020615	2.214324474	1.141541243	2.190592289	1.033471704	2.20033145	1.236256242	1.742848516	1.252689242	2.112564087	0.261072457	1.006836295	0.244283065	0.908841074	0.205296	0.745714	1.045626879	0.510725021	0.844899058	0.163470656	0.972014368	0.226411819	0.740526795	0.038414165	0.270512193	0.242783725	1.00541091	0.203592539	0.825286806	0.005960366	1.072519541	0.279224396	1.036305547	0.263573766	0.944861829	0.228083879	0.813607752	0.550181031
-1	603	0.952161074	1.966664672	0.860632122	2.059127092	1.728831291	0.980610013	1.636042953	1.655502677	1.96775794	0.700493574	1.90572083	2.612050056	2.296751022	2.663988352	2.75543189	2.569441557	1.760163069	2.815005779	2.370705843	2.599988699	0.42181018	1.243375897	0.40595305	1.123240471	0.36847	0.800392	1.283043623	0.659648478	1.05608511	0.3271164	1.206060886	0.191146508	0.845979989	0.035361908	0.231935591	0.207725689	1.232748747	0.193891779	1.080166101	0.004465178	1.296361208	0.424920082	1.264450908	0.405526668	1.19581461	0.359750628	1.111476779	0.778864324
-1	604	0.20808059	0.869235277	0.19166854	0.612736583	0.980507076	0.215809077	1.015152812	0.368414134	0.789771974	0.180888951	0.982161403	0.188163802	0.914301038	0.161075145	0.802825212	0.199719682	1.010071158	0.474947244	0.845777571	0.138682276	2.033745289	1.581442356	2.065062761	1.8333354	2.14187	2.0955601	1.481532216	2.06678915	1.870788217	2.224722147	1.512916207	2.075973511	1.636406302	1.838172078	1.778554082	2.046810389	1.417852521	1.815231919	1.791826129	1.807375431	1.381291509	1.960477591	1.477366209	1.992297888	1.720886827	2.05586648	1.958694935	1.932390809
-1	605	0.152616367	0.884564936	0.118418962	0.65578711	0.976538599	0.166961864	1.008793473	0.490953326	0.838569522	0.075672388	1.203356147	1.976900816	1.139918089	2.016020775	1.04563427	1.961141467	1.230726242	1.608548403	1.234346271	2.057608366	1.887338638	1.45571506	1.924569726	1.701303244	2.0195799	1.95044	1.358932853	1.981508493	1.747264981	2.124141693	1.512243271	1.990431547	1.620097518	1.724909902	1.708892703	1.952579379	1.415684223	1.735623002	1.797786236	1.662940264	1.468229532	2.08911109	1.569309473	2.127159357	1.823829532	2.18821907	2.082366943	2.107928038
-1	606	0.361860335	1.210378766	0.317845792	1.12953198	1.243456364	0.380337179	1.258442283	0.747284234	1.13790369	0.279846966	1.162565231	0.172580242	1.056833267	0.134641886	0.877079487	0.179478541	1.205060005	0.537936687	0.989869416	0.096726485	0.358106464	1.251376867	0.325832546	1.156238794	0.252179	0.971405	1.285287976	0.730329335	1.107242346	0.174902752	1.198130965	0.271833807	0.905913055	0.051672157	0.294492662	0.29910332	1.233687758	0.271082431	1.055167198	0.00830878	1.260969996	0.349323153	1.228534341	0.332498699	1.145391464	0.294463843	0.976886272	0.737569213
-1	607	3.272171736	1.135669351	2.332752705	0.322919756	1.332304239	3.502004862	1.373825669	1.406584859	1.221938968	0.243212447	1.107956886	0.170873046	1.019449353	0.148787454	0.846224844	0.178500295	1.142396808	0.483590603	0.945497811	0.125021324	2.134213924	1.279802203	2.124131441	1.195621252	2.1013899	1.0316401	1.311020374	1.677136779	1.285350442	2.08361721	1.334461451	2.162147045	1.059005857	1.483077645	0.369000345	2.16562891	1.369640946	1.166605115	1.328794956	0.431793749	1.407454014	2.16935873	1.37422061	2.150051594	1.281808734	2.087302923	1.092517853	1.752886176
-1	608	3.976600647	1.866940379	4.606328487	2.303482771	1.58201015	3.734743118	1.485690594	2.880409718	1.944210768	5.112747192	1.018227577	0.162271902	0.927319348	0.137286171	0.763927221	0.17317915	1.055105686	0.429893643	0.846326649	0.114290409	2.017976761	1.325108051	1.990686178	1.228061557	1.9180599	1.04713	1.359447122	1.643938184	1.315085769	1.824417472	1.267935395	1.945276618	0.991506815	1.297134757	0.334223151	1.965270281	1.301058173	1.040694237	1.257982731	0.378661245	1.398310304	2.130383253	1.366290331	2.105207205	1.271217942	2.030154943	1.071213722	1.720303893
-1	609	2.841093779	1.215480208	3.442789078	1.158828139	1.242450476	2.631367683	1.251624584	2.079130888	1.31400609	3.824433327	1.55181694	2.028032064	1.827696323	2.113402367	2.194529772	1.990936875	1.446808815	2.130671024	1.872782588	2.246049643	1.98443532	1.543400645	2.030467272	1.767810225	2.1693799	2.0606999	1.455687404	2.057968378	1.803937435	2.440737963	1.487598658	2.050783157	1.611107945	1.802934051	1.90061152	2.011446476	1.400901198	1.820460558	1.75328958	1.959648609	1.482733965	1.9959203	1.570553303	2.029043674	1.795018554	2.107010365	2.061657429	2.039218426
-1	610	3.027768135	1.089061022	2.534040213	0.750279188	1.212071896	3.190191984	1.243846059	1.5449121	1.164112091	1.692183614	1.556719661	2.178750038	1.789823294	2.248659134	1.835527062	2.131990671	1.453061223	2.01972127	1.825731993	2.271062136	1.849312663	1.261609912	1.845059752	1.181168437	1.83023	1.04057	1.292333841	1.601993561	1.27032733	1.786056638	1.206875205	1.753168941	0.97148931	1.219262481	0.364800364	1.758316875	1.23514235	1.018603683	1.219845653	0.3761051	1.189300418	1.694603324	1.157831192	1.68251574	1.076709032	1.648976445	0.933856785	1.461887002
-1	611	0.291176379	0.981013477	0.238978446	0.787182093	1.052333713	0.313866436	1.072249174	0.58920908	0.923445284	0.191320717	1.015004635	0.168883502	0.954995573	0.142333418	0.837677181	0.180259049	1.03988111	0.466959417	0.877663612	0.12006221	1.906297445	1.593020678	1.91095984	1.813050151	1.91184	1.96499	1.499633551	1.910264134	1.839057207	1.881560326	1.540536165	2.112768888	1.578795552	1.691593409	1.421971798	2.092924833	1.445907235	1.618212342	1.805328846	1.416960478	1.411310792	2.021674633	1.507358074	2.040602922	1.739970803	2.09630394	1.930645585	1.91181159
-1	612	0.276896149	0.87324661	0.230951279	0.633369327	0.970108569	0.295739681	1.000704646	0.524288654	0.81473875	0.176846072	1.219026208	3.610108137	1.197451472	3.670813084	1.124148965	3.488748789	1.231147647	2.221963882	1.343224049	3.502664328	0.240361407	0.971014202	0.224665836	0.902471066	0.188722	0.808666	1.005322337	0.482715756	0.828740895	0.15064761	0.93910408	0.214504734	0.758258939	0.038279969	0.31474942	0.229902312	0.967471898	0.208344832	0.81188798	0.006342782	1.033118367	0.26172176	1.00209856	0.247112364	0.941160262	0.214287758	0.868984461	0.521099985
-1	613	1.075733781	1.138683915	0.841723263	0.893166244	1.2343539	1.173546076	1.267607093	1.353701115	1.208099246	0.61376369	1.256624818	2.08458519	1.160688281	2.077554703	1.002184749	2.075608253	1.293437123	1.673802018	1.258839488	2.048333406	2.054791212	1.20937705	2.051303625	1.135139346	2.0309601	0.988819	1.236936927	1.628923893	1.226424694	1.961301804	1.261156559	1.972755075	1.012095451	1.414939046	0.36898461	1.97895658	1.292985797	1.121340632	1.263686538	0.418870538	1.210727453	1.931311131	1.175539732	1.914125562	1.092355847	1.861376166	0.936194479	1.537499666
-1	614	0.092838883	0.855976284	0.065629013	0.654753566	0.989370644	0.106298707	1.032002926	0.337686628	0.786870658	0.0433123	1.590187311	2.194535971	1.895330668	2.258702993	2.265809059	2.160627604	1.477632046	2.209059954	1.944504738	2.287019968	2.009285212	1.565134883	2.057593107	1.790071249	2.19628	2.04812	1.476440549	2.075969458	1.828911543	2.463639975	1.516180992	2.209810257	1.650605202	1.871731043	2.068857908	2.170598507	1.426466823	1.905943513	1.793249369	2.158976316	1.506677032	2.087780476	1.595522285	2.133174896	1.822846532	2.25342536	2.08280468	2.105985403
-1	615	1.202649951	1.296504498	1.188876271	0.899917126	1.412515521	1.210850716	1.45240891	1.342886209	1.35842967	1.104399681	1.45357585	2.570889711	1.345181704	2.615104675	1.213229179	2.565736055	1.494934201	1.922000051	1.444617629	2.920773506	0.281261921	1.155955315	0.262638867	1.071170688	0.221041	0.944739	1.19000864	0.573824108	0.997617483	0.181712881	1.227217197	0.290049016	0.905130863	0.040889196	0.261675537	0.305695087	1.256956935	0.216263309	1.074421167	0.005377552	1.158028007	0.217655703	1.126216173	0.204645768	1.044216752	0.176868871	0.893298388	0.511243522
-1	616	0.179761007	1.020427823	0.143152356	0.832248449	1.112142801	0.195776448	1.143682361	0.545342863	0.950225234	0.104930922	1.089872599	0.170315668	0.997580469	0.137046903	0.83713305	0.176473081	1.127745867	0.505680084	0.927317321	0.102473751	0.292711854	1.172328949	0.269994289	1.093135953	0.217754	0.943614	1.202121735	0.643619597	1.033356547	0.162270784	1.116717219	0.2467352	0.856540978	0.04517898	0.296765357	0.268017292	1.148497224	0.247411221	0.97444427	0.0079067	1.179050088	0.339001209	1.148843884	0.325183839	1.071193933	0.293516397	0.919784188	0.650969565
-1	617	0.210447326	0.92222923	0.175380394	0.719463348	1.008633018	0.225149646	1.037238717	0.495136291	0.858787417	0.135509521	0.994653642	0.241326258	0.928849339	0.207174122	0.818486273	0.2586326	1.02366817	0.631032407	0.897673249	0.182312235	1.872550964	1.25412941	1.833530307	1.140963316	1.73379	0.948745	1.291063428	1.487464547	1.219086289	1.64167428	1.200019479	1.764646292	0.930088997	1.190071464	0.310099065	1.800964594	1.237001896	0.962300181	1.165300369	0.353581518	1.337327838	1.972455382	1.303497076	1.934001923	1.194713712	1.830931783	0.979701698	1.569076538
-1	618	0.554551899	1.217933774	0.449362069	0.922911465	1.346931458	0.59969753	1.396173716	1.084938645	1.25366497	0.326950848	1.401087642	2.299379349	1.295017958	2.296072483	1.093211293	2.251005173	1.444218516	1.847605824	1.400513768	2.172656298	2.830498695	1.348987341	2.820680618	1.250364661	2.76934	1.04258	1.38448298	1.930370212	1.359291673	2.553300142	1.415108562	2.669163704	1.154179454	2.104490042	0.445298463	2.670309067	1.452464938	1.521396995	1.419701099	0.591022134	1.374367833	2.84231019	1.337035298	2.796189547	1.249046922	2.663295746	1.073118567	1.951546907
-1	619	0.084613785	0.837425113	0.061643235	0.604675412	0.939512849	0.095086694	0.974632859	0.306148767	0.752595365	0.038455043	1.241298199	4.987491131	1.236992598	5.044451237	1.166903257	4.779908657	1.247418165	2.6726408	1.410038352	4.704995155	0.240234658	0.990300953	0.224960938	0.965069115	0.189947	0.935996	1.014805675	0.503461838	0.883278549	0.152551949	0.960236073	0.216329142	0.810235441	0.03999589	0.355610728	0.231407687	0.977616847	0.223497882	0.86407274	0.007041952	1.041753173	0.264819384	1.02024591	0.250847965	1.00314045	0.219426572	0.993712068	0.541983604
-1	620	1.210502267	2.034072638	1.491464019	5.305597782	1.523796797	1.140371561	1.41107142	3.385760784	2.145651102	2.09935236	1.241395473	3.893065929	1.188455939	4.017860889	1.072641015	3.8298769	1.263898015	2.173601151	1.316407442	4.091758251	1.984405041	1.511158824	2.053049088	1.774738431	2.23208	2.0091	1.406407475	2.1802001	1.83658874	2.40987587	1.554400563	2.042668343	1.625880718	1.711297393	1.633488417	1.982986689	1.454492331	1.696454883	1.854632854	1.613640189	1.510885715	2.118448496	1.61382699	2.173130512	1.865753651	2.300896645	2.152396917	2.260116339
-1	621	2.802709818	1.114830852	1.986827612	0.282428741	1.325671196	3.044636011	1.372943401	1.165148139	1.172530532	0.287080199	1.091381788	0.165242508	0.998676658	0.133697659	0.836748123	0.173562884	1.12880981	0.498829424	0.924579144	0.10083124	0.261113554	1.169920802	0.24353449	1.087690115	0.203694	0.943821	1.200963974	0.589657605	1.014097571	0.162916616	1.116010189	0.241661966	0.852037668	0.041163914	0.298126668	0.260667205	1.147697091	0.228045374	0.961837053	0.007029205	1.181138515	0.299034774	1.150431991	0.284972996	1.069096446	0.253128201	0.914592385	0.60126847
-1	622	1.43631506	1.303715348	1.333873391	1.175654531	1.309083819	1.471046209	1.309432507	2.079868793	1.435907483	1.199428797	1.27396822	2.256253481	1.249064565	2.262493134	1.200648785	2.233322382	1.291575193	1.934096694	1.378187895	2.210050821	0.272172272	1.048716187	0.254766017	0.952687144	0.214253	0.789999	1.085921288	0.540111959	0.88864702	0.170460239	1.012507081	0.243410006	0.767540693	0.040018536	0.273830771	0.260113269	1.044159651	0.211919457	0.86926949	0.006153925	1.111474752	0.291636318	1.076041341	0.275505543	0.984342694	0.238728955	0.846685886	0.576785505
-1	623	5.253167629	1.423680782	5.229134083	1.285172582	1.432872653	5.209930897	1.431661963	2.577517271	1.554239511	4.851703167	1.730728745	2.314586878	2.026342869	2.34367013	2.328713655	2.266342163	1.613734245	2.288804293	2.070023298	2.286948919	0.281889021	1.058677197	0.264221936	0.980944812	0.223049	0.825047	1.088150859	0.568029881	0.918933272	0.178686187	1.111465931	0.267025739	0.834883094	0.044144411	0.274027437	0.285762668	1.143603921	0.230687544	0.958711863	0.006425994	1.068787456	0.306397706	1.041607738	0.29204458	0.971731782	0.259366304	0.854004681	0.58484304
-1	624	3.7207973	1.753047705	3.932382107	2.639669418	1.448639631	3.631226778	1.355588198	2.908012152	1.854324341	4.283780575	0.947107732	0.173745647	0.887433946	0.146004006	0.792748928	0.184708178	0.973164856	0.468565822	0.821964383	0.121783815	1.680011153	1.432020903	1.687982082	1.682009459	1.70316	1.86186	1.332445741	1.775159478	1.70849824	1.705505013	1.47297132	1.717134476	1.488432169	1.276229143	0.953236103	1.710986733	1.380125284	1.244578004	1.717138648	0.777138233	1.295029283	1.60197866	1.390546203	1.606764197	1.628709912	1.640377522	1.821559429	1.709462047
-1	625	3.859091043	1.572774172	3.71522975	1.228996158	1.534622908	3.824100494	1.488550663	2.09834528	1.593447566	2.92745924	1.309973359	1.914849281	1.217503428	1.926544309	1.05382514	1.898943782	1.34761703	1.672288537	1.309965968	1.917035222	2.67823267	1.278110623	2.672868013	1.196443319	2.6124499	1.02987	1.308131695	1.852244258	1.298377275	2.391936302	1.329517484	2.244925499	1.067275643	1.769484878	0.395641834	2.254582167	1.361541033	1.291345954	1.338284254	0.495587289	1.288098454	2.59472394	1.253795385	2.570423841	1.174395919	2.491217375	1.015739441	1.815033913
-1	626	0.126765415	1.008287311	0.092852689	0.983890593	1.083137274	0.142750725	1.110187888	0.444044918	0.929997683	0.068737134	1.701983929	2.38142705	2.106849432	2.632908821	2.775394678	2.289717913	1.564553022	2.705636024	2.185910225	2.979406834	2.034279346	1.672287703	2.073149204	1.938659787	2.1752501	2.2174399	1.567924857	2.154225826	1.974011779	2.300364733	1.619342923	2.166809082	1.790082812	1.998912454	2.351433992	2.110944033	1.512123942	2.071130276	1.953295827	2.402082443	1.603621721	2.339720964	1.712847114	2.404691219	2.008579493	2.600238323	2.418795824	2.40692997
-1	627	0.336359322	1.531953454	0.251503468	1.239911675	1.358155608	0.365454435	1.291419268	0.939923942	1.497062325	0.100952178	0.938893855	0.164139897	0.869937301	0.13714385	0.767957151	0.175639704	0.96804136	0.447047859	0.802339911	0.114911713	1.718654394	1.426678419	1.735278249	1.670112967	1.77502	1.84656	1.328675389	1.825383067	1.704851151	1.800694108	1.47188282	1.771266341	1.499795914	1.346576571	1.037945032	1.755963683	1.378873944	1.318720341	1.724677324	0.865086138	1.290257454	1.63665688	1.384807944	1.651044488	1.618649125	1.715550423	1.823865891	1.767126679
-1	628	4.694147587	2.199629545	5.233213425	2.775923967	1.811367512	4.489554405	1.688924551	3.711427212	2.345861673	6.178993702	1.141365409	0.225691155	1.044384241	0.197447911	0.868556261	0.237128571	1.179141402	0.513655722	0.960687816	0.1699218	2.150240421	1.3557266	2.11271143	1.257421494	2.0040901	1.02931	1.389353871	1.716046572	1.350227237	1.816458702	1.403481722	2.245195627	1.063708067	1.411891699	0.312313676	2.258797646	1.440773726	1.085799932	1.390696406	0.351783663	1.497806311	2.386688709	1.464092135	2.360153198	1.367609501	2.272777796	1.1452564	1.881924748
-1	629	0.089829341	0.802849531	0.050836354	0.15501152	1.067294359	0.106268838	1.136587977	0.185984105	0.699603677	0.006370793	1.113063455	0.197798282	1.018605947	0.17211315	0.852884054	0.208893001	1.150402427	0.499140322	0.937793195	0.148498297	2.175068378	1.445754647	2.15171814	1.352466822	2.0901301	1.17874	1.47986567	1.822037458	1.447999716	2.005033493	1.375069141	2.221479177	1.058439732	1.398738027	0.351575404	2.23231554	1.410836697	1.11045742	1.3722893	0.401893049	1.516329408	2.450105667	1.481430411	2.432285309	1.380441666	2.371367216	1.170007825	1.922365665
-1	630	3.139857531	1.893448472	2.954521894	2.066637754	1.624169946	3.176324129	1.52234602	2.554980516	1.968100071	2.427702427	1.652540565	2.193500996	1.928429961	2.247984171	2.183264971	2.163690567	1.542009711	2.206535578	1.966974854	2.277520895	0.340747535	1.133249402	0.320626229	1.037963152	0.273091	0.82082	1.165649056	0.627728403	0.978225112	0.219879016	1.083474755	0.222595811	0.80293721	0.040373314	0.270913303	0.241912276	1.113509536	0.213603601	0.935855448	0.006004702	1.190345526	0.339915276	1.161491275	0.321073562	1.082310557	0.278560698	0.959983647	0.681001961
-1	631	3.374480248	2.113618135	3.952329874	5.674819469	1.639860153	3.218211651	1.517673254	4.345955849	2.31618762	5.616152763	1.304545403	2.098548651	1.375993013	2.110120296	1.485134602	2.084485292	1.303751588	1.944361925	1.493769526	2.080089092	0.275228947	1.063436389	0.25739637	0.963550866	0.215886	0.790826	1.101266384	0.547469437	0.899577916	0.170980096	1.02707994	0.245513812	0.770518363	0.039614085	0.268365294	0.262270182	1.059822202	0.20968914	0.879747391	0.006017386	1.126752377	0.29022032	1.090570092	0.273855388	0.994948447	0.236660764	0.852530181	0.581839144
-1	632	0.090327062	0.977994978	0.061724339	0.937467635	1.049784064	0.104275927	1.085186005	0.398596883	0.898243487	0.039894838	1.056401253	0.181108311	0.980948865	0.152628347	0.858763754	0.192532673	1.086423516	0.496132106	0.905974686	0.1275056	0.279867083	1.014417291	0.262721896	0.938009143	0.222702	0.799998	1.043853283	0.549411178	0.88007921	0.179369509	1.065432906	0.261816621	0.805004716	0.042519923	0.282630146	0.279167891	1.097536206	0.224336624	0.919444859	0.006456725	1.068553209	0.307867348	1.040439367	0.291683078	0.966839433	0.254442841	0.839955211	0.590155303
-1	633	2.643774271	1.089536309	2.506750107	0.875549078	1.188359976	2.68906498	1.224014997	1.625962138	1.180505157	2.271258593	1.343275547	6.851508617	1.392484188	6.923141003	1.398011684	6.592712402	1.332144618	3.692298651	1.641832709	6.53303957	0.262693375	1.033453703	0.246112362	0.953710318	0.207596	0.817421	1.066849947	0.53077203	0.88593936	0.16613318	0.994159937	0.237100765	0.772964716	0.040703755	0.284589052	0.253536344	1.023125052	0.217245743	0.860719502	0.006460729	1.092208147	0.291746378	1.060868502	0.276643425	0.985828578	0.242159024	0.868133962	0.571399629
-1	634	0.169583812	1.023832202	0.149249598	0.851158559	1.103886843	0.180306494	1.140180349	0.525131881	0.941823006	0.131102681	1.374133348	2.311340809	1.26986444	2.290336609	1.058441162	2.276849031	1.415044189	1.823081255	1.374478459	2.168942213	2.574426889	1.322913647	2.576961994	1.232997537	2.5643699	1.03271	1.355790257	1.85835743	1.336437583	2.424086094	1.380350232	2.442221165	1.115603209	1.842803359	0.40167892	2.450582504	1.417444587	1.363360763	1.372771978	0.507471263	1.338683724	2.528906107	1.300777316	2.491959095	1.209519744	2.384628773	1.029351592	1.808449984
-1	635	0.094417267	1.094091296	0.07344462	0.908446968	1.188549519	0.104167342	1.220557451	0.446870238	1.007933974	0.051802337	1.139919162	0.17994161	1.038508773	0.143590733	0.861935556	0.186226055	1.180610538	0.526863694	0.965295911	0.105756067	0.335628778	1.235441208	0.307970077	1.15155232	0.244756	1.00071	1.266865015	0.709456801	1.092798591	0.178393438	1.17137289	0.2681261	0.882973254	0.044939619	0.294488341	0.292817742	1.205733657	0.244190067	1.0207901	0.007450021	1.241775632	0.378217757	1.210113764	0.36332339	1.129031658	0.329247594	0.972156167	0.703594327
-1	636	0.224281877	0.923866689	0.19658941	0.839135349	0.9903	0.23579289	1.015817642	0.612724841	0.888949513	0.161449611	0.952760279	0.185481548	0.897136331	0.155295268	0.805419683	0.196681082	0.976968288	0.49597773	0.836363614	0.127868325	1.658165336	1.438912988	1.664135218	1.712703466	1.68046	1.93154	1.335350871	1.77667439	1.735527873	1.684213042	1.477294445	1.678968191	1.499921203	1.214468956	0.881254375	1.675410032	1.381214857	1.189907551	1.736932039	0.644596517	1.296569347	1.567044497	1.395405173	1.568793178	1.65527606	1.591793895	1.874582887	1.698245049
-1	637	1.042390227	1.0757972	0.848365247	0.698749661	1.2349962	1.127126098	1.286165833	1.266864657	1.125200152	0.657047629	1.06490612	0.163556144	0.9987306	0.141908526	0.858932197	0.171602204	1.093023658	0.459601402	0.91747117	0.119376481	2.004047394	1.232790709	1.991457224	1.153375387	1.95803	0.9971	1.2616781	1.605652452	1.240403891	1.907577515	1.284757018	2.026388407	1.018218637	1.39518857	0.354903072	2.034979582	1.318056822	1.10716188	1.280761123	0.406716943	1.362104535	2.114058495	1.331502318	2.095016003	1.244861603	2.034493446	1.065450907	1.715417385
-1	638	3.099977016	1.926292062	3.674176931	2.877714396	1.584688425	2.925028324	1.481361032	3.15171361	2.036933184	4.898852825	1.607628345	2.084123611	1.859930396	2.126561403	2.048371315	2.059734344	1.50297451	2.076531649	1.891749382	2.144684315	0.320850879	1.09793663	0.301393241	0.997193873	0.25575	0.784621	1.132551312	0.595965743	0.937613368	0.205284551	1.052676916	0.219877467	0.781351089	0.039723285	0.26496616	0.238895506	1.084537506	0.209115356	0.900738537	0.005917587	1.157848835	0.323612899	1.126880407	0.305179656	1.039692402	0.263705134	0.90573734	0.643963337
-1	639	0.365848333	1.202816963	0.312776029	1.035286069	1.271900535	0.390457839	1.295947909	0.816959918	1.154388309	0.262215555	1.188893557	0.277266592	1.080962896	0.24030976	0.889710546	0.293128699	1.228421688	0.584535539	1.004143476	0.206861809	0.260491729	1.139221668	0.240889385	1.0365448	0.194821	0.847736	1.176524639	0.560151696	0.967330754	0.14492251	1.21918273	0.378500223	0.856093228	0.040142033	0.299730182	0.398796022	1.252988458	0.219907567	1.060061336	0.006786043	1.18847537	0.235889629	1.14673996	0.218608752	1.024786353	0.178645298	0.781996906	0.502990007
-1	640	0.088296726	0.824554682	0.043494187	0.161729336	1.016567469	0.10759306	1.057173848	0.187924728	0.731064975	0.003995562	0.996744633	0.172835648	0.950537682	0.146951512	0.862630785	0.183753073	1.019228935	0.476494998	0.876115143	0.124978483	1.870066524	1.576625347	1.876340747	1.801291466	1.88326	1.95523	1.481513143	1.893897414	1.826658964	1.863356113	1.515981078	2.013943434	1.556481004	1.617971659	1.359058738	1.998283029	1.422772646	1.555358052	1.772902846	1.345443249	1.387736201	1.917165279	1.483328581	1.932594776	1.713157892	1.978569865	1.884700656	1.855573773
-1	641	0.090206876	1.093319058	0.064531177	0.898770809	1.17074728	0.102283537	1.195319295	0.414041221	0.999524295	0.037904512	1.108357906	0.1806411	1.012289643	0.145705	0.841892779	0.188270628	1.147051096	0.509437323	0.936194658	0.108360752	0.266631305	1.191010833	0.246257573	1.106338978	0.200071	0.962927	1.223274231	0.610445976	1.035424948	0.153340012	1.13563025	0.260289699	0.862123489	0.041359391	0.310702473	0.281411797	1.168064117	0.231920317	0.982227504	0.007478873	1.202917218	0.335754067	1.170291185	0.322026938	1.083776355	0.290715098	0.910634458	0.623069048
-1	642	0.390536457	1.571113586	0.357104897	1.634337425	1.483524442	0.408310354	1.436120391	1.049118161	1.510908842	0.348335385	1.09468329	0.125879869	0.994039714	0.103989094	0.813947558	0.135600135	1.133682489	0.459979743	0.924917221	0.082113072	2.24936533	1.419740558	2.181814194	1.360598326	2.02442	1.1530401	1.439876556	1.733227372	1.441787124	1.849443674	1.365502357	1.922542095	1.123144627	1.421390295	0.362069011	1.969829917	1.386135578	1.175195932	1.383637071	0.406052828	1.485072017	2.138161182	1.464715242	2.083170652	1.395551085	1.934137344	1.140039563	1.712789655
-1	643	3.630235195	2.248829603	4.404470921	3.219452858	1.797465324	3.403530598	1.668735385	3.61885953	2.353634357	5.551281452	1.483049393	2.312456846	1.384596944	2.1797719	1.104292274	2.354843855	1.505477905	1.877030492	1.485292673	2.023694277	0.287929386	1.115203023	0.26943627	1.024650216	0.226347	0.830453	1.147787929	0.572764993	0.956325352	0.180268914	1.177917004	0.277011454	0.874158978	0.044968296	0.287314802	0.296976477	1.211433887	0.237331897	1.014361262	0.00657736	1.12750721	0.290102303	1.097357869	0.274989814	1.016731858	0.240185037	0.864804149	0.588241577
-1	644	4.798830986	1.932994723	5.765192509	2.885673523	1.58586669	4.437540531	1.482702255	3.862987995	2.043143034	6.911445141	1.268189311	2.042327404	1.172465324	2.044009209	1.011997581	2.027848244	1.306416154	1.675093412	1.269490838	2.020811319	2.209561586	1.230184317	2.208061218	1.154072881	2.1847401	1.00073	1.258671761	1.695479274	1.249294043	2.083970547	1.282050252	2.043680906	1.031592608	1.507843852	0.379360557	2.049372435	1.314078927	1.171730757	1.286062479	0.441018492	1.235575199	2.091982603	1.200892091	2.074343443	1.119048238	2.018235445	0.963144302	1.615848541
-1	645	1.75189054	1.059091449	1.092829943	0.688222051	1.258814573	1.996564388	1.314731836	0.853499055	1.082547069	0.499240458	1.699748516	2.379739285	1.994517207	2.459005833	2.277748585	2.339283943	1.583534837	2.308523178	2.039413691	2.496540546	0.299917221	1.143191695	0.279979646	1.044801235	0.233138	0.828618	1.178225875	0.593284786	0.97961086	0.18184112	1.095267773	0.252230406	0.799175441	0.038460482	0.247697577	0.269627005	1.12764883	0.203969568	0.941756546	0.005303784	1.203923106	0.306821793	1.171213627	0.289817184	1.083279252	0.251890928	0.94894141	0.64553237
-1	646	4.092854977	1.194811583	3.872038126	0.984700024	1.270591974	4.143075943	1.295788646	2.185566187	1.290077209	3.223195791	1.266409159	1.883438706	1.186404705	1.908613801	1.043081522	1.869523525	1.299991012	1.647058249	1.27921927	1.925545931	2.220123053	1.235075355	2.220086575	1.162170053	2.1954601	1.0165	1.262429237	1.715664864	1.261670232	2.078817606	1.281891584	1.971146584	1.029334426	1.467264414	0.380561531	1.97529161	1.311171651	1.138579249	1.295132995	0.430692077	1.237390041	2.102364063	1.204871416	2.088588476	1.129870176	2.042437315	0.982871473	1.637710094
-1	647	0.107544087	0.959111094	0.083244637	0.656122446	1.065483451	0.117145188	1.099042773	0.421533674	0.891387999	0.048788074	1.03982091	0.164655045	0.960319042	0.133045331	0.82555908	0.172183782	1.073323131	0.480477065	0.885685802	0.101016179	0.25821951	1.115568757	0.24058558	1.039695024	0.199938	0.902196	1.144769549	0.570042551	0.970978856	0.157151729	1.06334126	0.234872594	0.819846809	0.041537907	0.291434348	0.253009111	1.092668533	0.228851214	0.921092927	0.007211669	1.123268843	0.294705451	1.094101667	0.281423181	1.018750668	0.251161009	0.878484428	0.578378797
-1	648	0.210640475	1.061384678	0.162113145	0.946171284	1.118845344	0.232776105	1.140586138	0.564711034	0.989933252	0.119356163	1.034150362	0.167281345	0.944032431	0.142221719	0.78116709	0.178144172	1.0704211	0.442096293	0.863542676	0.118888006	2.046789169	1.342278242	2.019371033	1.246035099	1.94636	1.06384	1.376476049	1.670611978	1.334204793	1.850213885	1.284188747	1.986445427	1.002355218	1.315039158	0.33571437	2.005623579	1.317367196	1.051981449	1.275316477	0.381190538	1.415312529	2.170259237	1.383076191	2.14598465	1.287981391	2.072114468	1.085646987	1.747985482
-1	649	1.389609814	1.468095541	1.368680835	1.264772058	1.438097954	1.383900762	1.397398949	1.318519235	1.435964823	1.065059423	1.665551662	2.602710724	1.932132602	2.619880199	2.135970593	2.533032179	1.556011319	2.269529819	1.977440834	2.50359416	0.275678873	1.024146557	0.258555263	0.951095879	0.218647	0.810668	1.052700162	0.552607715	0.891377985	0.175614372	1.0753721	0.260170788	0.815813482	0.043183513	0.276958555	0.278169334	1.10634172	0.227310941	0.928889275	0.00646007	1.033680081	0.298086494	1.007026196	0.283878624	0.939861476	0.251417637	0.827308118	0.566791058
-1	650	2.273332119	1.096742868	1.703944921	0.187596023	1.331839204	2.42062068	1.369212031	1.04358232	1.155579805	0.223452985	1.052436948	0.167583212	0.967954397	0.135343492	0.820378304	0.174535945	1.087494254	0.487638146	0.895326257	0.102215745	0.264594406	1.130232692	0.245477036	1.055232525	0.201512	0.917358	1.159057975	0.59099102	0.989147902	0.155153975	1.075249791	0.236735493	0.830294907	0.042656034	0.294615805	0.255714893	1.105213523	0.235471413	0.934120119	0.007561048	1.136413455	0.310648084	1.106958747	0.29754591	1.031645179	0.267635077	0.887589157	0.598801911
-1	651	0.347887129	0.933397055	0.325105131	0.677918255	1.024228096	0.358579367	1.051209807	0.529598653	0.872505128	0.311459422	0.979561031	0.186472774	0.917961359	0.159710348	0.815924644	0.19789809	1.00673461	0.476019949	0.848906159	0.137524173	2.021687984	1.579568267	2.051413298	1.830691457	2.12328	2.0853601	1.479566932	2.056851387	1.86788857	2.197187901	1.510768175	2.070045471	1.628093481	1.815537095	1.735372067	2.041490316	1.415761232	1.790679216	1.788665414	1.755807996	1.378571987	1.953274965	1.474689364	1.984260917	1.717455149	2.045824051	1.947595954	1.923952937
-1	652	0.210797623	1.00700593	0.207959324	0.915467381	1.082525492	0.212685317	1.112174511	0.64898175	0.970038831	0.205321759	1.032636285	0.182755351	0.973672986	0.154732376	0.886482775	0.193895772	1.061610818	0.480293512	0.891515732	0.128599033	0.270810872	1.006088614	0.253396839	0.926038682	0.21271	0.777974	1.036109209	0.539537907	0.869176447	0.168540031	1.054414511	0.257708848	0.790701449	0.041089509	0.275481164	0.274681419	1.086828828	0.216870144	0.908698261	0.006254188	1.059869766	0.286641359	1.031118155	0.270513177	0.953967452	0.233516663	0.825473309	0.570298076
-1	653	0.058059342	0.896363974	0.037500951	0.559388638	0.997024477	0.067828082	1.023874044	0.29014954	0.812912047	0.021493744	0.965359688	0.174956709	0.9218117	0.149428487	0.844560564	0.185122535	0.987240255	0.479415834	0.852324724	0.126988411	1.681541562	1.438134074	1.683404207	1.672626257	1.68229	1.81918	1.3404212	1.736001372	1.696567178	1.662434578	1.478716373	1.736367106	1.480050445	1.321104288	1.017815113	1.734714746	1.389041662	1.280433774	1.705643654	0.920829237	1.306253672	1.634575963	1.399356365	1.635823369	1.622760534	1.661667585	1.786481977	1.691125751
-1	654	0.198166981	1.12814188	0.149231032	0.825869262	1.25109601	0.22207211	1.292942047	0.606495142	1.072740316	0.1122301	1.498456597	2.968410492	1.371351361	2.989979744	1.045809746	2.943619013	1.541753411	2.225552559	1.506302357	2.935812473	0.29104948	1.205169916	0.274722487	1.071217895	0.236666	0.706074	1.241773605	0.525890112	0.981529891	0.19669649	1.290865183	0.579475522	0.915898383	0.04383944	0.299655199	0.627451897	1.326482654	0.236200899	1.151258349	0.006543551	1.209909797	0.302392393	1.180689096	0.285691291	1.109767079	0.245342016	0.990748227	0.648153663
-1	655	0.293302774	1.061276436	0.230215043	0.752560198	1.17870295	0.323239982	1.212737083	0.805541277	1.092288971	0.176687375	1.098679662	0.322060525	1.123413086	0.266500622	1.125805497	0.340671569	1.097070336	0.873125553	1.108442307	0.215519696	0.262517363	0.967248857	0.246117845	0.898649037	0.207897	0.771953	0.994702578	0.522000015	0.841602564	0.166612893	1.016247511	0.245440409	0.782185912	0.041335575	0.280833662	0.262251228	1.046075106	0.219399482	0.878596902	0.006425664	1.019976377	0.291568011	0.994128108	0.276534289	0.929793715	0.242052034	0.82095629	0.562713027
-1	656	0.100845642	0.967607856	0.065320656	0.504929781	1.124514103	0.116263211	1.171768546	0.315934926	0.864443362	0.039908305	1.38182199	2.477149487	1.280026793	2.477173328	1.110003948	2.501582623	1.421670794	1.905918598	1.384075046	2.539624691	0.263430357	1.11836195	0.248478726	1.037677169	0.214234	0.895186	1.149213314	0.576393843	0.969537258	0.178732678	1.165341496	0.243555665	0.893531263	0.043077104	0.30517745	0.261667341	1.199605465	0.237920284	0.999343395	0.00681844	1.127663732	0.273631483	1.096431613	0.259245753	1.014536381	0.227093503	0.878295422	0.570091009
-1	657	1.836871505	1.510343194	2.149634361	1.824682593	1.33920145	1.735939741	1.276663542	1.909060478	1.531764269	2.713365316	0.952137589	0.177163675	0.897376776	0.149734437	0.807560146	0.187816441	0.977041066	0.477196187	0.832200408	0.125371993	1.666941881	1.43530786	1.670673847	1.683812261	1.67709	1.8563499	1.335698009	1.751791477	1.707876205	1.66971004	1.473873377	1.698958755	1.481296897	1.258051157	0.932329416	1.696807981	1.381988049	1.223534942	1.711473465	0.769513249	1.298334122	1.591652989	1.393511295	1.593017817	1.629401207	1.615951419	1.810229182	1.685001016
-1	658	0.146390349	0.934115589	0.083134867	0.595600188	1.12394774	0.175253883	1.180787563	0.327261418	0.840122342	0.046520457	1.410934925	2.528427839	1.299018264	2.475973606	1.046410561	2.489149332	1.453422546	1.902553678	1.408908367	2.329500675	2.592521429	1.356177449	2.587703705	1.264847755	2.54407	1.03238	1.389348865	1.875557303	1.370665312	2.367783546	1.407722473	2.425452948	1.13255465	1.788027644	0.386632621	2.442280531	1.447699189	1.329423666	1.385744333	0.479703993	1.368671536	2.603426933	1.328778625	2.566492796	1.229362249	2.450185537	1.028675437	1.832383156
-1	659	0.176669985	1.078125715	0.142619357	1.049552679	1.124089837	0.192507759	1.147209287	0.558582425	1.010238767	0.109691821	1.06745398	0.19015947	0.955160081	0.156468406	0.781637788	0.204385549	1.108435512	0.473516434	0.878158748	0.125866249	0.267446756	1.049812436	0.249403507	0.964018583	0.207242	0.802692	1.081345677	0.552741408	0.904189646	0.161693469	1.09730351	0.266410887	0.806712449	0.039801173	0.269720942	0.283727199	1.130982518	0.212443784	0.943603516	0.00603908	1.103250384	0.272376895	1.072338223	0.256172329	0.988235056	0.219304189	0.850896895	0.570052505
-1	660	0.181916863	0.784970164	0.159294367	0.331835359	0.941907883	0.192395911	0.983431518	0.290845126	0.70754838	0.140871882	0.945459187	0.174530119	0.884103417	0.148615554	0.791487634	0.185760483	0.973255873	0.461308986	0.816028714	0.127364978	1.778226256	1.422434449	1.798749328	1.652658701	1.84699	1.8334399	1.32823813	1.848215699	1.691400409	1.88429904	1.47616744	1.865687847	1.528615713	1.502007961	1.274729013	1.844459414	1.384158731	1.475455284	1.731737733	1.172596693	1.291850924	1.717254519	1.383369327	1.737968087	1.607354641	1.830259323	1.836804152	1.816843867
-1	661	0.062044296	0.748788059	0.039210547	0.230100289	0.924503028	0.072445422	0.972355306	0.190074816	0.659325182	0.00812711	1.505173802	3.418898106	1.732088804	3.515094519	1.797345519	3.300981045	1.405621648	2.196594238	1.779536605	3.416335344	1.679421782	1.206559539	1.662991881	1.1332376	1.63265	1.03861	1.238208413	1.476037979	1.213240623	1.611561775	1.156519651	1.633472681	0.940718532	1.120803475	0.374895126	1.650983453	1.185996175	0.955681384	1.16930604	0.351861626	1.132420659	1.538522601	1.096215129	1.514811158	1.015012026	1.46857965	0.908645093	1.32873714
-1	662	0.311189532	1.110311508	0.255482942	1.001678586	1.145440459	0.336014926	1.164196491	0.77493006	1.075511694	0.198829263	1.304631472	2.16150856	1.238206387	2.16559267	1.089518785	2.146984577	1.331750035	1.774477243	1.342934728	2.136410475	2.042973042	1.22943449	2.034209251	1.150625587	2.0090301	0.995456	1.258630395	1.622021317	1.239057899	1.958047748	1.28177011	2.034549236	1.021681428	1.422560453	0.362346619	2.041499615	1.315462708	1.124730349	1.277900815	0.417034	1.229762912	1.903328776	1.192823052	1.88324213	1.103144526	1.821739554	0.933873117	1.518439412
-1	663	0.132662341	0.963056743	0.101124823	0.810914695	1.018835187	0.145915076	1.039673567	0.460183412	0.898229182	0.058972321	1.205728531	1.784166574	1.108896732	1.784614086	0.979397476	1.786753774	1.237850428	1.480193257	1.188845754	1.807638884	1.896340489	1.457949042	1.930779457	1.697131753	2.0200901	1.95128	1.363725185	1.965725541	1.739613295	2.128926277	1.506194353	2.006314278	1.627142549	1.771325707	1.793884754	1.970639348	1.41126585	1.783201694	1.787579536	1.787152886	1.46519649	2.094853878	1.564486027	2.131716013	1.81588769	2.198198557	2.077829361	2.095860004
-1	664	3.789805412	1.464863181	3.892839909	1.393240094	1.371771336	3.729769945	1.317700386	2.534522295	1.539019823	3.82792592	1.209706426	3.404697657	1.175316811	3.404763222	1.083854675	3.269661427	1.226693153	2.073000669	1.307760119	3.126661062	0.244924933	0.989853442	0.229260504	0.933835447	0.193121	0.851759	1.020569921	0.500923097	0.859835029	0.154576972	0.956271648	0.219637111	0.776937962	0.039537556	0.320984632	0.235095516	0.981191695	0.216387913	0.838609099	0.006686325	1.047436118	0.269180268	1.019357085	0.254818082	0.970094502	0.222293243	0.908125043	0.539713502
-1	665	0.094417267	1.094091296	0.07344462	0.908446968	1.188549519	0.104167342	1.220557451	0.446870238	1.007933974	0.051802337	1.139919162	0.17994161	1.038508773	0.143590733	0.861935556	0.186226055	1.180610538	0.526863694	0.965295911	0.105756067	0.335628778	1.235441208	0.307970077	1.15155232	0.244756	1.00071	1.266865015	0.709456801	1.092798591	0.178393438	1.17137289	0.2681261	0.882973254	0.044939619	0.294488341	0.292817742	1.205733657	0.244190067	1.0207901	0.007450021	1.241775632	0.378217757	1.210113764	0.36332339	1.129031658	0.329247594	0.972156167	0.703594327
-1	666	0.26651907	1.083045721	0.201854706	0.970047593	1.18681109	0.294835478	1.231894135	0.662767529	1.017547607	0.140187025	1.419842601	1.100004315	1.287098646	1.023857117	1.03684783	1.042364717	1.467609644	1.316723585	1.343205571	0.962688982	5.507143021	1.444230437	5.404696941	1.32710278	4.9012399	1.03787	1.480780005	2.599663734	1.468351483	3.760111809	1.446498513	1.216507554	1.319646716	2.875114918	0.503805578	1.289563417	1.486745596	1.934690475	1.394551516	0.82767719	1.435720801	3.271968365	1.399879456	3.204313517	1.311786056	3.00284791	1.083503604	2.065409422
-1	667	0.109509788	0.914089143	0.068928584	0.739600837	1.08041203	0.13004519	1.137364388	0.336231172	0.827087104	0.03872456	1.333816409	2.06377244	1.222062349	1.990103602	1.006771326	2.087385416	1.372443199	1.682796597	1.316232562	1.92257762	0.272763968	1.061200023	0.255979121	0.983468652	0.217013	0.826962	1.089920521	0.555870354	0.91988945	0.175425991	1.112715602	0.259514898	0.844892859	0.042713899	0.284880936	0.278009474	1.143452764	0.229187623	0.961857498	0.006561435	1.070363045	0.277813137	1.042958021	0.263500541	0.970473111	0.230694309	0.837899268	0.561704397
-1	668	0.181916863	0.784970164	0.159294367	0.331835359	0.941907883	0.192395911	0.983431518	0.290845126	0.70754838	0.140871882	0.945459187	0.174530119	0.884103417	0.148615554	0.791487634	0.185760483	0.973255873	0.461308986	0.816028714	0.127364978	1.778226256	1.422434449	1.798749328	1.652658701	1.84699	1.8334399	1.32823813	1.848215699	1.691400409	1.88429904	1.47616744	1.865687847	1.528615713	1.502007961	1.274729013	1.844459414	1.384158731	1.475455284	1.731737733	1.172596693	1.291850924	1.717254519	1.383369327	1.737968087	1.607354641	1.830259323	1.836804152	1.816843867
-1	669	0.057653505	0.91313827	0.038564343	0.465743899	1.085473418	0.06527169	1.1326828	0.229892328	0.801847458	0.018839929	1.089624643	0.175661609	0.9972139	0.141785949	0.834191561	0.182490394	1.127212644	0.503806412	0.923163414	0.106112696	0.277146429	1.172396779	0.255943924	1.093187213	0.207569	0.952443	1.202782273	0.621135712	1.026925087	0.157676205	1.116077662	0.252497256	0.851025343	0.042301279	0.300453305	0.27328524	1.147630453	0.234737054	0.969218075	0.007486662	1.180733919	0.339496285	1.149661899	0.325905889	1.069184184	0.29479	0.911225498	0.629488647
-1	670	1.35458982	1.085761666	1.251404285	0.872621238	1.189822793	1.393865108	1.22513926	1.201247454	1.135236621	1.172626138	1.05135107	0.199687108	1.020588756	0.169284165	0.95897311	0.209640414	1.06774044	0.59534502	0.972299814	0.139997199	0.262848347	0.972185493	0.24635987	0.89865917	0.207897	0.765842	1.000953436	0.520443976	0.841112077	0.166353807	1.011993527	0.244620934	0.776041806	0.040895998	0.279951543	0.26137054	1.04215312	0.216961101	0.873071849	0.006352291	1.025986433	0.288088202	0.998850167	0.272799522	0.929590702	0.23776117	0.815795362	0.559232235
-1	671	2.563192844	1.292559743	2.78220582	1.64271009	1.311336994	2.50202632	1.323361993	2.191900015	1.413602471	3.335122824	1.655209303	3.322681189	1.934928894	3.341106176	2.131931782	3.220625162	1.540891886	2.559718847	2.010151625	3.168600559	0.268220603	0.999206424	0.251522481	0.929789841	0.21261	0.796421	1.026641846	0.538608849	0.871230364	0.170573354	1.049339414	0.25258106	0.80291599	0.042452682	0.278225899	0.270098239	1.079444766	0.224654287	0.908081114	0.006483331	1.007328749	0.28652817	0.981467664	0.272588074	0.916968465	0.2407047	0.808181643	0.549247086
-1	672	0.299020678	1.021517634	0.197642073	0.843589008	1.117879152	0.349540263	1.153864145	0.685000718	1.026496172	0.147961736	1.201948762	2.232738256	1.139577508	2.219214916	1.035075903	2.212040901	1.227579236	1.741917133	1.250422955	2.143022776	0.25667119	0.994592547	0.240123227	0.895244658	0.201723	0.734345	1.033815145	0.500674367	0.830642641	0.160639778	0.960279405	0.222215846	0.733542085	0.038079754	0.271445781	0.238429308	0.994338095	0.201889873	0.811659098	0.005938409	1.061169147	0.274942219	1.024737954	0.259460062	0.932255864	0.224386439	0.802372396	0.540374875
-1	673	0.108822159	1.100020409	0.089361712	0.929988086	1.192483068	0.119404316	1.228153825	0.469736695	1.005524516	0.079297744	1.390884638	2.388054371	1.283905029	2.365916967	1.098084807	2.396944284	1.430593967	1.847485065	1.385311842	2.41055131	0.298382729	1.11819005	0.281309277	1.039174676	0.24215	0.896939	1.147878647	0.595012546	0.972530484	0.201971099	1.170918226	0.286128193	0.884564102	0.042984881	0.306580365	0.304432094	1.203141689	0.234173402	1.014984131	0.006810623	1.125622749	0.272420347	1.096482515	0.257016689	1.018924117	0.221494764	0.878123522	0.574668288
-1	674	1.69785583	1.878217459	1.900889874	2.71563077	1.549433708	1.631086469	1.445569873	2.820268869	1.986624599	2.317864656	1.025521159	0.199992791	0.928412974	0.171246305	0.779038846	0.212155759	1.057595372	0.482961774	0.858095527	0.147650614	2.104437828	1.602652431	2.142021656	1.860577941	2.2376399	2.1603899	1.502098084	2.125019312	1.900804996	2.356753826	1.535049796	2.129486322	1.682293653	1.94210124	1.961762309	2.097700119	1.438686848	1.926271558	1.821090579	2.030800343	1.419741392	2.067890644	1.518847823	2.105823517	1.774575114	2.182020903	2.053724289	2.026257515
-1	675	0.180326983	0.896715224	0.146924227	0.589875042	1.000066996	0.196021184	1.032739043	0.376286149	0.824394703	0.12389107	0.985811055	0.187378168	0.920205474	0.16035156	0.812140405	0.198872745	1.013367534	0.477795184	0.851127088	0.137890249	2.040054321	1.587936401	2.068212271	1.840640306	2.1354699	2.09464	1.48737669	2.061824799	1.877861142	2.198928595	1.519994855	2.110690355	1.638252497	1.842625856	1.744874239	2.08241272	1.423921585	1.809395313	1.802633882	1.777925491	1.38826406	1.995202065	1.485977054	2.026064873	1.733423352	2.088322878	1.966192842	1.946526289
-1	676	0.115758665	0.827268302	0.086553015	0.510126114	0.928602219	0.127388939	0.962787926	0.353516132	0.760486424	0.051884994	0.937887549	0.161774844	0.867719352	0.134760812	0.764319479	0.173340738	0.967385352	0.445111036	0.80020529	0.112666808	1.716767311	1.427483916	1.734619975	1.673731208	1.77698	1.8529201	1.329106212	1.831956267	1.708949566	1.805770516	1.472108841	1.766968846	1.500115156	1.336834192	1.021871924	1.751107216	1.378811955	1.310106039	1.727282524	0.837914944	1.290241122	1.631352663	1.385094047	1.646250963	1.621798992	1.7116853	1.828767061	1.770401835
-1	677	0.190140754	1.050589442	0.1723921	0.804165602	1.172932386	0.199492484	1.212125301	0.588173628	0.985267937	0.158960864	1.152243018	0.22196123	1.062697291	0.191484466	0.905329943	0.234842375	1.187007546	0.529447258	0.9806813	0.163146883	2.15381217	1.348298311	2.125407934	1.255719662	2.0478201	1.08245	1.381703615	1.72254622	1.347603321	1.937988281	1.41152966	2.268682957	1.075993061	1.438109636	0.321922779	2.281139135	1.444495916	1.108560324	1.414973855	0.361357212	1.486406207	2.269986153	1.453122735	2.253864288	1.357475877	2.21096015	1.12977016	1.853826642
-1	678	2.950020313	1.358074427	2.662023544	1.128110528	1.461117506	3.020492554	1.487113476	1.916508317	1.444620967	2.397366762	1.166373372	0.146193102	1.051603317	0.11444965	0.840775132	0.156839162	1.21012044	0.487570018	0.970856845	0.081513233	0.248135954	1.258342743	0.231384397	1.164649487	0.194138	1.02582	1.293758988	0.612015128	1.08415401	0.159650758	1.193064928	0.22678718	0.893462658	0.039916452	0.295286834	0.246035695	1.229529738	0.224630237	1.015031099	0.006630827	1.278292179	0.310571909	1.243736625	0.29460144	1.151087523	0.258895099	0.977582932	0.64044857
-1	679	2.740032911	1.235801816	2.125184059	0.950826526	1.330771089	2.952258587	1.361531973	1.856084824	1.346656322	1.296484351	1.057937145	0.194808438	0.964338839	0.164005816	0.829467535	0.20748806	1.09624815	0.487365067	0.887046933	0.135497898	0.274331123	1.041259408	0.256222725	0.957973182	0.213845	0.803625	1.07235992	0.555530667	0.899620056	0.167427108	1.092064261	0.271394879	0.812614858	0.042211078	0.279885828	0.288640559	1.125429869	0.222222999	0.943070412	0.006424973	1.095256805	0.286605209	1.065052509	0.26977998	0.983598232	0.231102988	0.847113907	0.580437779
-1	680	0.100285083	0.905419588	0.083831094	0.661924899	1.008438826	0.107405417	1.041285038	0.407404631	0.841478288	0.065923221	0.980927885	0.160625443	0.908058822	0.129465654	0.773516595	0.168476135	1.010523796	0.452878207	0.834587455	0.098858237	0.242067128	1.041954994	0.226500735	0.97817862	0.190279	0.862297	1.068749428	0.530809462	0.909035087	0.151184112	0.992347062	0.215650156	0.787222266	0.042523071	0.293261081	0.231276214	1.018555403	0.233454302	0.863524437	0.00773039	1.043818951	0.264872938	1.016378403	0.252818555	0.951171577	0.225238875	0.837812066	0.531885087
-1	681	0.059673712	0.889483392	0.046486918	0.603902042	1.004969358	0.066470198	1.037942529	0.282566518	0.795929611	0.029750366	1.488827705	3.808096647	1.690348864	3.955137253	1.783553004	3.746402264	1.403876424	2.483754635	1.777910113	4.069744587	1.826289535	1.236051559	1.791787028	1.122831583	1.70576	0.941014	1.273813725	1.468948722	1.201328635	1.625811696	1.183302283	1.734337449	0.92037189	1.173599362	0.315721363	1.765990973	1.220121026	0.955042601	1.151740193	0.353592932	1.17895031	1.681625724	1.138959527	1.645287514	1.022836685	1.551936984	0.832070589	1.333772659
-1	682	0.343102992	1.047009826	0.300960749	0.72151655	1.182474375	0.359556794	1.228222847	0.580876291	0.965063334	0.254574895	1.163299322	0.180305362	1.049712062	0.143505737	0.872436702	0.188162252	1.210394144	0.514712036	0.966424584	0.1060699	0.373874009	1.300325513	0.344507933	1.224334478	0.276657	1.09677	1.329317212	0.785289049	1.159475923	0.202905491	1.193395138	0.258888751	0.932294846	0.044539478	0.297264934	0.284848094	1.236055732	0.245964319	1.014583826	0.00724998	1.291251898	0.408228308	1.256169319	0.396854728	1.170686483	0.370605469	1.023786902	0.692890882
-1	683	1.034038067	1.828617811	1.051554918	2.164820194	1.574386716	1.030069947	1.486629367	1.835323811	1.8546772	1.063567042	1.309805751	2.206659317	1.233512044	2.20537281	1.070263386	2.189921141	1.34014678	1.782285452	1.338101983	2.162438154	2.098231316	1.24091363	2.090928316	1.160688877	2.06881	1.00059	1.27072072	1.647180557	1.250398755	2.01791954	1.293655515	2.077798128	1.033282876	1.461833239	0.36767903	2.083711863	1.327796817	1.148590684	1.288535476	0.427275658	1.243921399	1.952975392	1.206789494	1.931824803	1.1162287	1.867219567	0.944672465	1.544062853
-1	684	0.08407066	0.890381336	0.077858396	0.700701892	0.990194738	0.087782726	1.023844242	0.397329301	0.827195644	0.074001752	1.19870317	2.041218519	1.12824142	2.025499821	1.016252875	2.037848234	1.227889419	1.654948592	1.230825901	1.978950024	0.262830377	1.002397656	0.245900512	0.89429158	0.206622	0.713029	1.042484641	0.505353749	0.831462979	0.164564371	0.967887104	0.220147893	0.727782428	0.037658688	0.260081381	0.236681521	1.003557682	0.198280692	0.811957479	0.005751627	1.070379496	0.278662831	1.033205152	0.26276204	0.932663858	0.226804242	0.790291905	0.546651781
-1	685	4.902098656	2.105577707	7.121948242	6.036026001	1.584011316	4.354729652	1.4578861	5.361016274	2.3084023	13.42127705	0.977732718	0.165077776	0.905370414	0.134821594	0.783531487	0.173470154	1.008388758	0.486938566	0.843459785	0.105036505	0.254366696	1.040542603	0.238220394	0.972323477	0.200702	0.850751	1.069650292	0.53240943	0.902220428	0.160352021	0.996495903	0.230044603	0.782854676	0.041213062	0.290380687	0.246350259	1.023609996	0.222850412	0.866695464	0.006887401	1.049706101	0.270750284	1.021366	0.257550955	0.955495775	0.227475882	0.847664952	0.53770417
-1	686	0.244708225	1.044803977	0.222826242	0.773205578	1.201638699	0.254744887	1.250553489	0.509427428	0.953285456	0.203154132	1.205255985	0.270979524	1.084170103	0.234453782	0.873344779	0.286734909	1.249881625	0.588326335	1.007256031	0.199960098	0.289067507	1.168703914	0.268747628	1.055404782	0.220369	0.793756	1.207254648	0.586831808	0.989868045	0.167844221	1.240353704	0.364230275	0.932977915	0.054196976	0.413380384	0.383966386	1.278072119	0.290168732	1.069993138	0.009734493	1.230917811	0.34050262	1.194916487	0.319159657	1.097855091	0.268229395	0.902045846	0.664901435
-1	687	0.105659746	0.855959058	0.085805483	0.778720617	0.961161375	0.115567282	0.99707365	0.389535695	0.786336124	0.071398005	1.422307849	2.27808857	1.670931697	2.688408852	2.731029749	2.133955479	1.343334198	2.400100946	1.724910975	3.684756517	1.379188418	1.387795329	1.337067962	1.47017467	1.27904	1.56858	1.348164558	1.322450519	1.454749584	1.449956059	1.367460012	2.189669371	1.511800289	1.613714218	1.771571279	2.05406332	1.301480532	1.665627718	1.652058721	1.837931275	1.376122355	1.589418054	1.443459392	1.607864141	1.636359096	1.636031389	1.893575549	1.73108995
-1	688	0.433344334	1.019484878	0.383440137	0.7351228	1.137260318	0.451850623	1.175790787	0.641092062	0.950509608	0.311684996	1.830921054	2.643235683	2.222827911	2.772879839	2.784286499	2.582951069	1.690526724	2.757717609	2.290603876	2.88324666	0.318898976	1.215245962	0.297258586	1.118125439	0.245583	0.852062	1.249139309	0.621415436	1.050902843	0.187556848	1.150261402	0.247209385	0.844043374	0.041588496	0.248333782	0.26211521	1.182786465	0.217275932	0.992688	0.005264972	1.273177147	0.307355642	1.240717411	0.289841086	1.155895948	0.250932783	1.028514981	0.681627095
-1	689	0.074266843	0.754361987	0.040181022	0.115599021	0.998027146	0.088525057	1.052851558	0.161296591	0.65083766	0.002623168	1.565022707	2.070465803	1.8492347	2.182512999	2.26061964	2.025092602	1.457248449	2.20056963	1.899517775	2.371871471	1.995882869	1.557644844	2.040547132	1.789445996	2.1714201	2.0860901	1.467490077	2.073931217	1.82699883	2.406442881	1.502029777	2.054589987	1.632732987	1.834990025	1.960449934	2.01560998	1.412534475	1.858053565	1.779545307	2.019014835	1.496768951	2.040776253	1.587979674	2.074344397	1.821545839	2.149460077	2.089472294	2.072023869
-1	690	0.202411205	0.962829292	0.182305157	0.792888284	1.028937459	0.20993945	1.051579237	0.60090512	0.918465436	0.157702118	1.548058152	2.659746647	1.779732466	2.739304066	1.841517329	2.615294218	1.445353031	2.112286568	1.822138309	2.7757442	1.807479978	1.236825466	1.788524151	1.142496943	1.74229	0.991595	1.271581292	1.520672679	1.225786448	1.686885953	1.184876561	1.730399489	0.941245317	1.185153246	0.34312728	1.746998787	1.217455268	0.981535435	1.179466605	0.362967193	1.164318442	1.644152284	1.127393484	1.620094657	1.029155135	1.559518933	0.870899558	1.367238641
-1	691	2.953257561	1.231939554	2.829333305	1.264461875	1.283949852	3.041340113	1.315461636	1.935335398	1.320755243	2.910156727	1.327979088	2.433397532	1.237190485	2.412489176	1.108237147	2.43547225	1.36282146	1.820075631	1.340950608	2.390964746	2.12932682	1.648340702	2.190414667	2.009865046	2.3626699	2.5000999	1.521387815	2.375699997	2.063872099	2.597955227	1.712082624	2.292719364	1.910182238	2.09674716	2.559915304	2.225867033	1.58508575	2.213167667	2.126041651	2.603341818	1.637069225	2.385109425	1.765329957	2.443878174	2.126278639	2.589859962	2.700913906	2.514206409
-1	692	0.192712724	0.913311005	0.180274203	0.65984863	1.01873529	0.197672948	1.055825233	0.51909858	0.863355458	0.165370196	1.25539732	2.170281887	1.224097133	2.163502455	1.175506592	2.156780481	1.275705457	1.83965683	1.342437148	2.108569622	0.270999968	1.043292165	0.253592014	0.944515765	0.213044	0.777384	1.080949545	0.535851479	0.88093245	0.169191733	1.007048607	0.239246055	0.760707378	0.03934719	0.269428045	0.255901903	1.039837122	0.208356529	0.861483753	0.006021878	1.106860161	0.288136363	1.071146846	0.272051305	0.977416933	0.235477328	0.840591908	0.572732031
[truncated: 308 more rows]
[truncated: 2 more columns]
