# Supplementary material for: Effects of cost surface uncertainty on current density estimates from circuit theory
Source: PeerJ. 2020 Aug 3;8:e9617. doi: 10.7717/peerj.9617 (PMC7409782; doi:10.7717/peerj.9617)
Supplement: Supplemental Information 2 [file peerj-08-9617-s002.csv]

UrbanC1	UrbanC2	UrbanC3	UrbanC4	UrbanC5	UrbanC6	UrbanC7	UrbanC8	UrbanC9	UrbanC10
3.451132774	3.795384169	1.507430553	3.766468763	1.503153563	3.675964355	1.493353367	3.500124454	1.480164289	2.360383749
3.395191193	3.797652721	1.501650691	3.752844572	1.495977402	3.617615461	1.482994676	3.335703135	1.465519428	2.257798433
12.63612366	5.970539093	24.0215168	6.864117146	24.93016434	11.14720535	26.47918701	33.80283356	26.47633743	26.04965782
6.773123264	4.926522255	3.982172012	5.39541626	3.944904566	6.697896481	3.848638535	7.974971294	3.756222963	5.764505386
7.367796421	4.906059265	9.504014015	5.394690514	10.24308872	7.033637524	12.70390415	11.1175909	17.98437309	12.03112984
3.11804986	3.484807014	1.864134312	3.438737392	1.844290853	3.285347939	1.798034906	2.854748011	1.750443459	2.283941984
3.165507317	3.516681194	1.604664326	3.476620197	1.59292376	3.354546547	1.564726114	2.905428648	1.528484106	2.244222403
3.221460104	3.526539087	2.223443747	3.488457203	2.211710215	3.363188028	2.188587427	3.045874834	2.179728508	2.556335688
6.937443733	4.83373642	3.897035837	5.301893711	3.908731937	6.834402084	4.021790504	9.228977203	4.377885818	6.280021667
3.499559164	3.818366289	2.06628871	3.773515463	2.030238628	3.643821716	1.943360329	3.241765976	1.843014598	2.621237993
3.269793987	3.70101285	1.674364328	3.649452209	1.63902545	3.459459543	1.554608464	2.788346529	1.459209919	2.181275606
3.17279768	3.573395729	1.651558399	3.521707535	1.637626886	3.346372604	1.607547402	2.886578798	1.578229785	2.248238802
3.295640707	3.639187336	1.844440699	3.595740795	1.834698558	3.447036743	1.814069271	3.07353878	1.793757915	2.476430416
2.828329325	3.483311892	0.444791853	3.403468847	0.424080193	3.131382227	0.376323164	2.248913527	0.313342899	1.259297967
3.520082474	3.844101667	2.444794178	3.790296316	2.397400141	3.591924906	2.317125082	2.654872656	2.391930342	2.879683733
3.204115868	3.80666995	2.118960857	3.720494509	2.018094778	3.329469442	1.780168414	1.735232234	1.552760124	2.277028084
3.640468121	3.571429491	1.118636608	3.545015574	1.034718752	3.680050373	0.833325267	4.803294659	0.596724451	2.461102247
3.109222889	3.476579189	1.895579338	3.430753708	1.87430346	3.278840542	1.82437098	2.847557545	1.772673845	2.29609561
3.198779583	3.543753386	1.717970133	3.501113653	1.705828071	3.364488602	1.679229617	3.054442883	1.654172659	2.350723743
7.937973499	5.361085415	4.981041908	5.939569473	5.12928009	7.784533978	5.654401302	10.74333668	6.636519432	8.03054142
4.130125523	3.709690571	5.444975853	3.760389566	5.42254591	4.023677826	5.368105412	4.561451435	5.341112137	4.950607777
3.137071609	3.550098419	2.119192362	3.494065046	2.074127436	3.302438259	1.963749766	2.663557053	1.826415658	2.303316116
3.227545977	3.55464673	2.337165356	3.515706539	2.326253653	3.359514952	2.300370932	2.857072353	2.26496172	2.580303907
3.488318205	3.929811954	2.060002089	3.868160963	2.050257921	3.665807486	2.02761817	3.106768847	1.992777348	2.473106384
3.226135492	3.77915287	0.935305417	3.714814901	0.912686229	3.503469229	0.864519477	2.757369995	0.828191876	1.414598346
4.759778023	4.668879986	9.803136826	4.61874342	9.469776154	4.462523937	8.538319588	4.103469849	6.313753128	5.911527634
3.348207712	3.58627367	2.124640226	3.557762146	2.122853518	3.489810228	2.127341509	3.465134621	2.153623819	2.633342028
3.128837347	3.554718971	1.646469116	3.505101919	1.632651448	3.336126089	1.596678376	2.809446573	1.54720366	2.107459784
3.381574631	3.683008909	2.354831219	3.642127752	2.31230402	3.504312992	2.200414181	2.953583241	2.056586027	2.66432786
3.082878113	3.554962873	0.55171448	3.493828773	0.484570473	3.26101923	0.324305326	1.451591969	0.189775556	1.331918836
4.461804867	4.347054005	5.411649227	4.293206692	5.343497753	4.127414227	5.172063828	3.513055801	4.920928955	5.449683189
4.464417458	4.389890671	4.290252209	4.327748299	4.177613735	4.130139351	4.437842369	3.780233145	5.29644537	5.303557396
3.427784681	3.77156949	0.682474554	3.73102355	0.680001497	3.602550268	0.674580395	3.288247347	0.667802989	1.764710426
2.671872377	3.490058422	0.229433447	3.395762205	0.213891432	3.035105467	0.170330033	1.890402913	0.097371288	0.875322521
3.452041149	3.62642622	1.926048517	3.604602337	1.911399961	3.577010155	1.890547395	3.724291325	1.847400427	2.638712883
9.830571175	5.401959896	18.58717346	6.058335781	19.37092018	8.895894051	21.06521416	23.2581768	22.29585266	19.00433159
3.272011757	3.987859726	1.591991425	3.9071877	1.551589966	3.502835512	1.461986423	2.128754139	1.37746489	1.954378486
4.748683929	4.641520023	24.24721718	4.563667297	23.14320755	4.077031612	18.8042469	1.102027774	3.572953463	8.584938049
3.329420328	4.216497898	11.63700581	4.035665512	10.50678635	3.1673944	6.59701252	0.715309083	0.844266653	3.305923462
3.652992487	3.84480834	2.000363588	3.826875448	1.976180911	3.781386375	1.919150233	3.662620306	1.839582562	2.781592131
12.87255383	5.775294304	30.9969902	6.676725864	32.59728241	11.09395695	35.8767395	41.62308884	37.48233414	33.12129211
3.457952499	3.691648722	2.146059275	3.664423227	2.126914263	3.595910311	2.07815671	3.340307236	2.007986307	2.690547705
3.088083982	3.556751013	0.886120856	3.50838232	0.8693344	3.322985888	0.835105538	2.951617241	0.813023984	1.592789054
2.824379921	3.363986969	0.982881427	3.299288511	0.936660051	3.065854549	0.825240314	2.254439354	0.658393025	1.667001963
3.988417625	4.392873287	3.492381573	4.270937443	3.345877409	3.817009687	2.992621183	2.772296429	2.615280628	3.652550936
3.207215548	3.672593355	1.371358156	3.614773989	1.300861478	3.397096872	1.148481727	2.362581968	1.027967215	1.894539475
3.198607683	3.58485055	1.694633245	3.535585642	1.681592703	3.369818926	1.653347373	2.941012383	1.624990702	2.300663471
3.135951042	3.46923852	1.285500646	3.434282303	1.272874713	3.341087818	1.242717385	3.20235467	1.208070517	1.964327574
3.601041079	3.919439793	1.945650339	3.872397184	1.998324037	3.772747993	2.153755665	3.88609767	2.333811045	3.239597797
3.359476805	3.604887247	2.700886965	3.567096233	2.703680038	3.456881046	2.717836142	3.115665913	2.763127565	2.996364355
3.181862831	3.512424946	1.938751936	3.469264269	1.9206568	3.327988863	1.878371119	2.916450024	1.834809542	2.420281887
4.215240002	4.277967453	7.563782215	4.21015358	7.362404823	3.984477282	6.847618103	3.199418068	6.143149376	4.73557806
3.169020891	3.521433353	1.847695112	3.479727983	1.830947995	3.344176292	1.793017507	2.994942665	1.754840732	2.340881586
3.153460264	3.745473146	0.794739604	3.671730042	0.781829059	3.394900084	0.754925728	2.43538928	0.740254939	1.61185205
3.100562096	3.533187389	1.33313179	3.488592386	1.321644545	3.340002537	1.293923974	2.928571224	1.255072236	1.987349272
3.816698074	3.781648397	2.339514017	3.804631472	2.338770628	3.881195784	2.336841583	3.947260618	2.333988667	3.255180836
3.196497202	3.517880201	1.381479383	3.478699923	1.361452818	3.375417709	1.311969876	3.120934486	1.236158609	2.135761499
4.346980095	4.222009659	14.31203938	4.177091599	14.25589561	4.034322739	14.18178558	3.734141111	14.30406952	6.2139678
3.582405329	3.811439753	2.035916567	3.788345814	2.024932384	3.722247362	2.014367104	3.38115406	2.01750946	2.660327911
4.581907272	4.232342243	27.5510807	4.189045429	27.74358177	4.118346691	28.22167778	4.167980194	28.69752312	11.33905697
17.10897636	6.233063698	33.41399384	7.583971977	37.02620697	14.64592361	47.44436264	57.46324921	59.50986481	38.56510162
3.511337042	3.68514657	1.802918911	3.671304703	1.782923818	3.6573627	1.728328466	3.766099453	1.627231956	2.629654884
3.450984955	3.824566364	2.320369482	3.780504465	2.320107222	3.640570402	2.320530176	3.381329536	2.317896366	2.578897238
3.404715776	3.723514795	2.215389252	3.679210663	2.191373348	3.548101187	2.13394022	3.141284943	2.073993683	2.594280481
3.296209812	3.647256613	1.692820787	3.606986046	1.684922814	3.478594065	1.667527795	3.160043955	1.648576736	2.343561649
4.418559074	4.504916668	10.00885391	4.419603825	9.738527298	4.061731339	8.839121819	2.732973337	6.460042953	5.687107086
2.946466923	3.72286129	1.485863328	3.610370874	1.451692104	3.172078133	1.38938868	2.19196701	1.342211485	1.777083516
3.000740528	3.660629749	0.489555955	3.584255457	0.479500324	3.327473879	0.448406488	2.532692909	0.3817963	1.344903946
2.577176809	3.570944071	0.998697221	3.420111418	0.87300694	2.799234152	0.521317959	0.979494691	0.040173478	1.254565597
3.200866699	3.513281107	0.99011761	3.480797768	0.974519551	3.39972353	0.939267218	3.331435919	0.885506511	1.944601178
3.224574566	3.651806831	1.647515535	3.600136042	1.610240817	3.418268442	1.518338203	2.82752943	1.410093069	2.096733332
2.981205463	3.541642904	0.902442336	3.467441082	0.870311081	3.197006226	0.793292642	2.149926662	0.704571247	1.63568604
3.188350677	3.532752037	1.608276248	3.490662098	1.592535257	3.35185647	1.554280996	2.918591022	1.510862708	2.258436441
7.233516693	5.001115322	5.279928684	5.502878666	5.237740517	7.028819084	5.121562958	10.17826462	4.98767662	7.11948967
3.032827616	3.494101763	1.346671462	3.434939146	1.334871173	3.2277143	1.310151815	2.743554354	1.289313078	2.030306101
3.582449198	3.838973999	1.317692399	3.815494299	1.301334262	3.730700731	1.254593134	3.664781094	1.1872679	2.463773012
17.32601357	5.679098606	72.41840363	6.933056355	79.9839325	14.1131897	102.7721024	85.04230499	148.9439087	65.42682648
4.876408577	4.746879578	5.23515892	4.695468426	5.182742119	4.505520344	5.055459976	3.867712736	4.89248991	5.655957699
3.124816895	3.525265694	0.618264019	3.485570431	0.624668598	3.327565908	0.637556851	2.861886501	0.609138548	1.774574995
10.73078632	5.764295578	16.78394508	6.597774982	18.24106216	9.864525795	22.34532738	25.62717438	26.32192802	17.81435013
5.081058502	4.843645573	4.583060741	4.789808273	4.558765888	4.626826763	4.503238678	4.326581478	4.44857645	6.548517227
2.551374674	3.582395077	0.249702469	3.408133745	0.228434548	2.838651657	0.20694384	2.094034672	0.197663754	1.117972016
3.271721125	3.542831659	2.831000328	3.504967451	2.825516701	3.386780739	2.823203802	3.136337757	2.856790781	2.896393776
2.928872347	3.444000483	1.16601944	3.370856762	1.144590497	3.140022278	1.089303493	2.590301514	1.00889492	1.791397452
2.772650957	3.584583282	0.744698942	3.4776299	0.666811168	3.033276081	0.509110451	1.328689814	0.405461073	1.132813573
5.964344501	4.793523312	20.06537819	4.817436218	20.18319511	4.929287434	20.56453514	5.341754436	21.56481361	14.63299274
3.321051836	3.688196182	2.234905005	3.63337779	2.226933479	3.454817533	2.225333452	2.939848185	2.270615339	2.5847826
3.464801311	4.02448988	0.912442744	3.952026606	0.751790464	3.614759922	0.368566781	1.417798162	0.022280861	1.501234531
2.767148972	3.476836205	2.399172068	3.37512064	2.26980567	3.010344028	1.959029317	1.768457174	1.605384111	1.77151382
3.395316124	3.632537603	3.250785828	3.591811895	3.236821413	3.491727114	3.202705145	3.246854782	3.172423601	3.091505051
2.505941391	3.402238607	0.514128923	3.276796579	0.498955756	2.827821016	0.461641699	1.716506243	0.407627165	1.048942804
3.265763998	3.588387728	2.260803699	3.545821905	2.232765436	3.407901764	2.161073923	2.929584026	2.071418285	2.530879974
2.821010351	3.555360556	0.434537828	3.462975264	0.417542875	3.147438288	0.374748737	2.132774591	0.315085649	1.16347599
3.604287624	4.064220905	0.746653736	4.031181335	0.747982502	3.93468523	0.750766397	3.726790905	0.750948906	1.835690737
2.611927032	3.441527605	0.554817021	3.331983328	0.532971025	2.898932219	0.486199588	1.498728871	0.416895747	1.121719241
3.598681927	4.038369656	0.930277646	4.003828049	0.931667447	3.90042448	0.934692264	3.679054022	0.935020983	1.997303247
3.501315355	3.839247704	2.271292448	3.794840574	2.268103361	3.656022072	2.257445812	3.413712978	2.218824863	2.757140636
3.513246298	3.865820646	1.245764613	3.841366768	1.243117929	3.756384134	1.236941576	3.595254898	1.227662683	2.186444521
3.00941658	3.548516273	0.396693826	3.509908199	0.375080228	3.407855988	0.326204032	3.233474016	0.258386225	1.24439168
7.955417633	5.187127113	9.962065697	5.693879604	10.69568348	7.587296963	13.36845684	19.42523384	36.98771667	12.4004612
8.97850132	4.966920376	12.1928072	5.583944798	12.62371731	8.262360573	13.42096138	19.62965775	13.72438049	14.59231853
3.236035109	3.530094147	0.973881543	3.502627373	0.96428293	3.435625792	0.935440898	3.53253293	0.848682463	2.069658995
3.074002266	3.488293409	1.011662602	3.423244238	0.983393729	3.202004433	0.903742552	2.670129776	0.764587879	2.154983521
3.706229448	4.002266884	2.464009285	3.965343714	2.451071501	3.85026145	2.417353868	3.53169179	2.362817049	2.946593046
3.320010662	3.589629173	2.638110638	3.54486227	2.618812084	3.404209852	2.577017069	3.024305344	2.544211149	2.983980179
3.644582272	3.879234552	2.911068678	3.85002017	2.902108908	3.727667093	2.881013155	3.259739399	2.847494364	3.149217844
3.75067687	4.025106907	2.538966656	3.989672422	2.52758503	3.889719725	2.496857166	3.663511038	2.444107056	3.030356169
4.378230572	3.667248726	2.05413723	3.792223215	2.0874753	4.431643963	2.170915604	5.752797604	2.103489637	3.953944921
3.90411377	4.11740303	1.94684577	4.086475849	1.943270564	3.993942022	1.934584618	3.816808462	1.925071597	3.200005293
3.463655472	3.625695705	2.549625635	3.606772423	2.536855459	3.543664455	2.510893345	3.345073462	2.497266769	3.019379139
3.229101658	3.560489655	1.698392272	3.527190685	1.691394448	3.411578655	1.679284811	3.077393055	1.686193228	2.280022383
3.468608141	3.844272852	2.219220877	3.797035217	2.218065023	3.641657829	2.218188763	3.368106365	2.218999624	2.62729311
5.309018612	4.325392246	6.595672607	4.452178955	6.832191944	5.136786938	7.300510883	7.103167057	7.513383865	7.267745972
2.665452003	3.44732666	0.526630819	3.339925289	0.499181718	2.95290947	0.432158947	1.682186604	0.343405038	1.159340501
3.185528755	3.694153786	1.159333706	3.634225368	1.15301919	3.452087164	1.139877319	3.082490444	1.126085639	1.917558193
5.069964886	4.692856789	8.215545654	4.685563087	8.11073494	4.668536663	7.805169106	4.910451889	7.364448071	6.637655258
3.711156845	4.061057568	2.542474031	4.014380932	2.54366374	3.845894337	2.555700064	3.71598649	2.570399046	3.042494535
2.896338463	3.485971689	0.565871239	3.429975033	0.540671051	3.243757248	0.465865105	2.652994394	0.328157097	1.400837064
3.310499907	3.548019886	1.75338316	3.517090321	1.744090796	3.459240675	1.715372205	3.38030529	1.658738494	2.45973134
2.920837641	3.501890182	0.559374571	3.455642462	0.45350039	3.168472528	0.21910052	0.911297679	0.026745999	0.953991532
11.05903149	5.349920273	14.85800934	6.148297787	17.67642975	9.730356216	28.59980774	23.55468369	51.86879349	27.14936447
2.905592203	3.435133219	0.886592627	3.359761953	0.868535042	3.118183374	0.809185565	2.464698553	0.679409862	1.734847546
3.206147194	3.599720001	1.372585058	3.55750227	1.362750053	3.425028324	1.34026134	3.108750105	1.314170122	2.080514669
3.301212549	3.53406477	1.111383438	3.51376605	1.089641094	3.483991861	1.034994364	3.582162619	0.944255114	2.11619854
3.27795577	3.861616373	1.021426439	3.833579063	0.941651404	3.583152294	0.83794862	1.410796404	0.808297217	1.353624582
3.131099463	3.489806414	1.878435731	3.448806524	1.85583961	3.315443993	1.801649451	2.90042305	1.743312716	2.229821444
2.98764348	3.618287086	0.514777541	3.548343897	0.502544105	3.317057371	0.468819648	2.615209818	0.410090595	1.357970953
3.274283171	3.613692284	1.835308671	3.571473837	1.813854694	3.442590714	1.759916782	2.985201597	1.689748287	2.337259769
8.125680923	5.127153397	3.151974201	5.743036747	2.983628035	7.85822773	2.613270521	12.49320793	2.227703333	6.459182262
4.791462421	4.274426937	20.28708649	4.284956455	20.31921005	4.402760029	20.50139427	4.60183239	20.85951614	8.89162159
11.58314133	5.21876955	30.85062981	6.017651081	32.9391861	9.974126816	38.6644249	54.01251602	61.06903076	32.66836929
6.719968319	5.174057961	5.597803116	5.618364334	5.783737659	6.719808102	6.210525036	11.88174915	6.437160969	7.745946407
4.449641705	4.608603954	3.951213837	4.522510529	3.87420702	4.223080158	3.69863224	3.17878437	3.53141737	4.263002396
3.390954733	3.643865108	2.17425251	3.612056494	2.150002718	3.516967297	2.095644712	2.940587521	2.062550306	2.595779419
3.063154459	3.556460142	0.957071662	3.510765314	0.942917407	3.370936394	0.908977687	3.041775465	0.864696622	1.532426119
3.550684929	3.886394024	2.717985392	3.838145018	2.751852274	3.690224648	2.834405661	3.598770142	2.900815725	3.038635015
2.527033329	3.391799927	0.468979985	3.273088932	0.440655529	2.825303078	0.373202682	1.570600867	0.28505373	1.033815145
3.311534166	3.691558838	1.375442863	3.651077986	1.369193196	3.525732994	1.354893923	3.245334864	1.336777568	2.165395975
3.404489279	3.577803612	3.118304491	3.559093475	3.095618963	3.51720047	3.049014091	3.432310343	3.022068739	3.048714638
4.540134907	4.497293949	7.330344677	4.404447556	7.368651867	4.141144276	7.787665844	3.602797985	10.8959856	7.175810814
13.1350832	5.402636528	23.19226646	6.446190357	24.61445045	11.51734066	27.91233826	37.89039612	30.78597069	28.00237465
3.297272205	3.830012798	1.028927326	3.784265995	1.005888939	3.632379293	0.9577654	3.171205282	0.911501884	1.731379509
4.164592743	4.88091135	2.415849209	4.74399519	2.044488668	4.052008629	1.153511763	1.180436015	0.343337893	2.572878361
3.137044668	3.834760189	1.507927895	3.745645761	1.484958172	3.371078491	1.438271999	2.361779451	1.384615302	1.932323933
2.63391757	3.45283246	0.273045242	3.360998392	0.258287966	3.015139818	0.220226228	1.923707604	0.149594843	0.897280991
3.002563715	3.425111532	0.823512971	3.36529541	0.81145978	3.209758997	0.770333052	2.995756388	0.670043647	1.918560386
3.20520401	3.610471487	1.765245318	3.557471752	1.749759674	3.375151157	1.716499567	2.835348845	1.687459946	2.279620647
3.26125741	3.524638653	1.783756375	3.490291595	1.772274494	3.418418169	1.737665415	3.312734365	1.676323891	2.403807163
3.107831001	3.493083477	2.10319066	3.437944889	2.071441889	3.250258207	1.995235324	2.728767872	1.913681984	2.383575678
3.049352646	3.634150267	1.268787861	3.558030128	1.226185918	3.28651166	1.127154708	2.44032979	1.019718647	1.69947803
3.321529388	3.596852303	2.360955477	3.555388927	2.348860025	3.440543652	2.327782631	3.239774942	2.327238321	2.756210566
3.20260334	3.539196253	1.86867404	3.499542952	1.853821278	3.370500088	1.820717573	3.038937569	1.788819671	2.390369177
2.862391472	3.46359992	0.706551194	3.396136284	0.673035383	3.133815289	0.593165398	2.029260635	0.487027705	1.344309092
3.490210533	4.045431137	2.090953588	3.972734928	2.062184095	3.675591946	1.997951269	2.721844673	1.933273315	2.449174643
4.2976408	4.233891964	3.308673143	4.165277958	3.227529049	4.001487732	3.014168501	3.82240963	2.635334015	4.910345078
5.026251793	4.743281364	15.06193066	4.712574005	14.95687771	4.664269447	14.7594986	5.069146633	14.53627014	8.259044647
7.446003914	5.271292686	8.284878731	5.741061687	8.748552322	7.039352417	9.799456596	10.32529831	11.57825184	9.537885666
6.112592697	4.985138416	1.374360085	5.414485455	1.338563085	6.463028908	1.245773315	6.484832287	1.092868686	3.19547081
3.382176638	3.982925415	1.872911334	3.909012556	1.84088397	3.582533121	1.768838763	2.474605322	1.697258711	2.243063927
2.935843468	3.39867115	0.716473579	3.338284731	0.699977338	3.186012506	0.652574122	2.8363235	0.563624799	1.616979599
3.170746803	3.558745384	1.610084772	3.50935626	1.595131755	3.345583439	1.562003613	2.903924465	1.528734326	2.23188591
3.185686827	3.777033567	0.712705195	3.710582256	0.665704489	3.422458887	0.564823747	2.344277143	0.463949323	1.479946494
2.194710016	3.362746477	0.309817433	3.206493855	0.295175493	2.570698261	0.260553926	0.760824621	0.221558496	0.570745647
3.854204178	3.933903456	2.6447649	3.931647539	2.714070797	3.96236515	2.886824369	4.639932156	3.062321424	3.521014929
3.479208469	4.043880939	2.077083588	3.968392849	2.048859835	3.668345451	1.985785246	2.723010302	1.922167063	2.433363676
3.061382532	3.67472434	0.4885104	3.610660553	0.478801221	3.408910275	0.450326622	2.836867094	0.396912515	1.362593532
10.24488068	5.685834885	11.7623415	6.478680134	12.09320831	9.506778717	12.73771858	18.52405739	13.0872736	14.75726223
3.735805273	4.003035069	2.748210907	3.964500666	2.752891779	3.864642382	2.762784243	3.735188484	2.759669065	3.147215128
3.506844759	3.873462439	1.996630073	3.837748766	2.006299734	3.735210896	2.032331705	3.561562538	2.054719925	2.361530066
3.811613798	4.084505081	2.527609587	4.049361706	2.514642477	3.938990116	2.485110521	3.720190048	2.445754766	3.102120876
2.957732916	3.445346832	0.61544621	3.389118195	0.612049043	3.205350876	0.600073338	2.473792553	0.569967389	1.369343042
4.068537235	4.108183384	2.800989628	4.115134239	2.795469761	4.138440609	2.783986568	4.332978249	2.752784252	3.505256653
3.247784138	3.590392828	1.687135339	3.551587343	1.676643848	3.426397562	1.653674126	3.114836931	1.631044269	2.334892035
3.19337678	3.45809412	0.383464009	3.429190397	0.35364446	3.447752476	0.292955875	3.699902058	0.242824927	1.664139032
3.75114584	4.022320747	2.543165684	3.987218618	2.532165289	3.889471531	2.502182484	3.67552042	2.449859619	3.036328316
11.41582584	5.160739899	19.69016075	6.028216362	21.15616608	10.27575588	24.74091911	34.98983002	28.11352348	23.86811066
2.743266821	3.370248318	0.414383143	3.29598856	0.402855814	3.031295061	0.370491087	1.977163076	0.307866931	1.092050791
3.087352276	3.61872673	1.512357712	3.545440435	1.497868657	3.29496932	1.465666175	2.733774424	1.430619478	2.067468882
3.334126711	3.700309277	2.050791025	3.652333498	2.022644043	3.497438192	1.957203388	2.946506262	1.89167881	2.413243532
3.944558382	3.99311161	2.811086416	3.988488436	2.812653303	3.977504253	2.813700914	3.939624786	2.808435917	3.801298857
4.352806568	4.177538395	4.293021679	4.11553812	4.335292339	4.145539284	4.422591209	5.203654289	4.639404774	5.311201096
3.834507704	4.030267715	2.300406218	4.010053158	2.291046143	3.94986701	2.269001007	3.885180712	2.231708765	2.996174812
3.058011532	3.769440413	0.890754938	3.675689697	0.811529219	3.306102753	0.643756747	2.000754833	0.533403456	1.367310047
2.743014097	3.434226513	0.450709254	3.356304646	0.417612374	3.037700653	0.345223784	1.894774556	0.264713377	1.081600666
3.301655769	3.713637352	1.966936707	3.65427494	1.941694975	3.456143856	1.892015815	2.819400311	1.867845893	2.375577688
3.431652069	3.781772852	2.384872675	3.734033108	2.378283024	3.563768387	2.384897947	2.985586643	2.448569298	2.708159924
3.393995285	3.653661013	2.221931219	3.61810708	2.192153931	3.508785248	2.119195461	2.981617928	2.053731441	2.654390097
3.028311491	3.477486849	0.800295949	3.431677341	0.773122072	3.280945778	0.707736194	2.696632147	0.626218736	1.55959177
4.277953148	4.25518465	7.335238934	4.207097054	7.089782238	4.050490379	6.435657024	3.619991302	5.439917088	5.096784592
3.475889683	3.665914059	1.818423986	3.648422718	1.797956228	3.621338844	1.74306941	3.680122137	1.644384027	2.609368086
3.184672356	3.61608696	1.261594415	3.569823265	1.245482326	3.421461821	1.203712583	3.01984024	1.132256866	1.967075706
10.74226952	5.376622677	22.21483994	6.15245676	22.56058121	9.534407616	21.57118607	27.28952217	15.08582497	22.90228271
3.295318365	3.673626184	1.398429513	3.633265257	1.391827226	3.507487297	1.376792192	3.220429897	1.358211279	2.168090343
3.317324162	3.618001461	2.330300093	3.576258898	2.298105955	3.437785625	2.215600729	2.925527096	2.115380287	2.643929243
3.186877012	3.513825655	2.494086981	3.475047827	2.470391035	3.345657349	2.418441057	2.936452866	2.380609035	2.55026269
3.126432896	3.508168221	2.02641654	3.453534126	2.020928383	3.283492565	1.998305321	2.80087471	1.949594378	2.389280081
3.118469954	3.503992796	1.574049234	3.438245058	1.542913437	3.228809595	1.439342499	2.658863306	1.214676857	2.474201918
3.215541363	3.651320934	1.90785706	3.593624592	1.878843069	3.377547264	1.821915507	2.663538456	1.797979593	2.302446842
2.924438477	3.440478802	0.951095402	3.366417408	0.932567716	3.12931776	0.870465338	2.488451719	0.731980443	1.797288775
3.568045378	3.947432995	1.194140196	3.903200388	1.190567493	3.772850275	1.184403896	3.279090881	1.189197779	2.179148674
3.404367924	3.698183775	1.666061759	3.665285349	1.649397016	3.566936493	1.609484434	3.605035782	1.525740385	2.498244047
3.325537443	3.687213421	2.101301193	3.639754534	2.073930979	3.486253977	2.010536194	2.943362951	1.947147727	2.444200039
3.567730188	3.920003891	2.177645922	3.87354207	2.149085999	3.72376895	2.080787182	3.198259354	2.002971172	2.658154011
3.446585417	3.756881714	1.9353894	3.718819141	1.930184603	3.584178686	1.917457581	3.202933788	1.900833845	2.644283772
3.360568523	3.674330473	1.925610065	3.633791208	1.917205811	3.494976282	1.898878455	3.135943651	1.879914761	2.636558771
3.789899588	4.173359871	1.269085884	4.074283123	1.235634208	3.744276762	1.14283824	2.744869947	0.994910538	2.560110331
2.522784948	3.706231833	0.601401865	3.524238348	0.563374162	2.834929228	0.493790179	0.898054004	0.455073804	0.871067166
3.203463316	3.778802633	0.78012085	3.717960119	0.72885704	3.432980537	0.617394567	2.271625996	0.505877137	1.542042732
3.978627682	4.370098591	5.031168938	4.267074585	4.725329399	3.841094494	3.761760712	2.160476208	1.411564589	3.43274951
5.830244541	3.838146687	9.231595993	4.102758884	9.245070457	5.318947792	9.232372284	7.844620705	9.184494972	8.744309425
3.128377438	3.500685215	1.325417399	3.4580338	1.307436943	3.330637455	1.265503526	3.057193756	1.206810951	2.002118349
3.311668396	3.618171692	2.28237319	3.576522589	2.250267982	3.43974328	2.167609453	2.931643724	2.065015316	2.597751141
3.11854291	3.494230986	1.258162975	3.451601505	1.24011302	3.324674606	1.198571324	3.063491583	1.142312288	1.958050847
3.162774324	3.520017624	1.490382195	3.481258869	1.478877306	3.364566088	1.451722741	2.937968969	1.419665217	2.116438627
11.59611893	5.801704884	15.70961761	6.704333782	16.33368301	10.54110718	17.5694828	21.77568245	18.0909977	19.05451775
4.526740074	4.240032196	11.14712524	4.207907677	11.04747963	4.076916695	9.482592583	2.571917057	2.558823347	6.662869453
3.068903923	3.698606014	0.436720729	3.634795666	0.42824471	3.437390804	0.402966142	2.89433217	0.355536073	1.284023046
4.021026611	4.117497921	8.547528267	4.020719051	8.536435127	3.702506781	7.778759003	4.522203922	3.91729331	5.885377884
2.869651079	3.487890959	0.654111683	3.407483101	0.629624546	3.133520126	0.564267635	2.27670455	0.468188941	1.446439385
6.998583317	5.001663208	5.17802763	5.473585606	5.143621445	6.794790745	5.050096035	8.342682838	4.916477203	6.922252178
2.416194439	3.325498343	0.581246674	3.189158678	0.546212256	2.736684322	0.45394823	1.70983243	0.324961185	1.127665401
3.283704996	3.571240425	2.156747341	3.53316021	2.141207457	3.421845436	2.111235619	3.225349188	2.097850561	2.552631617
3.149220943	3.495934725	1.867186308	3.45284605	1.845046759	3.310843706	1.792057037	2.885278463	1.734960079	2.325713634
2.840810061	3.382010937	1.028631806	3.323777437	0.993776381	3.118703365	0.906199396	2.47958827	0.756533206	1.592455506
3.365077734	3.675323963	2.374676943	3.629257917	2.373789787	3.483861685	2.390750647	3.05696249	2.46155858	2.721950293
3.812905788	4.094857216	2.610486507	4.05796957	2.599672079	3.952951908	2.570536852	3.713318348	2.520414591	3.091594696
3.556865215	3.965483904	1.891448498	3.90995574	1.871726871	3.714944601	1.821861506	2.914070606	1.747831941	2.477772236
2.783898592	3.394020081	0.573711097	3.319335699	0.537291825	3.040097475	0.445350766	1.953071356	0.316940099	1.273149848
3.152667046	3.530426502	1.655461907	3.481737614	1.643619895	3.317155361	1.617608428	2.892791986	1.595200658	2.283426762
3.514594793	4.051064968	2.24204731	3.969739914	2.20395112	3.685358047	2.105678558	2.908699512	1.957869887	2.55546546
2.662817955	3.448070526	0.428957522	3.334025145	0.401788622	2.914654255	0.34795481	1.752218246	0.282829016	1.204531193
3.064583778	3.479955435	1.644675255	3.427599669	1.621695638	3.256453037	1.570388198	2.810636282	1.517736912	2.149655104
3.105914116	3.542727232	1.307159901	3.496034145	1.293906212	3.344203472	1.259693027	2.899082661	1.211699009	1.867465496
6.29034853	4.903301716	2.605632305	5.327539444	2.576902866	6.352310181	2.501110315	6.396156788	2.423653841	4.559837341
3.603964806	4.053836346	0.846213996	4.019666195	0.84811759	3.918449163	0.85228014	3.703034163	0.853417814	1.94045639
2.626119375	3.431221724	0.490357101	3.331044436	0.469255477	2.942012787	0.420037627	1.802019477	0.358153552	1.069302678
5.038036823	4.884213924	3.555275917	4.847837925	3.517400265	4.741204262	3.417356968	4.525625706	3.192732334	5.240966797
8.167600632	4.79588604	12.2717762	5.350030422	13.20935535	7.707789421	15.60565853	20.39922523	18.07891464	14.31948376
3.639205456	3.789544344	2.206565619	3.776491165	2.236099005	3.788372993	2.304306746	4.20450592	2.350074053	3.067876577
3.235121727	3.568561316	0.571732402	3.538536072	0.525418222	3.437089205	0.434378028	3.146496773	0.36773169	1.812385082
3.717589378	4.519648552	9.947912216	4.323737621	9.43710804	3.495368242	7.315448284	1.529296398	3.55248189	3.932667017
2.887524843	3.455218792	0.353984326	3.391952276	0.339342177	3.171057224	0.301595569	2.396597624	0.247000873	1.203219652
3.176693916	3.552865744	2.795296907	3.50848937	2.766191244	3.345328331	2.704732418	2.916551352	2.662634373	2.638328314
4.631732941	4.621326447	4.926516056	4.564430237	4.751607895	4.350101471	4.133094311	3.579859257	2.016572952	4.779272556
3.141566992	3.566999435	0.512699127	3.512738466	0.49077186	3.324399948	0.432951689	2.99454999	0.367883235	1.689997077
3.09401083	3.561750174	1.381101727	3.5023067	1.368140697	3.307225466	1.339235425	2.839273453	1.30841434	2.01259613
2.950222492	3.487202406	1.086238265	3.429775476	1.061118484	3.227319479	1.006784439	2.662258148	0.953128695	1.582380891
4.166224957	4.217020035	2.83539176	4.159337997	2.781619787	3.970704317	2.647465706	3.252252579	2.478220224	3.773880959
7.773118496	5.409075737	5.940340996	5.972374439	5.962102413	7.587707043	5.995719433	8.173709869	5.921313763	7.162074566
2.896927595	3.604180098	0.763401628	3.52078104	0.748734117	3.242984056	0.712315202	2.424781084	0.667361021	1.540362
2.787569284	3.45465827	0.534458339	3.374116182	0.510719061	3.061608791	0.454217643	2.212513685	0.373428732	1.28654933
3.18809247	3.966386557	1.882553339	3.832335234	1.789483547	3.363762379	1.559880137	2.091827393	1.310417891	2.133368254
3.204891443	3.512837172	1.364280343	3.475622654	1.343816161	3.383059502	1.292792439	3.153240681	1.214056015	2.135687828
4.995847225	4.627634048	4.681717873	4.619749069	4.628052235	4.618701458	4.490156651	4.754439354	4.282392502	5.69302702
3.213645935	3.579027176	1.605232477	3.535654783	1.594248533	3.395778418	1.569758654	3.056787014	1.544109583	2.270616293
3.406984091	3.639210701	1.845569372	3.609998465	1.829422593	3.546040773	1.789885879	3.584421158	1.716338992	2.613683224
3.771282911	4.057079792	2.397817612	4.021116257	2.384148836	3.902665615	2.352698565	3.6214149	2.31027174	3.009480715
3.938856125	4.165091515	8.063481331	4.076842785	7.406177521	3.762898684	6.077149391	3.148342609	5.705720901	4.785889149
11.97073555	5.663205147	30.47556496	6.549620628	32.72815704	10.58909035	37.71450424	35.38946915	40.55799484	28.74263382
3.302164316	3.63659811	1.778662682	3.593878508	1.748683691	3.459033728	1.677940011	2.968274117	1.603272438	2.351883173
3.033507109	3.770388126	1.756869197	3.644680977	1.753535628	3.238362551	1.790456176	3.084522724	1.961599946	2.177945375
2.779004574	3.405600548	0.731027067	3.325703621	0.697831035	3.047382593	0.615265548	1.91684854	0.51760447	1.319304705
4.571766376	4.421272755	6.438138962	4.369885445	6.354084015	4.203154564	6.160308361	3.601894855	5.968378067	5.93531847
3.10641098	3.687250853	0.553722382	3.626602411	0.544248343	3.440772057	0.51498431	2.93928957	0.455594182	1.479987144
3.36429882	3.84376812	1.574626923	3.801263571	1.549541712	3.663571119	1.494958997	3.242590189	1.436664581	2.057330847
4.283450127	4.382330418	4.104621887	4.305341244	4.082091331	4.040664196	4.040026665	3.240203381	4.010955811	4.53931427
3.224934816	3.540761709	0.80334717	3.516449213	0.777506292	3.449685097	0.713016152	3.085100889	0.622769773	1.742964387
2.99514389	3.852638721	1.108625174	3.730497122	1.030622363	3.233911514	0.820658922	1.567007303	0.542590857	1.555010438
3.91106534	4.002907753	2.596690178	3.992040634	2.597846746	3.962928772	2.598535776	3.897308588	2.594540119	3.62568903
3.062977791	3.478795767	0.680122793	3.442246199	0.651309848	3.351900339	0.582478583	3.108785629	0.482974738	1.521779656
2.637751579	3.432234526	0.496949106	3.332113981	0.468440861	2.922927618	0.404610962	1.573148012	0.325024366	1.0705899
3.25506258	3.556488514	2.019819498	3.521227598	2.005842686	3.406416416	1.975376725	3.102364063	1.949240327	2.523369551
3.204517841	3.523405075	2.136800051	3.481959105	2.12492466	3.343182087	2.101229906	2.985147238	2.091277838	2.511192799
3.204395294	3.527965784	2.070654631	3.483690977	2.052244663	3.340319872	2.009292364	2.93031764	1.96624887	2.524206877
3.701348066	3.99181509	2.222599506	3.962837934	2.203058243	3.844974041	2.156891108	3.248389006	2.097145557	2.753952026
3.686623573	3.977499723	2.456246376	3.939311028	2.4435637	3.828514099	2.413021088	3.529926777	2.372073174	2.925517797
3.369169712	3.60740757	2.727195501	3.571955442	2.747035027	3.467504501	2.80568862	3.133377075	2.90324831	3.003147602
3.301847935	3.656817436	2.050940275	3.609799623	2.024945021	3.456929684	1.964029074	2.923181295	1.899635673	2.450209141
2.291360617	3.332881927	0.324426532	3.189817667	0.297142476	2.629632235	0.237346977	1.100631952	0.172156364	0.7277686
3.807438612	3.971216202	2.703863144	3.951379061	2.714237213	3.926564932	2.732720375	4.150377274	2.715143204	3.281740427
3.168942213	3.548291922	1.37074852	3.509933233	1.362548709	3.378234625	1.345579624	3.002455711	1.338461041	2.078588486
3.297963619	3.608480215	2.287505388	3.566811323	2.257770777	3.434637308	2.180693865	2.958035231	2.082293987	2.570332766
2.876029491	3.794640779	1.402245402	3.662965775	1.357526898	3.170177937	1.263677359	2.002890825	1.18571198	1.540167928
4.083529949	4.413686752	1.207000971	4.326872826	1.174246669	4.021681786	1.07944715	2.893573284	0.903878093	2.967984438
4.28272438	4.230344296	4.514789104	4.177213192	4.472685814	4.00545311	4.37684679	3.520269632	4.288362503	4.824330807
2.662976503	3.393084526	0.599309802	3.290292978	0.561487198	2.915992498	0.470077217	1.743260622	0.354600668	1.244873405
3.538475752	3.75819397	2.596936703	3.731610775	2.613565922	3.663505554	2.680583715	3.560862303	2.832079649	2.966381311
2.197969437	3.697556973	0.365380943	3.46716857	0.321105808	2.53961277	0.239106089	0.450933546	0.19552733	0.536058545
2.635729074	3.429039001	0.278377891	3.332688332	0.241916075	2.929515839	0.153897777	0.944204211	0.0622801	0.824299574
11.92854595	5.192228794	12.70421791	6.078220367	15.68701458	10.5365963	28.15540314	29.89324951	62.53307343	28.51535416
3.412792921	3.784590244	1.828232288	3.743247747	1.824573159	3.613887072	1.816540718	3.365211248	1.804662108	2.408840418
3.455664396	4.052363396	2.142190218	3.964742184	2.128869057	3.646124125	2.111158848	2.566333055	2.116913557	2.41229701
5.636609077	5.026207924	18.19595528	5.019250393	18.19075012	5.017939568	18.1203289	5.004829407	17.93655205	10.56450748
3.159131765	3.573554039	1.695526123	3.51939559	1.684697509	3.337476492	1.663342714	2.895839691	1.648451924	2.23150301
5.397118092	4.350174427	2.90457654	4.48021841	2.456519365	5.18447113	1.287971497	4.248982906	0.084738038	4.187694073
3.131968021	3.496803284	1.682216883	3.454550028	1.661339283	3.315594912	1.610914111	2.885402918	1.55503583	2.171740532
4.900801659	4.615831375	4.532120705	4.596626759	4.468464375	4.547665596	4.332433224	4.383490086	4.187372208	5.408130646
3.268864393	3.810560703	1.791381001	3.75243783	1.707609296	3.531917572	1.50434339	2.461222649	1.309505582	1.891542912
2.617027283	3.631505251	0.37619257	3.492168188	0.301601112	2.93405056	0.142544299	0.651936948	0.0141165	0.663601518
2.623342276	3.456939459	0.275308311	3.366045713	0.241414636	2.935268879	0.141313106	0.58904922	0.00987964	0.537814617
4.044259548	4.68526125	9.568309784	4.500480652	9.120002747	3.77802968	7.551610947	1.225981832	2.107606173	4.622272015
10.7756052	5.754106998	14.76219749	6.567646027	15.29462719	9.851679802	16.31638718	18.79064751	16.69637871	17.32563782
2.664920807	3.437551975	0.495184302	3.342075586	0.472981155	2.975686073	0.421422422	1.901053429	0.356696784	1.09960413
4.018284798	4.115300655	1.606930971	4.054255962	1.58662653	3.85953784	1.537972808	3.315835476	1.47860992	3.401771069
3.072952509	3.786533594	0.804088473	3.69529295	0.692056596	3.310732841	0.450674981	1.585292578	0.322800159	1.247134447
3.683099508	4.119152069	1.73642087	4.011363506	1.691853642	3.653773308	1.568505526	2.590834618	1.391439915	2.772537231
4.990639687	4.785829544	5.18062973	4.764635563	5.172268867	4.705149651	5.145526886	4.5615592	5.040271759	5.440035343
4.688236237	4.532431126	4.921961784	4.463866711	4.895908833	4.272262096	4.810055256	4.244946957	4.557724476	6.348948479
3.15951252	3.497361422	1.96945107	3.457773209	1.947096229	3.328896523	1.894370794	2.929382801	1.839378238	2.33267045
13.51780224	6.22667551	19.54776764	7.371189117	20.62095642	12.12756538	22.97988892	29.06400681	24.45685196	23.08783913
3.140186548	3.525256395	1.920462012	3.481075287	1.90299356	3.337487698	1.860421777	2.780739307	1.811890483	2.168019056
3.767787695	4.067537785	2.798926592	4.022648811	2.804685831	3.893718958	2.817725182	3.702974081	2.813455582	3.183176279
10.09341335	5.94100666	12.31453323	6.734906673	12.85159588	9.733317375	13.93449306	11.14348507	14.71148109	10.16457558
4.324456215	4.29519558	1.663550019	4.356073856	1.461653471	4.431901455	0.878452003	2.838127851	0.075833701	2.742605209
3.217311859	3.519576311	0.56652987	3.488460779	0.542215824	3.443620205	0.479008973	3.221431971	0.374921739	1.708406448
2.645720005	3.398849964	0.525285542	3.309601545	0.44643116	2.967934132	0.262946665	1.96770525	0.105934739	0.985816598
3.426671505	3.899671078	1.619484544	3.835072756	1.581590891	3.609279871	1.494573474	2.519970655	1.415173531	2.156378508
3.478772879	3.921762705	1.906321645	3.861535072	1.892316341	3.668387413	1.859484076	3.018839121	1.823446631	2.384615421
3.340532541	3.634218693	2.6678617	3.584708452	2.689251661	3.434410572	2.754625082	3.124763489	2.871966124	2.949278355
2.591336727	3.371036053	0.398902804	3.26373148	0.373551607	2.894157887	0.31325686	1.963748932	0.234623566	1.080456376
4.307403088	4.086997032	2.952594757	4.121614456	2.939345121	4.265012741	2.903121471	4.764144897	2.851041794	4.02061224
3.340741158	3.647567034	2.019042492	3.604286432	2.017415285	3.483497143	2.015675068	3.316208601	2.013639688	2.623823166
3.563899755	3.767500639	1.867975473	3.751433611	1.866634607	3.733133793	1.860547423	3.830619097	1.842434764	2.526612282
3.468734741	3.925415754	2.134801865	3.86171627	2.107241154	3.630543232	2.044768333	2.89195466	1.973513961	2.498447418
2.496673584	3.493328094	0.411403149	3.369439363	0.395043612	2.85289526	0.360537469	2.130967379	0.299114555	1.026070118
3.177976131	3.529015541	1.701178551	3.491948128	1.691377997	3.384508133	1.673909545	3.198620319	1.670795441	2.086696386
3.02413702	3.461258173	0.760551453	3.408582926	0.751926541	3.236317396	0.732508063	2.805411339	0.713479638	1.77601707
2.880955458	3.568318129	1.557267666	3.475522518	1.405294895	3.106779575	0.920926154	1.464711308	0.08298783	1.467580199
3.244189024	3.544865131	1.587073088	3.499638557	1.551571846	3.344035149	1.453969121	2.881146669	1.259628415	2.618603468
10.87726593	5.355462074	16.06388664	6.141109467	18.98501015	9.61251545	29.64362335	21.44249725	49.27725983	25.9097538
2.996847153	3.650811195	0.486389548	3.576001644	0.475899667	3.322863102	0.443993032	2.522055387	0.377095014	1.337299109
3.065502167	3.461194038	2.935922146	3.398637056	3.012980938	3.188191652	3.210502625	3.197491646	3.429012299	2.979070902
3.134668827	3.506885767	1.30189395	3.463869333	1.281321883	3.334887743	1.231642127	3.045398712	1.159657955	2.003386736
3.125425577	3.548321962	1.563016415	3.492557287	1.541032314	3.303385496	1.486333013	2.655310631	1.415103197	2.117704391
3.593884706	3.881491661	2.388147354	3.8436203	2.378663301	3.736043215	2.351447105	3.561605453	2.299351692	2.890874147
2.531527519	3.661935806	0.783210397	3.454509258	0.745220244	2.800160646	0.646172047	1.731251836	0.54676187	1.348372698
3.218150377	3.55734849	1.648079991	3.522805691	1.640753508	3.403224945	1.627500415	3.060357809	1.631415486	2.250798464
2.699452162	3.444234133	0.281882286	3.363601208	0.256649494	3.029819012	0.202599347	1.575810432	0.151668623	0.821957946
4.087629318	4.310604095	13.4221859	4.234863758	12.85894203	3.6954391	9.882019043	0.809596419	1.536537409	5.34806633
3.568171263	3.774636507	2.350876808	3.747698784	2.337256432	3.659402609	2.300854206	3.367132664	2.244256258	2.920924902
5.403360844	4.958427906	9.102436066	4.95015049	9.078001976	4.935936451	8.99352932	4.867668629	8.860165596	7.570153713
3.194783926	3.591838598	1.893692136	3.540828943	1.872502327	3.370526075	1.820510149	2.74737215	1.760354996	2.270957947
3.33037281	3.593446016	1.998718262	3.559541702	1.997599959	3.467808962	2.001119852	3.405313492	2.019399881	2.634974718
3.067362785	3.576913118	1.50114429	3.509607077	1.481256604	3.26503706	1.439244986	2.508913279	1.403041124	1.996090651
7.660152912	5.288280487	26.29999542	5.56046629	27.17961693	6.607331753	28.46617889	9.251596451	28.41415405	16.86796951
4.426277161	4.345532894	10.19666576	4.285542011	10.04832077	4.080613136	9.749566078	3.218898296	9.518985748	5.296521664
2.828394175	3.543696642	0.489331216	3.457247257	0.474664658	3.160163164	0.43568188	2.280497074	0.377380699	1.231447577
3.71235013	3.820969582	2.041635036	3.828293562	2.023105383	3.848721504	1.990534663	3.185186386	1.968998551	2.654602528
3.214918137	3.528072834	2.61948657	3.484656811	2.603005648	3.340204716	2.569420576	2.970751762	2.552309036	2.719645739
2.963517189	3.535172701	0.883504152	3.459623337	0.851530194	3.182450771	0.775011837	2.118424892	0.686792791	1.607656598
3.188954115	4.163410187	1.49732542	4.066771507	1.446718097	3.4832232	1.330072761	1.723397374	1.187650561	1.654088736
9.018164635	5.582643509	12.19432068	6.189609528	13.79507446	8.229774475	19.5065136	8.638994217	24.49304008	17.35670662
3.181572676	3.658572674	1.855399489	3.594533205	1.832265735	3.35774231	1.785017848	2.573079348	1.750603795	2.227441072
3.350723028	3.695799112	2.812152863	3.625641584	2.768916368	3.43497467	2.56201005	3.256021976	2.100861073	3.244556427
3.244590521	3.58957243	1.627476811	3.550260544	1.617325306	3.432112217	1.592708588	2.995514393	1.562310219	2.172834873
5.195789814	4.745498657	7.657546997	4.71455574	7.684092999	4.605417728	7.729536533	4.390840054	7.736935616	8.431894302
3.340408325	3.560827017	2.506309986	3.534684658	2.576152325	3.502052307	2.757860899	4.198303223	2.968323946	2.826832771
2.426904202	3.382952929	0.246858463	3.252364874	0.206161261	2.738080025	0.12305446	0.7519086	0.094208069	0.644218862
3.395329237	3.610565424	3.228682756	3.581705093	3.206217766	3.493859768	3.156010389	3.303798914	3.125103474	3.164028168
3.227716446	3.679085732	1.458151579	3.618297815	1.424829245	3.415046215	1.354238868	2.729315281	1.310114145	2.006746292
3.807502747	4.077209949	2.6198771	4.041821003	2.610789061	3.945070982	2.585368156	3.748153925	2.53783226	3.106592655
2.786375999	3.376606226	0.156387389	3.312466383	0.145998836	3.209363461	0.127813444	2.100709677	0.037361369	0.938694417
3.036427498	3.534883261	1.381712198	3.469921112	1.368727922	3.239641428	1.342439651	2.728621244	1.320192456	1.96488142
3.514480829	3.964938402	1.758561134	3.909991741	1.743469954	3.727068901	1.709118724	2.893581152	1.674165368	2.249957323
3.119938374	3.548877239	1.482738853	3.495210886	1.470401049	3.324445248	1.442117333	2.82377243	1.409134865	2.106356382
3.277386904	3.779160976	0.503623128	3.729602575	0.471529037	3.562890768	0.404317945	3.00803709	0.338263065	1.335128784
2.694965124	3.434073448	0.409272134	3.335977554	0.399414957	2.994160891	0.37365219	2.00573945	0.326528013	1.122209907
3.144666433	3.493556976	1.851100206	3.449738026	1.835771084	3.306674719	1.799966693	2.896650314	1.762257457	2.327646494
2.946680546	3.442311764	1.073251367	3.388785601	1.038765907	3.213439703	0.960712314	2.644322872	0.883602858	1.606970787
1.988772869	3.27844286	0.732770026	3.056828022	0.730431378	2.292229176	0.707329094	1.397745013	0.63361907	1.123864174
9.422793388	5.429311752	4.540282726	6.211193562	4.552484035	9.031691551	4.510090828	16.53084755	4.130345821	9.441802025
3.114403725	3.496487617	0.635750413	3.465943575	0.603981614	3.401954174	0.529169023	3.258452177	0.422354758	1.548961997
4.174342155	3.961950779	3.500228167	3.998309374	3.515993357	4.187282562	3.549606085	4.591784954	3.574888229	4.077126503
3.076400757	3.466608047	1.902425289	3.417499542	1.874555469	3.254565716	1.80665946	2.80424881	1.731385589	2.222368002
3.449215889	3.622918606	2.123631954	3.612562895	2.114154577	3.567174911	2.095883369	3.384199142	2.094758034	2.749380112
2.585282087	3.334102392	0.358349144	3.237514734	0.345232755	2.877127647	0.311956525	1.547315717	0.266354024	0.989533365
3.093982458	3.4925704	0.951603115	3.446957827	0.928720832	3.297368526	0.874279857	2.854977369	0.790492356	1.835122347
3.21708703	3.542487621	2.563679934	3.497630119	2.534881115	3.35056448	2.467487097	2.922399998	2.401223421	2.652750254
3.690831184	3.870717287	1.907938957	3.865261555	1.896171808	3.844588518	1.864706755	3.882294178	1.795952678	2.765159845
4.687434196	4.40392065	21.14756966	4.352364063	20.87978745	4.137206078	19.61715126	3.387681007	10.14602184	9.637857437
2.903454065	3.450278759	1.709975481	3.37988162	1.682224631	3.122462749	1.622550249	2.457736492	1.569844961	1.935883403
3.803727865	3.934319496	2.877757549	3.920428753	2.90278554	3.904913664	2.949422121	4.372218132	2.940279007	3.499441862
3.16190362	3.500760794	1.898687959	3.462175608	1.88110745	3.333478689	1.841554046	2.937927485	1.804292917	2.32967639
2.599417448	3.462072372	0.217308789	3.363624096	0.203706726	2.98238039	0.171285972	1.648009539	0.118403196	0.783058822
3.284245491	3.662768841	2.057882309	3.610956192	2.015992641	3.43175745	1.910355926	2.789067268	1.781239152	2.411501169
2.433959246	3.819015741	0.52521795	3.631578445	0.477154702	2.790086746	0.390075713	0.738310397	0.362635553	0.748077691
3.659854174	4.016552925	2.3725667	3.973170996	2.354593515	3.81240654	2.310464382	3.2891078	2.250562429	2.821564674
2.76717186	3.400835752	0.467976213	3.321932316	0.40209043	3.030885696	0.248568714	1.837563038	0.097316511	1.061619997
3.810433149	4.038558483	2.748480558	4.006984711	2.7507267	3.936446667	2.750721931	3.911817074	2.723587275	3.229778051
3.192538977	3.613482475	0.784615755	3.570501089	0.751815856	3.403227091	0.66248399	2.637377262	0.536862433	1.751001
3.457504034	3.746849775	1.979759932	3.713315487	1.949795127	3.612942457	1.875120282	3.227939129	1.782426715	2.54208231
3.221149921	3.832282305	1.928786874	3.7492733	1.905092359	3.43579936	1.85009408	2.361407757	1.787559032	2.058151245
2.959167719	3.535195589	0.875710964	3.458714962	0.842052579	3.177511215	0.761808157	2.072685957	0.671113253	1.594370961
2.933413267	3.468720198	1.371270418	3.393972158	1.355303526	3.139706373	1.320300341	2.542590141	1.286662459	1.885611773
2.465103865	3.426003933	0.259441644	3.311521053	0.227270588	2.792853594	0.164521754	0.879455805	0.116725892	0.633816183
3.022086859	3.776385546	1.526566863	3.66424489	1.462477684	3.224930763	1.278157711	1.919081569	1.000020027	1.909435153
3.163727522	3.528111935	1.541001678	3.484034061	1.52495563	3.33828187	1.485571384	2.880401611	1.439137936	2.194596052
6.401511192	5.235708237	2.0041852	5.65352726	1.7827667	6.502333164	1.244032145	3.367063999	0.244579121	3.377833366
3.42746067	3.769038677	1.244135857	3.734698534	1.236753464	3.632088423	1.219210267	3.374007463	1.194522738	2.132678509
10.88479614	4.899519444	15.31993866	5.546229362	15.84011841	9.324148178	16.7016983	38.97031403	16.39106941	24.58759689
2.913421392	3.50395155	0.536361694	3.445897341	0.517968297	3.230414152	0.473837644	2.365258694	0.407880753	1.275623918
3.293760777	3.757213354	1.700429678	3.711302519	1.694137573	3.571792603	1.680817008	3.282858372	1.661866784	1.934653997
5.14999485	4.565440178	7.649556637	4.573412418	7.875355244	4.731180668	8.878619194	2.753240824	5.120869637	7.135728836
5.044670582	4.686313152	51.40940857	4.644364357	51.3966217	4.515475273	51.39476776	4.167034149	51.40594482	13.3433485
3.05730629	3.444746733	0.781338096	3.396641016	0.762805521	3.295527697	0.715632796	3.108056784	0.634807289	1.688862324
4.110275269	4.410991192	13.16758347	4.266573429	12.76751518	3.817700148	11.6830492	2.474622011	9.312857628	6.106820583
2.871188402	3.489393234	0.567142606	3.4096632	0.565822184	3.150697231	0.557459772	2.384145975	0.524703026	1.393555641
8.470347404	5.684295177	6.171467304	6.271916866	5.64965868	8.055727005	3.964484692	6.72959137	1.184366345	7.706261635
2.901529551	3.556121111	0.563273489	3.472933769	0.554297805	3.172502041	0.530441582	2.334801197	0.492103517	1.258985996
3.422934771	3.803707838	2.082343817	3.760211229	2.080820322	3.623286963	2.07813096	3.360998631	2.072122335	2.468795776
3.43244791	3.731940508	2.150236607	3.689507246	2.134226322	3.545793533	2.091834784	3.063896418	2.027147532	2.703746319
3.259963989	3.571450472	1.843260884	3.531989098	1.822092652	3.41592145	1.766887903	3.043873549	1.687347293	2.410630226
3.675621271	3.88392663	2.218578577	3.859716177	2.262297392	3.822957993	2.365249157	4.432600975	2.45245719	3.134972811
3.293388128	3.616808653	1.098972917	3.582683802	1.085631728	3.439612865	1.056575298	3.136492014	1.041754007	1.991777301
3.754831314	3.936905622	2.302393913	3.927502394	2.281176329	3.877620459	2.232146502	3.489923954	2.174896002	2.84675312
3.632058382	3.711270809	3.176343918	3.679546118	3.149793386	3.57101512	3.091859102	3.310885191	3.066523314	3.921959877
2.33702302	3.503308773	0.559843481	3.334477663	0.521837234	2.629548788	0.473489314	0.925092161	0.482879281	0.767548501
4.310411453	4.604274273	2.949437141	4.492669106	2.842653751	4.133029938	2.537949324	3.176389694	1.761221051	3.897205353
3.17381835	3.530199528	2.449482918	3.487981081	2.423296452	3.34391737	2.366283417	2.926414967	2.321135521	2.496596098
2.915259838	3.42721796	1.692258596	3.352557182	1.672528267	3.107353449	1.628162742	2.549865246	1.585932374	2.057510138
3.53847003	3.743374348	1.888911128	3.718653679	1.876706719	3.702368021	1.838924408	3.228329659	1.785173535	2.562341928
3.801187038	4.051763058	2.467562437	4.030417919	2.449123621	3.940107822	2.402863264	3.499498844	2.337442398	2.968844652
4.379918098	3.842164755	2.688003778	3.946340799	2.446046829	4.387601852	1.595326066	3.675855875	0.779077709	3.408078671
2.914810419	3.428491592	0.947819293	3.362678766	0.893785894	3.128123283	0.765211999	2.284553528	0.637516916	1.648064852
3.356885672	3.616097927	2.621833324	3.573666096	2.611597538	3.455138445	2.595113754	3.20846796	2.599850893	2.958162069
3.830081224	3.916668653	3.010819674	3.905652285	3.039596796	3.916913509	3.094338179	4.497006893	3.091204405	3.620083332
6.796302795	5.33059454	8.936509132	5.690966606	8.814675331	6.627400875	8.386443138	7.770969391	7.57144022	8.124455452
2.935564756	3.447563887	0.846061945	3.382008076	0.806122661	3.147876978	0.71145004	2.276674747	0.618738294	1.602637649
4.35661602	4.347330093	9.692966461	4.290035248	9.425050735	4.114420414	8.701143265	3.670186996	7.241481781	5.701404095
4.05249691	4.194914341	13.48280048	4.125390053	12.82670212	3.889276505	10.97061062	3.217967033	7.36645937	5.209389687
2.952380657	3.470524788	0.588578045	3.409784317	0.556544483	3.187405109	0.485852271	2.42964077	0.405062675	1.411369562
3.298046827	3.571654558	0.528042138	3.565940619	0.495659977	3.56411314	0.414660156	3.025262117	0.310238332	1.509522915
3.179624319	3.572086096	1.648599148	3.521913528	1.634783387	3.353468895	1.604655623	2.912060499	1.574748874	2.257579088
3.149471283	3.852762461	0.895030022	3.747152328	0.81336385	3.332814932	0.64903152	1.856232047	0.630530655	1.650046825
2.892738104	3.451971769	0.553173542	3.394503832	0.530625165	3.202817917	0.47603941	2.598822832	0.403568089	1.28865993
3.753848314	4.5007267	6.694092751	4.357909679	6.103804111	3.588615179	4.291162968	0.741019547	0.709787428	3.106188297
5.88237524	5.107820988	11.75688839	5.14607811	11.71621513	5.26039362	11.57460403	5.571043968	11.33422279	9.367030144
2.892301321	3.469987631	0.545964718	3.408811092	0.527253449	3.212836504	0.478854924	2.668634176	0.392647982	1.340306759
3.54797554	3.717354298	2.713308096	3.69631505	2.706102371	3.662968159	2.683085203	3.563836575	2.6335814	3.041952133
2.807656765	3.440234661	0.613023698	3.361992121	0.59086448	3.092651606	0.538182974	2.399344921	0.473084062	1.294919491
4.005039692	4.293833733	3.59720397	4.209752083	3.353353262	3.862827539	2.640224218	1.717184067	0.765932202	3.311096191
3.187041044	3.555856705	2.683719158	3.51026392	2.655788898	3.34639883	2.595965624	2.921810389	2.553112984	2.643440962
3.3490448	3.964869976	2.064047337	3.872601032	2.020176172	3.533652782	1.919044733	2.05313158	1.799757361	2.307955503
3.376278162	3.84674859	0.889168561	3.796792984	0.882594705	3.655932426	0.866942763	3.464030027	0.844208479	1.908762097
3.477646351	3.886767864	1.990135789	3.833565235	1.953967214	3.648526669	1.868859649	2.928179741	1.778349161	2.452710867
3.140292406	3.493042469	1.791448951	3.45174551	1.770547628	3.315752029	1.72061944	2.897150278	1.666901708	2.247646809
2.694779396	3.925680637	0.840157747	3.801180601	0.844742835	3.030180931	0.855517268	1.740427017	0.855570018	1.149593234
3.453006744	3.796002388	1.475051522	3.757304668	1.447935581	3.587388754	1.384429216	3.086085796	1.290263295	2.582087517
2.736070633	3.508653641	0.198385209	3.422087431	0.18741399	3.099242449	0.159076571	2.011989355	0.113616347	0.886592448
4.174080372	4.61800909	8.793397903	4.463740826	8.449450493	3.905683517	7.32765007	1.85959363	3.307687044	4.910614967
2.982098579	3.464002132	0.49248752	3.40871191	0.450666815	3.219833612	0.36080268	2.448004246	0.273568422	1.328454852
9.324841499	5.039981842	14.14451599	5.722559929	15.07901382	8.677609444	17.33362579	24.45126724	19.68470001	17.30179596
3.110028982	3.475982666	1.907546759	3.430326462	1.885611534	3.279162884	1.833837867	2.847531557	1.779585004	2.304360628
3.343415022	3.559063911	2.237379551	3.544709444	2.215792179	3.484302759	2.166452885	3.13915801	2.119915962	2.611421347
3.263193369	3.560273886	1.721104383	3.523728132	1.70863533	3.419734001	1.681326866	3.239705801	1.655753851	2.416653395
2.790138483	3.453304529	0.496188402	3.369506836	0.490283728	3.092257023	0.470840663	2.260070801	0.422870666	1.221045852
4.295222759	4.293530464	14.29290009	4.231879234	13.9044342	4.016264915	12.71052551	3.123381138	7.744896889	6.400309086
3.006953001	3.415955544	0.856689394	3.375652075	0.82795763	3.292363167	0.751133263	2.972227097	0.637628913	1.419768572
3.38749361	3.689404011	1.865194321	3.656182051	1.845981479	3.552109241	1.799402595	3.086698055	1.735800982	2.410010576
3.654457808	3.929309368	2.474740028	3.895570993	2.467394352	3.792499781	2.44552803	3.547684669	2.398252726	2.960650444
3.589141846	3.890711069	3.837939024	3.793019533	3.78211689	3.497622967	3.648284912	2.625236034	3.631220579	4.646479607
4.549974442	4.42579174	16.88659477	4.349366665	16.75164032	4.152465343	16.45353889	3.717949867	16.30608177	7.505820274
3.276138067	3.593213797	2.841752052	3.553949833	2.817321062	3.41403079	2.76412487	3.097557068	2.728368282	2.856918335
4.648972034	4.364309311	19.35633659	4.314047337	19.37244606	4.150964737	19.50933075	3.742758751	19.95393753	8.434607506
4.269150257	4.184688091	5.537241459	4.133847237	5.478088379	3.964681864	5.340318203	3.456189394	5.202511311	5.436124325
12.55519867	5.924106121	19.71005249	6.913637638	20.88802147	11.18673134	23.87477112	28.57855988	26.26932526	22.70358658
3.092200518	3.771732092	1.05459547	3.631630898	1.027474642	3.179076433	0.953837037	1.887069583	0.839735031	2.626662493
2.99729991	3.77641511	0.940190613	3.672992706	0.874040425	3.262794256	0.7402125	1.773434043	0.640729725	1.315707207
3.452036381	3.78345561	2.445646763	3.738714695	2.441516638	3.580099583	2.455014467	3.041362286	2.53112483	2.761579037
3.164803982	3.519178867	1.591347575	3.479896069	1.579807043	3.360654593	1.552203417	2.920103073	1.517978668	2.189480782
2.836697817	3.641926765	0.766200721	3.528908253	0.630813658	3.075659513	0.364468604	1.066471457	0.303376466	1.110661268
3.948890209	4.08793354	1.839679599	4.019720078	1.801607728	3.782092094	1.677572012	3.430737257	1.402848959	3.717839956
3.69124794	3.881736279	2.440334797	3.856951714	2.443286657	3.803115129	2.447113752	3.635769606	2.443725824	3.310448885
3.626587152	3.84508872	1.79992044	3.798348904	1.756470442	3.651846886	1.655371308	3.519040585	1.521379352	3.040645838
4.732059002	4.466155052	8.091850281	4.423608303	8.197483063	4.27210474	8.500829697	3.711434364	9.115035057	7.187269688
3.399714708	3.669622183	1.821160913	3.643174887	1.798458576	3.569366932	1.742264748	3.233351946	1.669180036	2.405198336
2.927341461	3.49906373	0.573754966	3.425163507	0.571766913	3.194652796	0.561551571	2.524034262	0.521844387	1.413465619
2.876820087	3.498318911	1.451159	3.420791864	1.463323474	3.123798132	1.499796152	2.340342283	1.538649797	1.752744555
2.655109167	3.439653635	0.599431753	3.330811501	0.577895761	2.909162521	0.530410647	1.90145123	0.466345847	1.256993175
3.238901138	3.592376471	1.846402287	3.547689915	1.823100686	3.400673151	1.768188357	2.897688389	1.710545778	2.349168301
2.608422995	3.501409292	0.390925616	3.399333715	0.379576921	2.960852146	0.359362006	1.446438909	0.330163836	0.889122903
3.261339426	3.581507683	1.695037007	3.544234276	1.673694849	3.422949553	1.622335792	3.017127037	1.564780831	2.334379911
3.205860853	3.5222404	1.84728682	3.480301142	1.835849166	3.340210438	1.811434746	2.929815054	1.793320298	2.420452356
3.731605291	4.033071995	2.617735386	3.990932941	2.612428427	3.871575832	2.596952677	3.596412659	2.562677145	3.042141199
3.303693295	3.58253026	1.7666924	3.552065849	1.742428422	3.455091715	1.683615208	3.13721633	1.615254998	2.4177773
3.390017509	3.495695353	5.508773804	3.469007969	5.47461462	3.39823699	5.412036896	3.241973639	5.458576679	4.288453579
2.791993618	3.538182974	0.43643868	3.444677591	0.418375045	3.123184681	0.373305261	2.077512264	0.312221497	1.134784698
2.910228252	3.569992781	0.269340247	3.501779795	0.259334654	3.264053583	0.231328368	2.406841755	0.175202802	1.087552071
3.20464921	3.563023806	1.602450132	3.514723301	1.579663396	3.367659569	1.518777013	2.848564148	1.436543941	2.280148268
3.334822416	3.687512159	2.996340275	3.626622915	2.945039988	3.450232506	2.836547375	2.961330414	2.787855148	2.701484203
3.120908737	3.50918889	0.6649248	3.466079473	0.648137391	3.315712214	0.602434158	2.860471487	0.514499784	1.718742251
5.643927574	4.949765205	23.29443359	4.945819855	23.32695961	4.954213619	23.41423416	4.518759251	23.54999733	12.11154842
3.038143635	3.493164063	1.006894469	3.443725586	0.997966111	3.273608685	0.974723995	2.559174538	0.945012271	1.690412879
3.329567194	3.706156731	1.393773079	3.664235115	1.38658452	3.533859491	1.369702458	3.236511946	1.347328186	2.221115112
3.621034145	3.94853425	2.300811291	3.907482624	2.274287701	3.755477428	2.209486008	3.149832964	2.123894691	2.790976524
3.349644661	3.726275444	1.531248689	3.685726166	1.525518894	3.550544739	1.512218237	3.245302916	1.495031476	2.258581638
3.684590578	4.028060913	2.4217062	3.980406761	2.412791967	3.835817337	2.38582468	3.370577335	2.323037624	2.863327742
3.182931185	3.569747686	1.725790501	3.519981861	1.716340661	3.359312773	1.698628664	3.017167568	1.68868804	2.275788784
3.036004305	3.513305426	1.303019047	3.452137232	1.285348892	3.236691713	1.245698333	2.564222813	1.203460336	1.912291408
2.964783669	3.556007624	0.464422196	3.509145021	0.439897567	3.284393549	0.384428412	2.288195372	0.311146647	1.22459507
3.281294346	3.734808683	1.010509014	3.685049057	0.913095653	3.486573219	0.734632134	1.756539583	0.624776483	1.498890638
3.236219168	3.491025448	0.83504957	3.456066847	0.822591603	3.413801193	0.786204338	3.471119642	0.720880091	2.039249897
3.135162592	3.476272106	1.935584545	3.431289434	1.921244383	3.291327	1.88777709	2.991485834	1.848292589	2.464020729
2.454028368	3.37643218	0.394808739	3.250810146	0.368634641	2.773257971	0.309102505	1.36012733	0.237021357	0.894022644
7.96131134	5.150289536	4.195236206	5.774567604	4.190539837	7.769843578	4.168082714	9.830034256	4.169949055	7.022776604
3.387552738	3.738242626	2.153592825	3.689532518	2.129041433	3.538205624	2.07109642	3.07381916	2.010878086	2.534828186
2.922416925	3.427387953	0.857885838	3.368932962	0.827662408	3.191225767	0.750505149	2.67491889	0.633716822	1.526903629
3.866379976	4.158558369	11.7944746	4.048053265	11.2446394	3.541798115	8.906953812	1.141867161	2.494824171	5.061497688
3.503084183	3.641808987	3.464413881	3.625813961	3.443394184	3.582810163	3.394842625	3.502092838	3.364784956	3.382071972
7.521309376	5.01553297	2.745945454	5.551074505	2.608817101	7.313613892	2.348589659	11.60673523	2.105673075	5.875135422
4.08804369	4.060109615	3.094467163	4.066147804	3.098067284	4.147787094	3.101774454	4.27133131	3.073078156	3.603528261
2.555230141	3.66017127	0.658022583	3.498634577	0.569624007	2.801092148	0.386765629	0.728354096	0.247387171	0.92647332
3.813810587	3.716262341	3.852038622	3.704148293	3.919448853	3.813423395	4.053720951	4.869450569	4.093286037	4.371555805
3.511700869	3.785502672	1.73311305	3.77185297	1.740427971	3.73365283	1.753269076	3.602302551	1.748939872	1.997051954
3.442700624	3.728223085	1.78740871	3.701772928	1.762853026	3.61273098	1.705217004	3.067136526	1.631250501	2.369460106
3.13842392	3.710267305	0.568656802	3.652848959	0.559893191	3.48004365	0.531688273	3.040960312	0.472272128	1.507313371
9.792488098	5.186638355	5.843019962	5.890304565	5.914580822	9.00812149	5.910087585	17.97023773	5.374937534	12.29828072
4.923666954	4.683630943	17.41862869	4.655650139	17.13077927	4.680932045	16.56899643	5.172497749	16.35300064	6.795974255
2.719741344	3.39550209	0.316302031	3.297929287	0.301561505	3.016144514	0.270486951	2.170944214	0.227524504	1.113844275
2.797078133	3.471341372	0.49293232	3.398224831	0.460924596	3.088461876	0.387044907	1.598369479	0.31387651	1.046126962
3.048774242	3.473172426	0.590740085	3.437794924	0.567893386	3.352183819	0.517607272	3.122654438	0.446392089	1.472695112
3.157505035	3.587971449	0.911524534	3.532221794	0.896762311	3.346089125	0.859837174	2.698427439	0.811952889	1.860498667
2.738268137	3.458647251	0.440323144	3.362181902	0.418805033	3.02101922	0.36486119	1.917313933	0.282389492	1.212847233
2.89177227	3.566098928	0.247757286	3.495644569	0.237855747	3.24996686	0.21048677	2.391575098	0.156792283	1.045851231
3.620151758	3.897001266	2.092183352	3.870086432	2.073228836	3.761557341	2.028541088	3.2546134	1.978234529	2.658307791
3.114566803	3.838481665	1.340125799	3.733865738	1.313922882	3.346184969	1.257753968	2.222342968	1.203745008	1.839789867
2.901775599	3.610574961	0.898199558	3.518396616	0.814323068	3.140886068	0.637254536	1.558924437	0.503786862	1.321178675
3.21670723	3.510217428	2.25274539	3.469878912	2.23562479	3.336620808	2.198568583	2.975552797	2.169463634	2.760285854
3.357704639	3.86729908	1.967789292	3.790424347	1.940715075	3.507666826	1.878597736	2.545935869	1.814647317	2.45945096
3.252536297	3.61324048	1.563721299	3.572384596	1.554773331	3.442363501	1.534724951	3.123685122	1.512554288	2.257053852
4.198268414	4.270286083	12.07756996	4.2068367	11.66502285	3.992385626	10.42294693	3.320735693	6.394343376	5.493998528
3.776063204	4.131890297	1.262127161	4.108959675	1.272502542	4.045931339	1.296753287	3.887215853	1.31979382	2.308125019
2.978469849	3.639969349	1.001353741	3.538099051	0.940532386	3.178824902	0.881564796	1.980297208	0.927393615	1.519549012
3.040948629	3.528461695	1.212045312	3.481944323	1.192842364	3.320358753	1.150302529	2.877238989	1.105506539	1.753605247
2.981162548	3.765164137	1.341761231	3.654009104	1.266999245	3.196305752	1.06744957	1.667154789	0.798764706	1.713745356
3.283596516	3.700407267	1.256087899	3.644651175	1.169079185	3.466295958	0.93857038	2.883444309	0.653944194	1.84308672
3.336298227	3.595328808	2.238540649	3.562429667	2.238536596	3.471940756	2.242976189	3.326302767	2.25869298	2.72765398
3.686291933	3.975809813	2.683313847	3.933592558	2.686562777	3.820661306	2.690979958	3.629435539	2.674436092	3.080576658
3.324579477	3.580911398	1.878918052	3.552561045	1.851675391	3.476447105	1.783301473	3.308232546	1.69463551	2.447463274
4.021438122	4.177343369	7.96547842	4.110184193	7.605666161	3.890594482	6.656307697	3.390922546	5.354300976	4.251889706
3.458664656	3.873361349	1.967263222	3.814032078	1.951264024	3.628882885	1.914412856	3.03460741	1.875759125	2.438131332
3.445875645	4.024957657	2.042340755	3.936495543	1.976094007	3.615131855	1.812481165	2.533976555	1.634238362	2.362021923
3.298891783	3.703328371	1.99982655	3.64455533	1.976410389	3.449807644	1.934036016	2.835022211	1.927205563	2.399558783
3.076034546	3.862768888	0.820797682	3.761508703	0.79839921	3.353797197	0.757847309	1.745563269	0.712049723	1.335346937
3.60558033	3.950451374	2.248768568	3.904942036	2.223335505	3.759698153	2.162317276	3.263277292	2.091402769	2.721450806
3.65267849	3.605847836	1.794513226	3.609498739	1.766589761	3.71382618	1.685457349	4.547322273	1.508605242	3.227510691
4.30966711	4.18367672	10.32477283	4.139221668	10.23597336	4.035593033	10.01324081	3.721931696	9.798706055	6.310828686
3.706787825	4.012153625	2.742465973	3.966599703	2.75443697	3.834912777	2.782891989	3.670320034	2.794692516	3.128727913
7.678002357	5.127416611	13.8138504	5.659790516	14.75203037	7.169940472	17.45523453	8.669719696	21.66879845	11.16049671
3.148239374	3.548927307	1.461791277	3.503600121	1.43904531	3.350185871	1.384654999	2.86718154	1.319810987	2.049568653
5.03617382	4.517145634	9.141807556	4.518462181	9.464863777	4.559908867	10.17050171	3.755185843	7.876363277	7.859082699
3.720679045	3.8869524	2.17988801	3.880340815	2.186876535	3.871362686	2.193545103	4.119260311	2.152925968	2.976493835
3.476240396	3.768812895	1.985435247	3.73441124	1.960933924	3.62551403	1.910707355	3.187795639	1.868633509	2.543887615
3.342568874	3.594413042	2.568575621	3.5591259	2.572169781	3.457519531	2.586831331	3.044148445	2.630787849	2.863423586
4.515585899	4.43207407	5.972760677	4.374687672	5.859690189	4.17006588	5.427223682	3.455056667	4.123204708	5.393111229
3.183242321	3.484391689	2.117152929	3.445765257	2.099413872	3.321131468	2.059713364	2.973427773	2.024772167	2.610588312
3.011617422	3.665440083	0.267366737	3.601600647	0.262286812	3.370723248	0.24993363	2.612417698	0.243787214	1.072213173
3.505338907	3.850619316	2.488462925	3.803406715	2.494347334	3.641465187	2.505702496	3.254998684	2.497119188	2.876521111
3.139330387	3.716902494	0.408610016	3.662074327	0.395036072	3.515396118	0.368577689	3.380307436	0.345776349	1.131149411
3.764630079	4.089506626	2.519904613	4.045755863	2.503689051	3.911907911	2.463977337	3.515545368	2.411819458	2.968296289
4.66075325	4.981488228	18.67838287	4.861516476	16.82570457	4.232485771	10.29237366	1.383743405	1.536739707	5.517061234
3.664561749	4.03402853	2.372136116	3.988222837	2.354249716	3.82124114	2.310488462	3.290970802	2.251668692	2.816893816
3.793243408	4.088402271	1.717580795	4.010481358	1.649604082	3.739866257	1.481813192	2.843570948	1.275135279	2.790160656
3.117198706	3.580120564	1.477038503	3.520446062	1.462443709	3.314949274	1.430612922	2.767727375	1.398366451	2.047727585
3.329921007	3.758897305	1.448131919	3.707808256	1.439513922	3.54937315	1.419628739	3.181898117	1.395183325	2.201935768
3.628846645	4.060838223	1.209942579	4.027447701	1.213143826	3.929256201	1.219482541	3.709060669	1.2155478	2.266476154
2.497026205	3.996846676	0.464755625	3.815623045	0.427082866	2.906206846	0.351611257	0.633012831	0.295652777	0.65802896
7.585557461	5.051760674	12.46485233	5.579482079	12.64609909	7.288144588	13.30855846	10.69538879	15.6706419	10.60391235
3.333592415	3.557959318	1.678317785	3.533080101	1.648562908	3.47799325	1.580019593	3.195490122	1.495243788	2.367936373
2.710909367	3.496581078	0.534519553	3.394646168	0.507196307	3.034112692	0.44021377	1.809705973	0.35415265	1.105538249
3.007742405	3.685161591	0.843726575	3.590488195	0.805562198	3.229713678	0.719543517	1.971692204	0.61345017	1.591505647
3.15027976	3.475830793	1.182121515	3.438764095	1.163990378	3.35273242	1.11712122	3.000884056	1.041902542	1.856778741
3.002229691	3.459350586	0.821782708	3.409052849	0.794690669	3.248592377	0.72903645	2.665622234	0.646763265	1.592188478
3.861003876	3.952545881	3.365060329	3.944153309	3.352078438	3.895456791	3.321556091	3.571413517	3.278210402	3.581921816
3.220420599	3.579546928	0.982164919	3.526956081	0.965517402	3.323452234	0.912438571	2.831614017	0.788181007	2.15339756
5.222532272	4.906686783	10.71212864	4.865756512	10.60505199	4.738052845	10.35546494	4.349446297	10.09014702	7.640156746
2.924399853	3.449544668	0.691301227	3.380265951	0.647929668	3.160028696	0.543064654	2.564047813	0.407134265	1.479206443
4.074266911	4.681216717	9.48472023	4.501403809	9.053866386	3.807499409	7.556204319	1.312273741	2.34338212	4.679662704
3.370482683	3.623799801	2.629950285	3.58541441	2.655227423	3.468087196	2.728715897	3.128608465	2.850799561	2.942343235
3.921742916	4.483878613	6.936367035	4.326254845	6.798686028	3.662909269	6.282541752	1.069460034	2.011768341	4.385921478
5.309339523	4.629620552	1.468082786	4.908434391	1.437430143	5.591936111	1.303040147	6.637030125	0.912289619	3.674412489
3.152566195	3.524039745	0.32159844	3.481300116	0.318107843	3.349235535	0.310167372	2.977882147	0.302125752	1.647794962
3.204802275	3.651403427	0.634161949	3.612917662	0.624102712	3.500669718	0.599995613	3.219817162	0.568297088	1.535587549
2.821783304	3.453883648	0.73252815	3.367954731	0.709576786	3.038050175	0.663768888	2.187529087	0.601339579	1.499004602
2.778616667	3.485675573	0.472986221	3.394236088	0.449830145	3.078352451	0.393132001	2.056384325	0.314977914	1.212682843
3.740844965	4.015688896	2.677698612	3.97730422	2.677009344	3.87395072	2.674729347	3.690813065	2.660372257	3.097585917
2.485557079	3.503797531	0.228559613	3.390196085	0.201155007	2.849863291	0.152253091	1.144312024	0.112261169	0.649942636
2.819237709	3.433253765	0.557642639	3.36610055	0.543001533	3.112645149	0.507103264	2.689822674	0.437433273	1.385603309
3.18904376	3.519376993	2.33272171	3.475498199	2.319493294	3.329541206	2.293217182	2.962459803	2.282568216	2.567598343
3.505361557	3.887591124	1.276049018	3.839414835	1.266687512	3.694984913	1.244201422	3.406162977	1.216587305	2.480162859
3.159703016	3.5154984	1.743567348	3.476997614	1.73206687	3.359810114	1.704169273	2.918439388	1.669168472	2.228909492
8.482580185	5.466988087	15.278368	6.071760654	16.87363815	7.983718872	22.76585007	17.73254585	36.87289429	14.61166573
8.575182915	5.485006332	11.62521362	6.080883503	12.01239681	8.12134552	12.87014008	14.05255508	13.38861752	12.29796219
3.314597368	3.621896505	2.28436923	3.5800035	2.251452446	3.441590309	2.166895866	2.925569057	2.062165022	2.601911545
3.747987509	3.989458084	2.824015617	3.952600002	2.833335638	3.870157957	2.850101948	3.856217146	2.840353012	3.242230654
3.02267313	3.556039572	0.568050861	3.482117653	0.557065845	3.239015579	0.525877833	2.489394426	0.455140561	1.608020902
4.746571064	4.057675838	2.331269741	4.200752258	2.311775684	4.874619007	2.269704103	6.230888844	2.239969015	3.852747202
4.778079987	4.516469955	12.07944775	4.443042755	12.21125317	4.191444874	12.43305016	3.776838303	11.8419714	10.39702129
3.568759203	3.753318787	2.122959614	3.737612724	2.109186649	3.709416389	2.071210623	3.641821861	2.004007101	2.761851311
3.370457649	3.601348162	2.508595943	3.568665981	2.498476505	3.481910706	2.485117435	3.387215853	2.499783754	2.832965612
2.752819061	3.448331118	0.933315217	3.351556301	0.90949434	3.002989531	0.858003616	2.07607007	0.810450792	1.452194929
2.6809659	3.65338707	0.548188031	3.512151003	0.45448634	2.951866627	0.24390839	0.796723187	0.022078469	0.869363248
12.27398109	5.190505981	19.03544235	6.050601482	22.88784599	10.34605408	37.4255867	27.68515778	68.14608002	37.02179337
10.28735352	5.724253178	13.33356857	6.485262871	13.8307476	9.476234436	14.82565784	17.50944901	15.26593113	15.98812008
2.905131817	3.373413801	0.754030585	3.315039873	0.743600667	3.174803019	0.712180912	2.846083879	0.64650774	1.553740859
3.35755372	3.616224051	2.581736565	3.577691317	2.60417223	3.461553097	2.670131922	3.109169006	2.779546022	2.897448063
4.394142628	4.662405491	4.074431896	4.54598093	3.916545153	4.172717571	3.461564541	3.209358692	2.237575293	4.3235569
3.089329243	3.487848759	2.022473574	3.439949751	2.000746489	3.271434307	1.951746225	2.754666328	1.907008171	2.291046619
3.800560713	4.022162437	1.888854742	3.998865128	1.887871146	3.931923151	1.884876132	3.802763224	1.879899025	2.985329866
2.956131935	3.75190258	0.869523406	3.644201994	0.803007126	3.222338915	0.662579954	1.889889121	0.568634391	1.293715239
4.879319668	4.552529335	6.736847878	4.52279377	6.742736816	4.429204464	6.752605438	4.21145916	6.750524044	7.025415421
3.362699747	3.583164454	2.124092817	3.555176735	2.104065895	3.495703936	2.051580906	3.497329712	1.975994706	2.664287329
2.908600807	3.491205215	0.399225384	3.429931402	0.377035588	3.220536232	0.320936143	2.516887426	0.248632386	1.138232589
3.299672127	3.572557926	0.853707671	3.550893784	0.848875463	3.499792337	0.839993596	3.452618122	0.83735019	1.666035175
3.275611639	3.564068317	1.934255242	3.527544022	1.92274642	3.422187328	1.898412347	3.248372793	1.877913833	2.551021099
4.745992184	4.534825802	9.050479889	4.468438148	8.838923454	4.321566582	7.789319038	4.092897415	5.060633659	6.827540398
3.31237483	3.657258034	1.89316535	3.612758636	1.877193809	3.468300104	1.84012723	2.959450483	1.799633861	2.425474405
3.295835495	3.59251523	1.920408845	3.552782059	1.894199491	3.438529015	1.83205986	3.099374771	1.750724077	2.565619707
3.247465134	3.62341857	1.90680325	3.574000835	1.881347179	3.415676594	1.821986675	2.870479584	1.762125731	2.301566601
3.158608675	3.437232733	0.901863456	3.405875921	0.877581418	3.386194706	0.809944153	3.18270731	0.691393316	1.858050108
3.175501823	3.747093916	2.018740416	3.66553545	2.01278162	3.343850374	2.00551939	2.57682085	1.99655962	2.378700733
3.156008005	3.496410131	1.947714567	3.456677437	1.925424099	3.327336311	1.872627258	2.925808907	1.817280889	2.316805363
2.74497962	3.439847231	0.477544278	3.355782986	0.449742764	3.04045248	0.386759758	2.322655439	0.305289418	1.201206684
4.295670509	4.364629745	2.691461563	4.319244862	2.660560131	4.206627369	2.596477747	4.476221085	2.671716928	4.898256302
3.838768244	3.76223135	3.356956244	3.764098644	3.376249552	3.881341696	3.405981541	4.545742512	3.38372612	3.8175354
3.088876247	3.483381748	0.823498428	3.431966543	0.771682322	3.28579998	0.645538449	2.986935377	0.479524255	1.700793028
7.175899982	5.05027771	3.430109024	5.579229355	3.413267851	7.075342655	3.361990213	8.234144211	3.318671465	5.969316006
3.833705187	4.036193371	2.287377119	4.01493597	2.278923035	3.952070951	2.259125471	3.826450109	2.22097683	3.004487991
3.303298712	3.661621332	2.308455706	3.606864929	2.306706429	3.413506746	2.307977676	3.086562872	2.315916777	2.812274456
3.287277699	3.713699579	1.946080327	3.658032417	1.931159377	3.445654154	1.902150631	2.835858107	1.875927806	2.41053319
9.512010574	5.545331955	7.201371193	6.268778324	7.491728783	9.054234505	8.291207314	15.30961609	7.487689972	11.61382198
3.877622128	4.095344543	1.909707904	4.066346645	1.906566381	3.980717897	1.898873448	3.820722818	1.890416741	3.134204626
3.198384523	3.583936453	1.836807251	3.535614252	1.815501809	3.376327276	1.763396859	2.785014629	1.702176809	2.241369247
3.39755559	3.765081882	1.332914352	3.732203007	1.328231573	3.630839348	1.317581415	3.438157797	1.303788662	2.183438301
3.142545462	3.569884777	1.496446848	3.516331911	1.483817816	3.34028244	1.455826163	2.909354925	1.426393986	2.129775524
3.228070498	3.767021418	2.120767832	3.705043554	2.04174161	3.483004808	1.850331903	2.506462574	1.66531086	2.114015102
4.324354649	4.130427361	6.399543285	4.089342594	6.343421459	3.98244524	6.219154358	3.761294365	6.131222725	6.899730682
4.17970562	4.017152786	2.94277215	4.059366226	2.957876205	4.25533247	2.976627588	5.119088173	2.932262897	3.83165431
3.303206444	4.05153513	1.834685802	3.944310904	1.865863085	3.507635117	2.043679476	2.223237276	2.347965956	1.988619089
3.850399733	3.851068735	3.995164633	3.848970413	4.017289639	3.856149673	4.052790642	3.885581255	4.036309719	4.031746864
8.475110054	5.112494946	15.15073586	5.738541126	16.47704887	7.816565514	19.39249802	12.29539204	18.40878296	14.59375572
4.618467808	4.42295742	6.278125286	4.372837067	6.262957573	4.229408741	6.273851871	3.825225115	6.411267281	6.039379597
2.823506355	3.449779034	0.56370908	3.378189564	0.543704748	3.106215	0.495087832	2.12596488	0.437458366	1.260811806
3.898533821	3.959459782	3.131906748	3.947621107	3.119929552	3.888040304	3.096554518	3.813310862	3.085867405	3.644656181
7.32715416	5.009181976	14.2495842	5.505981445	14.69774342	7.011646271	16.08242226	9.330954552	19.44000053	11.09706879
2.472457409	3.348702431	0.472127885	3.22981739	0.434549719	2.782672644	0.346236229	1.375269413	0.247934312	0.967029393
3.170153856	3.573387861	0.769415796	3.538615227	0.764783382	3.374884129	0.750470757	2.836291075	0.694415152	1.973879218
2.88473177	3.463327646	0.8549245	3.394701242	0.849652469	3.152465343	0.831243277	2.375120401	0.780512691	1.54481566
3.874562502	4.151152134	3.401652098	4.040395737	3.182758808	3.744869947	2.556752682	4.016002178	1.895910621	3.601119995
4.011941433	4.152515411	12.80407906	4.085370064	12.21010208	3.857833624	10.52848434	3.22450757	7.204550266	5.250920296
3.717670918	3.950201988	2.267727613	3.931318283	2.246155977	3.848058939	2.194027424	3.337668896	2.126695871	2.803442955
3.214989185	3.545286655	1.75715971	3.50285387	1.734294653	3.37836051	1.680729866	3.023706198	1.612975359	2.393823385
6.796991825	4.86180687	5.517121792	5.314867496	5.342372894	6.660193443	4.87724781	7.370150089	4.258898735	6.222049713
3.10410285	3.475051165	1.886110425	3.428672075	1.86482358	3.274749756	1.814903975	2.841675043	1.76326108	2.286269903
2.913099289	3.461770296	0.619678795	3.40197897	0.597186029	3.209265709	0.540022612	2.699322462	0.443334997	1.409157276
5.011529446	4.887590885	6.254599094	4.856079102	6.232811451	4.766103268	6.168329239	4.572124481	5.943948269	5.261647701
2.849479675	3.45587039	0.579142272	3.38416338	0.558563411	3.136015177	0.508770883	2.448381901	0.443911493	1.303309679
2.96572113	3.457645893	1.222279787	3.394476891	1.197724581	3.181670189	1.140221596	2.500888109	1.068693757	1.784443855
3.35266304	3.752691984	2.036501646	3.699703455	2.020549774	3.505205154	1.989536405	2.898356915	1.961428881	2.494615078
4.444599628	4.377166748	11.49064541	4.329114437	11.32496071	4.135803223	10.83286858	3.52051568	8.635709763	6.525527
3.204848289	3.56408596	1.308751822	3.511234999	1.286524296	3.343780518	1.226025224	2.801991701	1.118417501	2.271823645
3.43439579	3.845057011	0.622582912	3.825613499	0.618503749	3.769730806	0.608417749	3.649309635	0.591525257	1.560336828
9.516840935	5.133987904	12.82120895	5.836184025	13.53861332	8.903877258	15.02718925	22.80360985	15.21839619	15.70788193
3.43273592	3.702852249	1.932134271	3.669838905	1.909534454	3.581681013	1.851277828	3.41084075	1.762755394	2.575651646
3.762332201	3.847090721	2.528710365	3.848217964	2.523641109	3.878752947	2.504362822	4.024578571	2.448777676	3.145367146
5.062234402	4.740606785	9.414674759	4.706851959	9.406553268	4.568174362	9.475199699	4.029188156	9.576622963	7.026359558
3.753633022	4.265786648	12.88682365	4.133522034	11.7619524	3.527513742	8.278817177	1.122366309	1.770140409	4.561692715
2.983206511	3.441015244	0.613428652	3.390603304	0.588886499	3.231958866	0.529989123	2.650434017	0.472694308	1.457124829
3.451163292	3.7309618	2.183345795	3.692918777	2.167691231	3.565197706	2.126290798	3.133980513	2.063440323	2.73626709
3.302527905	3.649320602	2.12645936	3.600845098	2.118464231	3.432452679	2.103723764	3.040210962	2.09214282	2.651448011
2.874207973	3.418999195	0.437803447	3.339971542	0.420574427	3.091285944	0.376945049	2.518223524	0.316078454	1.512410164
2.66432333	3.808252573	0.696521401	3.631674528	0.675918341	2.996546268	0.636577725	1.660485864	0.61167115	1.140165329
3.496269703	3.817778826	2.13181138	3.774184704	2.11420846	3.643041611	2.073999643	3.037012339	2.027199984	2.570374727
2.688091278	3.427963495	0.5553931	3.329282045	0.528119028	2.962753296	0.48037973	1.286156774	0.443599433	1.046144366
2.673022747	3.447762728	0.734483898	3.340410948	0.709863484	2.92626524	0.652550817	2.358372688	0.567728341	1.485269666
7.456116676	4.935472965	7.507679462	5.45239687	7.852843285	7.249845028	8.653736115	14.20093346	9.468485832	9.896529198
3.240302086	3.552634239	2.225044727	3.509363174	2.204409838	3.369009256	2.154136896	2.942451477	2.097475767	2.610695362
3.707690001	3.891776562	1.792167425	3.874404669	1.77716136	3.816426039	1.735370755	3.800031424	1.675963044	2.830372095
3.515725851	3.848011732	2.243549824	3.807341337	2.177640676	3.628240347	2.036275625	2.510557652	1.921688318	2.519161463
3.674438715	3.972885132	2.232869864	3.939373732	2.211857319	3.811887264	2.160587311	3.271987915	2.091022015	2.788115025
7.485895157	5.37235117	8.297974586	5.86652422	8.972167969	7.070757866	10.77199745	8.673512459	9.52759552	9.894661903
2.744718552	3.465945005	0.462219387	3.376768112	0.440814555	3.055347204	0.391704023	2.082232237	0.328157932	1.17252183
3.355105162	3.673551559	1.794337153	3.635483027	1.786803246	3.507134199	1.770172834	3.186824799	1.752247572	2.523557186
5.097916603	4.657788754	6.620352745	4.651936054	6.474610806	4.690743446	6.137000561	5.145754814	5.739211559	6.339873314
3.772837162	3.890235186	3.126666069	3.871819258	3.166641951	3.872658968	3.263287544	4.239990711	3.363969326	3.483756542
3.842397928	4.107550144	2.687533617	4.072112083	2.681102037	3.97795558	2.661823034	3.804729223	2.620164394	3.165274143
2.596911907	3.418708563	0.504153073	3.305249214	0.476356924	2.887864351	0.409753829	1.543122292	0.324335247	1.088617682
3.179727554	3.505949497	2.275882244	3.464183331	2.261712551	3.330444574	2.233286381	3.007366896	2.219315767	2.540616989
3.202085257	3.745889187	0.850222111	3.687927485	0.841786265	3.50271368	0.824698031	3.193385839	0.807060957	1.648410797
3.015421867	3.429835796	1.604216099	3.377171755	1.583832741	3.254308701	1.539143562	2.975248098	1.496778369	2.039967299
11.95014572	5.946548462	20.69968987	6.882497787	21.91032028	10.69950676	25.74000549	26.39395142	32.33583069	21.50156021
1.896490574	3.215246201	0.171769351	3.028464079	0.140744209	2.305604219	0.072711907	0.430354983	0.019762799	0.346417874
2.505112886	3.854495525	0.456395328	3.664472103	0.377443671	2.832561255	0.19426015	0.620581627	0.015992541	0.772534132
3.359977007	3.730972767	1.360196352	3.694587946	1.355060577	3.582840204	1.343566775	3.357501984	1.329432607	2.183251619
8.121263504	5.214771748	7.264513016	5.824240685	7.522362709	7.939774036	8.072874069	11.7019701	8.045705795	9.956636429
3.157907724	3.497478962	1.882562995	3.458273411	1.861661434	3.328225136	1.812270522	2.921651602	1.760428309	2.305487871
3.232788801	3.535976171	1.828005672	3.497129202	1.81788063	3.367364407	1.796627164	2.997154474	1.781831861	2.440742254
3.197976351	3.525027514	1.39421308	3.485076904	1.374288321	3.376539707	1.325124025	3.120273113	1.249257207	2.144615173
3.100425243	3.509414673	1.551347136	3.45649457	1.540873647	3.276373625	1.519119143	2.86338377	1.501657724	2.201209068
3.850810289	3.876712084	2.296180487	3.891238213	2.296588421	3.949365377	2.296317816	4.153484821	2.293016195	3.290810347
3.056551695	3.738993883	1.150925994	3.615151167	1.106178045	3.277314663	0.977270722	2.571105719	0.839063227	1.96471107
2.519882679	3.303834438	0.457662582	3.190690756	0.44585669	2.832721472	0.415740728	2.201239586	0.363114089	1.101531148
3.90009737	3.677217722	3.010930538	3.731942892	3.000730038	3.999473572	2.96976757	4.563763142	2.927904367	3.429358721
2.183004379	3.480133057	0.670731127	3.260534286	0.581206918	2.433770657	0.346772581	0.705731332	0.031081131	0.89550215
3.343249083	3.707255363	1.999185562	3.659742832	1.972284317	3.50753355	1.91005528	2.972561836	1.847540021	2.403710365
9.201929092	5.006213665	8.543510437	5.627765656	8.687190056	8.441845894	8.827679634	19.38875961	8.518116951	12.88485146
3.220814228	3.561095715	1.611889601	3.514726639	1.589980841	3.377329826	1.530402303	2.891219378	1.446605444	2.329482317
4.334065914	4.16251421	5.919956684	4.117610931	5.902004719	3.994952202	5.485414982	3.37656188	3.432112694	5.537552834
3.921630621	4.030321121	2.487906694	4.038188457	2.464724779	4.038488388	2.409126997	3.493543625	2.338277817	3.009073257
3.436704397	3.880630016	1.888084173	3.817294598	1.86995995	3.614464521	1.828360915	2.940706253	1.787936449	2.363036633
10.06154823	5.814817905	16.36440849	6.562283039	17.17883301	9.300890923	19.16963005	22.3529129	21.02989388	17.56301117
3.269290686	3.567837715	2.147791147	3.525663853	2.137604952	3.400999784	2.118621111	3.106423616	2.113500595	2.61365509
5.456110954	4.796928406	41.15484238	4.732566833	40.69232559	4.521970272	39.7090416	3.921288729	39.38955688	16.56651115
4.011466503	3.774395943	11.01878643	3.7611866	10.94353199	3.73506403	10.77357674	3.60603404	10.68855953	7.098198414
3.182892799	3.552182198	1.455532312	3.503261805	1.434276581	3.354440928	1.377389789	2.837970972	1.300283432	2.179899931
2.823847055	3.678080559	2.342965603	3.579875708	2.361073732	3.044410467	2.375573158	1.349122882	2.343967438	2.090679169
3.282195807	3.62167716	2.947985411	3.576509476	2.925347328	3.428934336	2.86818862	2.985851049	2.787353277	2.897422552
3.335435152	3.742805719	1.386927009	3.700631142	1.382013798	3.570535898	1.371510029	3.307562828	1.359722495	2.196777344
3.206153393	3.638711929	1.838993907	3.580040932	1.826450586	3.370811462	1.801977515	2.820626259	1.780893207	2.347977638
3.140504122	3.497442007	1.728948236	3.455520868	1.708374381	3.317574501	1.659024	2.891863585	1.605430841	2.218601704
3.452835083	3.769023418	2.081705332	3.732614994	2.059145927	3.588161469	2.011633396	3.036725044	1.969351172	2.591070652
3.174964905	3.51287508	1.976441383	3.469127178	1.956028819	3.326086521	1.907092094	2.897011757	1.853829265	2.411252975
2.592149258	3.446587086	0.171226859	3.35813117	0.129405379	2.9261446	0.051388502	0.549574077	0.00236674	0.461398453
3.226156235	3.59228754	1.940178514	3.547918558	1.913241148	3.402284622	1.846092343	2.939154863	1.764807224	2.287038565
3.511611223	4.168745995	8.558368683	4.025976181	6.941998959	3.506629467	3.400256395	2.656128407	2.231203556	2.716071606
3.75141573	4.066845417	2.577377081	4.023629189	2.567282915	3.895822525	2.541031122	3.555671215	2.498375177	3.009529591
9.380800247	5.184617519	38.61565399	5.853565693	39.28788757	8.176724434	39.9236145	12.4643631	37.97549057	22.06594276
3.199760199	3.579653263	2.157096624	3.530242682	2.131266832	3.365447998	2.070978642	2.805474043	2.009995937	2.377232313
3.962266922	3.815941095	2.496043444	3.858357668	2.518182278	4.06343317	2.556114674	4.893823624	2.530529261	3.423432112
3.459403038	3.761291504	2.498479605	3.716439247	2.435288668	3.551049709	2.253814697	2.857368469	1.993839741	2.836623907
7.52990675	5.387021542	7.907238483	5.860739708	8.511386871	7.015240192	9.94637394	8.386210442	9.363389015	9.721797943
3.011420012	3.728136539	0.276782036	3.627938986	0.26772362	3.291867018	0.243128955	2.261037827	0.189269051	1.231478095
3.668418169	3.691899538	2.802115917	3.688512564	2.814119101	3.745472431	2.865306139	4.34980011	2.983731031	3.339537621
4.55945158	4.899746895	16.95625114	4.771381855	14.87175179	4.097167492	8.851532936	1.10487926	1.294298649	5.152647018
2.090535402	3.356639624	0.400805652	3.179452896	0.428321034	2.455225945	0.486026347	1.276337147	0.508559704	0.679593563
9.650619507	5.859358311	10.57896328	6.575152874	10.68410873	9.059939384	10.86026764	14.94343185	10.88053322	12.17122364
2.605669022	3.427846432	0.46716252	3.322826147	0.438544005	2.890538216	0.374989092	1.488205552	0.298588902	1.023468614
2.94406724	3.530175447	0.536611438	3.459999323	0.532183707	3.223893166	0.517003834	2.427806616	0.474009514	1.418793321
6.073570728	5.037539482	2.468650341	5.391898632	2.237421751	6.145508289	1.54550612	3.595771074	0.178889409	3.517719269
4.567093849	4.147889137	3.75615859	4.21869278	3.766537666	4.546010017	3.783714771	5.149455547	3.760114431	4.344518661
3.178312778	3.518126965	1.75125134	3.476057291	1.731356859	3.33688283	1.683691263	2.904314995	1.631505728	2.305001736
3.207933903	3.565971851	1.624033093	3.524149656	1.61269331	3.389676094	1.587337613	3.063111305	1.561007619	2.273843527
3.324994802	3.783227682	1.553391457	3.721401215	1.53754425	3.536454916	1.511717916	3.053437471	1.496289849	2.148494959
3.253284931	3.612428665	1.579143643	3.571528912	1.570113301	3.441237688	1.549913883	3.120207071	1.527720809	2.267910957
3.224706173	3.611177921	1.372100472	3.569631815	1.362813354	3.438895702	1.341548085	3.130429268	1.316695929	2.100050449
3.795688152	4.111514568	2.607076406	4.068403721	2.595773697	3.940392733	2.566729546	3.59436059	2.521713972	3.044621944
3.488461256	4.028697968	1.132477522	3.957233906	1.117391944	3.671678543	1.076788306	2.384995699	1.013212562	1.943171978
3.646670818	4.010906219	0.764276505	3.977729082	0.74801904	3.866129398	0.709714651	1.811558008	0.692836523	1.545626998
4.116281986	4.185539246	4.146822929	4.098459721	4.071222782	3.818337202	3.812824726	3.163516521	3.236129522	5.076034069
8.94767952	5.340993404	10.72308826	6.063554287	10.60012913	8.46557045	10.05581474	9.599603653	8.815881729	10.11859703
3.386281729	3.822945595	1.16866374	3.776492596	1.162595868	3.631992102	1.149239063	3.344732046	1.132342935	2.074941158
3.355451107	3.616009474	2.344150543	3.579259157	2.322341681	3.465431213	2.267829418	3.00858593	2.210578442	2.716774225
2.822776794	3.611869574	0.942873836	3.523132086	0.89532125	3.116657734	0.796010494	1.192905068	0.704504192	1.154658079
3.228341341	3.629272461	1.772490978	3.57943511	1.732145548	3.402227163	1.632645488	2.758128881	1.517915368	2.193964005
3.167802334	3.673390865	1.901601076	3.604344606	1.883094668	3.343624115	1.847468376	2.47624588	1.819616437	2.241490602
4.633310318	4.003522873	5.581203461	4.087610245	5.669760227	4.50752449	5.851140022	6.074324131	5.949860573	5.703237534
3.411204815	3.881579638	1.984053731	3.817079782	1.939775705	3.592350006	1.833257556	2.672840357	1.727742791	2.354318619
2.890846968	4.268613815	0.200175688	4.153347969	0.148659036	3.329297543	0.05710078	0.439278573	0.00271299	0.466941684
3.959592342	4.398485661	14.96252155	4.2426157	14.59632969	3.694725037	13.5288353	1.852780342	11.3956995	5.606173038
4.050953388	4.16857338	3.270950317	4.091929913	3.158069134	3.815352917	2.854336023	3.007898331	2.266893387	4.290058613
3.763648272	4.033810139	2.559968233	3.998723269	2.549373388	3.901669264	2.520288467	3.69375968	2.468887329	3.052436113
7.821517467	5.192391872	5.013310432	5.789182663	4.922300339	7.672163486	4.699931622	8.200278282	4.49083519	6.494348049
2.583140373	3.419614553	0.475085646	3.292010784	0.434575707	2.82267046	0.346616387	1.675315857	0.255209863	1.223754048
3.442821026	4.119978905	3.100110292	3.999202728	2.699812174	3.40534687	1.675846577	0.77366513	0.226197258	2.166687727
6.047497749	5.161746979	36.2653389	5.125320435	36.31601334	5.015221119	36.46270752	4.42731905	36.69898605	17.55017471
7.092491627	5.298723698	4.94670248	5.782130718	4.953481674	7.025624752	4.966795921	7.03175354	4.908905983	6.043094635
3.354930639	3.717790604	2.138510942	3.670296431	2.109750271	3.516872406	2.043322563	2.961900949	1.977882624	2.457241774
5.4158535	4.961403847	34.55202103	4.901157379	35.65517426	4.769913673	38.51778412	4.496105194	41.7765007	12.07143688
5.439517975	4.989076138	8.913721085	4.978790283	8.901874542	4.963243008	8.845528603	4.915872574	8.734102249	7.515539646
2.909879923	3.504462004	1.076586008	3.418010712	1.075297594	3.150587797	1.057665944	2.947340965	0.994926393	1.840055943
3.089956999	3.782857656	1.557098866	3.689878941	1.540401459	3.309580088	1.508147717	2.157436132	1.468834162	1.894742727
4.340849876	4.340146542	14.18929958	4.273732185	13.89669609	4.01465416	12.98129845	3.002445221	9.163478851	6.706175804
3.182461023	3.523424625	1.658274889	3.47862196	1.636992097	3.350024939	1.579302192	2.907839537	1.494619012	2.317606688
3.3861835	3.647965908	2.097100973	3.613425016	2.073143721	3.517760038	2.01405549	3.189016819	1.931535006	2.67574811
3.300593615	3.586137295	2.056598186	3.5437572	2.039574146	3.414064646	2.001088619	3.047873259	1.967900991	2.622671843
3.224672079	3.540932655	1.687099457	3.500311375	1.666561484	3.384985209	1.6179142	3.044381857	1.552098513	2.380202055
3.745401859	3.956292629	2.614216089	3.932939291	2.609050989	3.868080854	2.598587036	3.840175629	2.577136517	3.096014023
3.851485491	4.127379894	2.674046755	4.090785027	2.665562153	3.989714861	2.641773939	3.778198481	2.596675634	3.150532246
6.154555798	4.877132416	2.084008694	5.259013176	1.882812023	6.208264828	1.316486359	3.85891223	0.695062101	3.51256299
7.556883812	5.158631802	2.601819992	5.747515202	2.510869026	7.531524658	2.275969505	7.955182076	1.949282527	5.081884861
3.313057184	3.583119631	2.263969183	3.54587698	2.250586271	3.441755056	2.227928877	3.28709197	2.229262352	2.65643549
3.075682163	3.461210728	0.474516064	3.40647769	0.46275568	3.300246954	0.433931112	3.091706753	0.394042343	1.582954884
4.595889568	4.410809517	6.461019993	4.354849815	6.412531376	4.203456402	6.30527544	3.880888224	6.22949028	6.175877094
11.10609627	6.140544415	10.72800255	7.028379917	11.08675575	10.35443592	12.22985744	18.44115829	14.06561089	14.53812027
3.200982094	3.538569689	2.042359829	3.490190268	2.018522739	3.331779957	1.964287996	2.917237282	1.914243937	2.488385916
3.94351244	3.92974329	3.25252986	3.934589386	3.277431965	3.995943069	3.332774878	4.261441708	3.371186733	3.765930891
2.891688108	3.505343676	0.695363343	3.43561697	0.675901115	3.188302755	0.627414346	2.495635986	0.557905912	1.382346034
2.841174841	3.96186924	0.802409828	3.801255703	0.765688658	3.173433304	0.693103731	2.063962221	0.669448435	1.299784541
2.794147253	3.525606155	0.425267786	3.446464777	0.410660088	3.130147219	0.376225978	2.162741899	0.319186389	1.157678127
3.294857502	3.5882411	1.555128455	3.550205708	1.549361348	3.502530813	1.564182878	3.819072247	1.669455051	2.146818638
2.739500284	3.497832537	0.496998608	3.400551081	0.472507477	3.060073853	0.412281513	1.925965309	0.333078802	1.132355809
3.330316305	3.685329914	2.377943039	3.630310059	2.370572805	3.451842785	2.374053478	2.913236618	2.442690849	2.673029661
3.622299433	4.087133884	1.794283628	4.060088634	1.746060133	3.826630116	1.636658072	2.509800673	1.531227708	2.244574547
4.983865261	4.533406258	11.40723228	4.505113602	11.44851875	4.408020973	11.60601711	4.172445774	12.11488342	8.98393631
3.220685244	3.635053635	1.854983449	3.579094887	1.843203783	3.381637573	1.819631577	2.875930309	1.798440576	2.387077093
3.417622328	3.84718442	1.796713948	3.799587965	1.770070434	3.62455821	1.70576942	2.932127714	1.627403498	2.281033516
4.338772774	4.343066692	8.502973557	4.285361767	8.272960663	4.101496696	7.631943703	3.604707956	6.030604839	5.424224854
4.551339149	4.426362991	5.739089012	4.368501186	5.709451675	4.186407566	5.691142082	3.599126101	5.827023506	5.588249683
3.43944788	3.905561447	1.966020703	3.837367296	1.952997208	3.625126123	1.923824906	3.06961894	1.893757939	2.430600643
3.675503731	4.018006325	2.375499964	3.972392321	2.354880571	3.827962875	2.305028439	3.358658075	2.243935823	2.827502489
3.009272337	3.733370066	1.348646641	3.632848024	1.260280728	3.218462229	1.025049567	1.800289392	0.726377845	1.74488759
3.923997164	4.151612759	3.453038454	4.057676792	3.309471846	3.701606989	2.898292303	2.588832617	2.012610674	4.076578617
3.526865959	4.154116631	8.63644886	4.021439075	7.55625391	3.466948509	4.473655701	2.140509844	0.705778956	2.854280233
8.119933128	5.00668478	15.16226959	5.560709	16.95564842	7.465089321	22.81888962	21.40333939	60.83323669	16.77858734
3.125633001	3.472481012	0.911673248	3.434108019	0.88894856	3.321695566	0.825748026	2.995591164	0.700922787	1.917807221
3.97342515	4.291457176	3.381792068	4.195189953	3.284636497	3.867039204	3.018063545	2.803740263	2.603277206	3.59336853
3.535013437	3.8670156	0.85241437	3.840101004	0.68322742	3.69015336	0.354408711	1.236321211	0.349712282	1.402942061
3.224879742	3.55971694	1.611866713	3.513779163	1.590112448	3.378619909	1.530703783	2.902915478	1.445517302	2.346518517
2.624243259	3.460719109	0.408214539	3.367326736	0.380605847	2.933058977	0.323867768	1.446392655	0.260852367	0.932218611
3.125722408	3.43026185	1.033628702	3.394869328	0.991910636	3.311037302	0.878311515	2.962504625	0.690554321	1.969522476
5.503791332	4.115983486	6.325744152	4.286405563	6.62898159	5.291337967	7.307145596	9.623773575	7.72146368	7.613241673
3.297229767	3.782220125	1.742738366	3.716065645	1.695440412	3.480761766	1.5852983	2.579753637	1.475195646	2.180610895
3.74807477	4.019506454	2.539052486	3.984410286	2.527952671	3.886487484	2.497765303	3.670985222	2.44522047	3.03235507
4.404682159	3.936063766	4.034021378	4.008771896	4.148612499	4.409035683	4.385849476	6.953885555	4.510231972	4.983334064
3.793929815	4.293001175	11.98855686	4.161882877	11.01421833	3.547361612	7.839794636	1.151053786	1.866977215	4.505781174
3.160318851	3.504153967	1.878859282	3.460808754	1.858178258	3.318411112	1.808892012	2.888499975	1.755510688	2.345844269
3.601282835	3.833909273	1.84250474	3.816926241	1.832655072	3.762127876	1.80812633	3.854223251	1.742900133	2.702126503
2.745522022	3.366044044	1.538989663	3.269262552	1.517374635	2.992272377	1.471597314	2.554826975	1.438559532	1.638450384
3.463638067	3.847220182	1.90376842	3.793956995	1.881602407	3.629035234	1.831173778	2.983488798	1.782815576	2.399009705
2.974885941	3.447787046	0.801760018	3.392397165	0.800589859	3.212395668	0.79368192	2.492336988	0.761558175	1.486886501
3.876464128	4.29349947	3.84752059	4.188328743	3.587603092	3.769480705	2.829084158	1.984305501	1.237287045	3.153018713
4.301175594	4.413609982	3.854548454	4.393479824	3.653981447	4.161283016	2.991405964	1.196761847	0.618521333	3.599908829
5.021084309	4.737823963	12.74515247	4.710309982	12.619771	4.664516926	12.34697628	5.004656792	11.96940899	7.473137856
2.962197304	3.489052773	1.341211081	3.414289236	1.316835165	3.147367001	1.260721445	2.490953207	1.201468945	1.9503901
2.507441521	3.432629108	1.035677552	3.310851097	1.067588925	2.83317852	1.121863961	2.710897684	1.117844105	1.593959928
4.443579674	4.264883995	5.214501858	4.219380379	5.171457291	4.072103977	5.076105118	3.674558163	4.990597248	5.749417305
3.41498065	3.771861553	0.776057661	3.740875959	0.774882078	3.699636936	0.756868482	3.789820433	0.679846644	2.042151451
3.686344624	3.943102598	2.231175423	3.919346333	2.209526539	3.820291042	2.156790257	3.287420988	2.087300062	2.768033266
3.586078644	3.957819939	2.287153959	3.908717632	2.268501997	3.746283531	2.224265575	3.193527937	2.169389963	2.708734751
3.359245062	3.729907036	2.65259099	3.677827597	2.744529724	3.519634962	2.978683233	3.709152937	3.188595057	2.956459045
4.285002708	4.317314625	9.407101631	4.258222103	9.116823196	4.060729504	8.265664101	3.481061697	5.702874184	5.285542011
2.889165401	3.470487118	0.613005102	3.409003973	0.591494977	3.204579115	0.534257591	2.562138557	0.43685475	1.360487938
4.337285042	4.346139908	3.379235029	4.293067932	3.314601183	4.121145725	3.143198967	3.660660267	2.83642602	4.274785519
3.413411856	3.846778393	1.989212632	3.78611207	1.950929523	3.608864069	1.854086876	2.86391592	1.741810679	2.351591349
2.538846493	3.350064516	0.36717841	3.23821044	0.342488676	2.854372025	0.285472125	1.950903893	0.212705761	1.013567328
3.104703426	3.534537554	1.323104262	3.487942696	1.302551985	3.330986023	1.254175425	2.851574421	1.197434545	1.896918774
3.286584854	3.645245075	1.637330294	3.604716539	1.629429221	3.47582984	1.611860275	3.157896996	1.591888666	2.300074577
3.49866271	3.720918894	2.980844975	3.673309326	2.979766607	3.581340313	2.987163067	3.690500736	3.007744074	3.336122274
2.991573811	3.603948116	1.173860192	3.523187876	1.144165277	3.254248142	1.05877471	2.385377884	0.915526092	1.655539513
3.06959796	3.481975317	1.973542333	3.431955814	1.951642156	3.256519556	1.902229548	2.723289251	1.856796741	2.248075008
4.576580048	4.33734417	9.967534065	4.286559105	9.906352997	4.112728119	9.776853561	3.626693964	9.66842556	7.532019138
3.604202032	3.978589773	2.058964491	3.929372311	2.042606831	3.772215128	2.002592564	3.133205414	1.94888103	2.574517727
3.05441165	3.49490118	0.725164056	3.449007034	0.69851464	3.296620846	0.632795393	2.767084837	0.542099774	1.585876107
2.860031128	3.385437489	1.842854857	3.296125174	1.841258168	3.031549931	1.830858469	2.775861502	1.808334589	2.427388906
3.423172951	3.778072834	1.758746147	3.739651918	1.754745483	3.620224476	1.745648146	3.400761127	1.732426882	2.42761302
3.197517633	3.563046932	1.635801315	3.518120289	1.623588681	3.372885942	1.596590161	3.019901991	1.569327474	2.28300333
3.592884541	4.041773796	0.899666131	4.008574486	0.901352823	3.910368204	0.904852271	3.700666428	0.904491484	1.9553262
7.419786453	5.259095192	5.297981739	5.776278019	5.38953495	7.125977516	5.605268478	8.250104904	5.777846336	7.724993706
3.252549171	3.601801634	2.1244452	3.556921244	2.097709417	3.412074566	2.030075312	2.949485302	1.945139408	2.423093081
2.825919867	3.493675947	0.335179627	3.450147152	0.288072675	3.167417765	0.190246835	1.672650218	0.11072959	0.885915935
3.079805136	3.489663363	2.097481012	3.43594861	2.087327242	3.256481409	2.068976402	2.821314812	2.069226742	2.319789648
3.166076899	3.577191591	1.665642262	3.523360491	1.654808402	3.340959311	1.632779479	2.898989677	1.613562226	2.243528366
2.988053083	3.561383963	0.562999129	3.491497278	0.559063435	3.247202158	0.545093179	2.416601419	0.496653527	1.50245297
4.233205318	4.366099358	9.168181419	4.268802643	8.928688049	3.940741539	8.232556343	2.835813999	7.058564186	5.907056332
4.68501091	4.35417366	33.1949234	4.311386108	32.88935089	4.163677216	32.21789551	3.778760672	31.89680481	10.32144547
3.767241001	3.921129465	2.262604713	3.913158894	2.248263836	3.879487276	2.21497488	3.696447611	2.174808741	2.878754377
8.845505714	5.193315029	7.243251801	5.841017723	7.358610153	8.365994453	7.472399712	17.07799339	7.224693298	10.93129539
3.027336359	3.539187431	1.009884119	3.479089975	0.995462298	3.2687819	0.958239019	2.580166101	0.903767824	1.705367684
3.223856926	3.966226101	1.373453856	3.861534834	1.322790504	3.448564529	1.232941985	1.810738206	1.221499562	1.733454466
3.251215458	3.603361607	2.083114624	3.557242632	2.041875124	3.401920795	1.938215137	2.833226204	1.814434767	2.418018818
3.793676615	4.116839886	2.943687201	4.071225643	2.96500349	3.910176754	3.032277346	4.27511692	3.121915579	3.410556078
3.464189291	3.78199029	1.167247534	3.752472401	1.148527145	3.63637042	1.091425896	3.478602886	1.002391577	2.382908106
3.385681868	3.776042223	1.72742641	3.731725454	1.723003507	3.58450532	1.712912321	3.265946865	1.698962927	2.348385572
3.431573868	3.903834343	1.956441998	3.83437109	1.942852139	3.617465258	1.912565708	3.050806522	1.882043481	2.419832945
3.311560869	3.776379824	0.585268497	3.727381229	0.577479482	3.633131742	0.550486863	3.819916248	0.502729893	1.626448631
3.375499249	3.748790503	1.385245323	3.712994576	1.380009413	3.601722717	1.368243337	3.378148317	1.353627086	2.219064951
3.16586256	3.505445242	1.901706338	3.46219635	1.881344676	3.320231438	1.833162069	2.896758795	1.782376289	2.370150328
3.381614208	4.006649494	1.646081924	3.937251568	1.609296679	3.609477043	1.528057933	2.388773203	1.449311256	2.059381962
2.82715106	3.461201906	0.494111925	3.393621922	0.461699963	3.120626688	0.385872483	1.888917804	0.30775249	1.121613741
2.737228155	3.616075993	0.784272432	3.500096321	0.699207544	3.007023811	0.509320915	1.100765109	0.380311072	1.071355343
2.909273148	3.481276751	0.674598575	3.419879913	0.643314779	3.201464891	0.565620482	2.448609829	0.469733745	1.343833089
3.207687378	3.583819389	1.801334977	3.540529728	1.774621725	3.397593737	1.709245801	2.936401129	1.633256555	2.180354834
3.515301466	3.804016829	1.490101099	3.779359818	1.417161345	3.688680649	1.267722249	2.823700905	1.146920085	2.163696766
3.42725873	3.596954346	4.00481081	3.564625978	3.986680508	3.486233473	3.943039179	3.260727406	3.914280176	3.490546703
3.75855422	4.110640526	2.908740997	4.060266018	2.930085897	3.879105806	2.99778986	4.21795845	3.089971542	3.362637281
3.69244051	3.909546614	2.183964729	3.892247677	2.166318893	3.820059776	2.125526428	3.45078969	2.081855059	2.766730309
3.001222372	3.625243425	0.87022835	3.544287205	0.844959557	3.276183128	0.776923537	2.427340984	0.66413188	1.571719408
3.073380232	3.468403339	0.291448832	3.428248882	0.281203628	3.285011053	0.256504208	2.774053335	0.215744883	1.668022156
3.664075136	3.958457947	2.62722683	3.919231653	2.637548208	3.80324626	2.66358757	3.646523952	2.677334785	3.028668165
3.337828875	3.769189358	1.449189067	3.720506907	1.445087433	3.549775362	1.436102271	3.074368954	1.425525308	2.141117811
3.349839687	3.766080856	1.467607379	3.719275713	1.462069511	3.557811022	1.450167298	3.132586241	1.435779095	2.18467164
4.501036167	4.774614334	8.267512321	4.677072048	7.190466881	4.289501667	4.414304733	3.240112543	1.969287992	3.831040382
3.236842394	3.646504879	1.706774354	3.597461939	1.670149684	3.425081253	1.577394366	2.878866196	1.46318233	2.153769016
3.714616299	3.920729399	2.472140789	3.89497757	2.459749222	3.84266448	2.425256252	3.786123991	2.364343882	3.028666735
7.904700279	5.194538593	6.849953175	5.777434826	7.080354691	7.748322964	7.558245182	11.06157589	7.515210629	9.456029892
3.7056849	3.931758165	2.516302824	3.902088404	2.505848408	3.834882259	2.475889206	3.748471022	2.420363665	3.039780378
3.272827625	3.591972589	2.25592494	3.549696445	2.227380276	3.412991047	2.154207706	2.932303429	2.062618971	2.538438797
3.380549431	3.867041588	1.839122176	3.815406322	1.818673849	3.582926035	1.773844361	2.738575935	1.718881369	2.277229071
4.478913307	4.401388645	5.960074902	4.344004631	5.894353867	4.127263546	5.700603962	3.317808628	5.331966877	5.501446247
4.624658108	4.586571693	6.492411613	4.537014484	6.502158642	4.385689259	6.52843523	4.099598408	6.545334816	5.154541969
3.657640457	3.994646549	2.524557352	3.944358587	2.51465416	3.796365261	2.491751909	3.381249189	2.447229624	2.911906481
10.25895309	5.984850407	12.3350563	6.764690876	12.77729797	9.578351021	14.01388359	17.52338982	15.68148136	14.22390747
3.754781008	3.99375844	2.564974546	3.962883711	2.557345152	3.887365341	2.534717083	3.785222054	2.486913681	3.082299471
2.526638269	3.737215281	0.297957659	3.567005396	0.267847598	2.928722858	0.216564402	1.506426215	0.191978514	0.809032261
2.896734238	3.432678223	0.549429357	3.365142584	0.467555553	3.118887663	0.277781725	1.943364739	0.106901497	1.203925848
3.318244696	3.694459438	2.189637899	3.638894796	2.179862976	3.456596136	2.172219753	2.928170204	2.205048323	2.550395966
4.802006721	4.601175785	4.728287697	4.581170559	4.630310535	4.527696609	4.362061977	4.497908592	3.86140275	4.86609745
3.455018759	3.858218908	2.140890598	3.807360649	2.109836817	3.666567087	2.034601212	3.03980422	1.969719291	2.290756464
3.794933796	4.044164658	2.67732811	4.010287285	2.66703248	3.90806675	2.643414974	3.711194038	2.600512981	3.166979551
4.203428745	4.641914845	8.847127914	4.488735676	8.510995865	3.931034565	7.398688793	1.844467998	3.267389774	4.949565411
3.191102743	3.644136667	0.162538841	3.614457846	0.158853725	3.534678221	0.149074778	3.413701057	0.128364131	1.121358395
9.175438881	5.423520565	16.45370674	6.03096962	17.23550224	8.459655762	19.26022339	20.26084709	23.42607498	16.78555679
2.372708082	3.801204681	0.496759951	3.56815505	0.44422251	2.700704336	0.329910994	0.738530815	0.247282818	0.776953459
4.978685856	4.563199043	9.690339088	4.53404665	9.667098045	4.435320377	9.564370155	4.046965599	9.302664757	7.922492027
3.142503738	3.609686613	0.818923056	3.561331511	0.808681488	3.426818132	0.784449995	3.101375818	0.753545642	1.603156924
2.841485023	3.912728786	0.788841546	3.808073759	0.664247215	3.161765099	0.362406343	0.921194851	0.028119011	1.055056214
2.81752944	3.430354595	0.940648139	3.354701996	0.936253071	3.080580473	0.91363138	2.048365355	0.856444597	1.476456046
2.722703218	3.449656963	0.514457822	3.361083031	0.492429584	3.028033257	0.440869391	2.058855772	0.374792516	1.156763792
3.466555119	3.590990782	2.454798222	3.571312189	2.444615602	3.522104502	2.423158169	3.571453571	2.410464048	3.074834585
2.96344161	3.621058941	0.492287695	3.546043396	0.481783986	3.290128946	0.450417191	2.517352819	0.387532175	1.311934829
3.223700523	3.568138838	1.399203897	3.526604414	1.381181359	3.391544819	1.334026456	2.93828702	1.276114941	1.989804864
3.180955887	3.508229256	2.266630888	3.46980238	2.245811462	3.338564396	2.198805094	2.911640882	2.158576012	2.490916967
3.435612202	3.841661215	2.031073332	3.790750504	2.028568745	3.624950886	2.024760008	3.409492016	2.020388365	2.52352643
2.731717825	3.514519691	0.439351469	3.417088985	0.419026226	3.077533484	0.368864089	1.940658569	0.306012273	1.059157014
3.314054012	3.667138338	1.694868803	3.625296593	1.685974002	3.490255356	1.665670872	3.159044266	1.641957879	2.39658165
3.49771142	3.715611696	3.147636414	3.673820257	3.09793973	3.530067921	2.973185539	2.967763901	2.832224846	3.292171717
7.588088989	5.183499336	6.005592346	5.735993862	6.209116459	7.48098278	6.670841217	9.729709625	6.673016071	8.297153473
2.96331048	3.462197304	1.899691343	3.390836716	1.89048636	3.142103672	1.866819143	2.537947893	1.835473895	2.154875755
5.324178696	4.977379322	11.56948757	4.936775684	11.49464226	4.811321735	11.307477	4.437813759	11.06824303	7.876881599
3.275951147	3.655182123	1.371919155	3.614830732	1.364917278	3.488502741	1.349162817	3.202376127	1.330869079	2.143459082
7.639624596	5.381973743	6.37997818	5.90015316	6.465524673	7.556296349	6.56178093	12.00253105	6.473133564	8.089891434
3.661385775	4.117029667	2.412062168	4.053700447	2.390835762	3.827116489	2.341411591	3.155574083	2.285449505	2.782805681
3.012895823	3.839488745	1.04197681	3.718423843	1.029394746	3.270576	1.010670066	2.162981987	0.983806312	1.625022411
4.744198322	3.894100428	7.92567873	4.003676891	7.857904911	4.444653988	7.65195179	5.386068344	7.233050346	6.834773064
3.023680925	3.456322432	0.752341449	3.413240194	0.729421496	3.301273346	0.672677279	2.986668587	0.585427105	1.552985191
5.517609596	4.337850571	5.361794472	4.54248333	5.481807232	5.294750214	5.840258598	7.125408173	6.169363499	6.241335869
3.348071098	3.545608521	2.822162628	3.523211956	2.803455114	3.466782331	2.758413792	3.264723301	2.717344046	2.918132305
16.56917572	6.497859001	29.06824684	7.755928516	33.40934753	14.1619606	48.89678574	62.51103973	87.24007416	45.558815
3.303670168	3.689106464	1.406991363	3.646652222	1.400177121	3.511581182	1.385494351	3.213685989	1.370437026	2.186161041
3.430426121	3.845873833	2.693045616	3.785372257	2.73190999	3.582750082	2.828374386	3.374960899	2.913405895	2.926019192
7.622814655	5.244441032	7.714513779	5.775012016	7.762914658	7.303520679	7.894525051	9.647579193	8.111591339	8.798789024
3.322621107	3.748285294	0.704910755	3.707562447	0.7012375	3.618746281	0.680058181	3.516689301	0.608284712	1.869624853
2.900718212	3.38894105	0.921996653	3.328876972	0.860582948	3.124970198	0.714850008	2.343525648	0.530665517	1.592307925
2.6873281	3.431264162	0.560384572	3.336839914	0.543288946	2.98784852	0.50297302	1.976568222	0.443962574	1.191215754
2.292359352	3.6095469	0.333644688	3.418327093	0.32455793	2.64140749	0.318836212	1.327414274	0.316055864	0.670455873
3.179931879	3.574863911	1.791957259	3.530651093	1.772371888	3.383939028	1.724531412	2.934007883	1.662756562	2.176377058
4.223239422	4.766639233	6.439391136	4.635239124	5.979968548	3.96842885	4.649262428	1.177684069	1.065136552	4.039464474
3.08298564	3.550366879	1.548858881	3.4882195	1.537402749	3.273333788	1.514439464	2.776365995	1.495972037	2.101437569
2.946280003	3.710533857	0.782945454	3.605756521	0.71788305	3.212299347	0.585967183	1.987132549	0.477866173	1.258218288
2.919842482	3.492353678	0.577867508	3.420530558	0.543259919	3.176082373	0.454883277	2.015034437	0.356876284	1.336117387
6.737698555	5.230814934	47.22080994	5.288311005	48.28807068	5.612949371	50.81890869	7.395698547	53.52589798	19.04679871
3.412281036	3.854318619	2.214357615	3.789994478	2.197372437	3.567380428	2.165663958	2.855363131	2.15211463	2.596237421
2.518532515	3.448659658	0.162820652	3.336955547	0.150130153	2.898393393	0.120490439	1.418669224	0.081400648	0.679748476
3.136682272	3.619252443	1.370519996	3.557379484	1.314407587	3.326662064	1.190429449	2.318775892	1.075048208	1.886884212
2.822425842	3.467678308	0.422821999	3.385855198	0.404761463	3.111383438	0.360459298	2.263088703	0.291691869	1.255577207
3.268595219	3.632291317	1.53984797	3.591656446	1.531770349	3.462772131	1.513708115	3.150330544	1.493234634	2.245848417
3.129878044	3.486961603	1.923755884	3.442880392	1.904263973	3.296400547	1.85967803	2.877151012	1.816429377	2.329176664
3.354871988	3.590555191	2.210845947	3.561427593	2.210005999	3.490949154	2.217530012	3.470657825	2.249062777	2.687376261
3.430904627	3.723944187	2.014362812	3.688769102	1.986463189	3.585431814	1.91920495	3.123708725	1.839235783	2.514939308
2.601279974	3.432311773	0.441737831	3.328938007	0.420401603	2.924401283	0.371282995	1.751646519	0.309892416	1.018672347
3.287425041	3.661643982	1.414603949	3.621681213	1.4076581	3.496609688	1.392012239	3.211906433	1.373475671	2.178313971
3.054950476	3.513093233	1.13796401	3.454226494	1.114833832	3.249650478	1.057844877	2.529233694	0.989086151	1.871754527
6.168935299	4.843039036	3.500916719	5.282810211	3.661966562	6.395915508	4.070132256	8.919817924	4.460237026	5.316272736
3.264428616	3.628454924	2.215218782	3.579750776	2.179656744	3.420352936	2.096011877	2.86846137	2.007530689	2.454114199
3.135754347	3.483455181	1.664398909	3.439957619	1.646600723	3.301375151	1.605663896	2.94093585	1.565392494	2.273920298
5.269122601	4.783956051	9.921737671	4.755770683	10.18421745	4.713105679	10.78208733	4.988323689	11.2109127	9.578662872
3.262842894	3.594269514	2.129076242	3.550500393	2.100538492	3.398304939	2.030126095	2.884368658	1.941611886	2.562249422
3.374425411	3.766057968	1.648829341	3.721882105	1.643855453	3.573896408	1.63216567	3.240144014	1.615920186	2.311387539
3.283706188	3.596148252	1.595855832	3.578042746	1.551738739	3.48252058	1.453998923	3.025235415	1.358923078	2.073138237
2.803529263	3.480103254	0.454341471	3.39183259	0.431717753	3.090013027	0.376335174	2.13491106	0.294558585	1.235696316
3.584445953	3.652870417	3.205750465	3.635853291	3.189438343	3.603179932	3.141499758	3.261285067	3.098947287	3.461065054
3.400604248	3.824683428	3.011415958	3.76221633	3.071863413	3.547795773	3.230858088	3.464377642	3.395376682	3.105720758
3.314784527	3.688294888	2.222349167	3.6319561	2.210280418	3.448393345	2.199305058	2.890884399	2.240597248	2.559054136
3.151736975	3.564717531	1.606804371	3.51138258	1.592020512	3.329918146	1.559937716	2.846735477	1.528632283	2.198363066
2.21976757	3.289635897	0.371268898	3.148940563	0.328862667	2.582812309	0.233226433	1.078165889	0.137152076	0.725279212
3.675304174	3.969056606	2.639754057	3.929812908	2.647623539	3.81352663	2.667478323	3.645607948	2.674329758	3.039376497
3.555227518	4.017696857	2.130136728	3.951522112	2.093015909	3.721456289	2.003590345	2.877046824	1.88781786	2.52654624
4.17809391	4.144834518	4.377734184	4.085968494	4.373571396	3.903611183	4.149384022	3.191461802	2.653959751	4.7716465
2.665931225	3.444535971	0.734550118	3.332512617	0.708040237	2.91826582	0.640604913	1.633937597	0.543019593	1.32354188
7.32230711	5.093725681	11.82519817	5.53488493	12.02265358	6.914732456	12.52178192	9.989982605	13.15708828	12.07540512
4.280800343	4.689583302	8.787134171	4.540067673	8.470000267	4.005633831	7.414234161	1.978838205	3.242923737	5.011991501
3.733140707	4.083359241	2.469987869	4.038739204	2.453898907	3.886198759	2.414028645	3.429248333	2.358127356	2.91831398
3.213295221	3.530888796	2.689305544	3.486776114	2.673605442	3.339586735	2.64239192	2.966223478	2.629981756	2.73320961
4.237158298	4.215633392	13.01316738	4.146491528	12.76685238	3.918805361	11.955369	2.878160954	10.4219656	6.985949039
6.661944389	5.199875832	3.660786629	5.630574226	3.562512159	6.697405815	3.330208778	5.474945545	3.096064329	4.716178417
4.634598732	4.629806995	5.372991562	4.573900223	5.21006918	4.318544865	4.747466087	3.420714617	3.649817705	4.891708851
13.88499546	6.300981522	22.2991333	7.379861355	25.18951225	12.21804428	34.93831253	40.91035461	55.20019531	32.21299362
2.39680028	3.637017012	0.230364323	3.458248377	0.177065387	2.740525723	0.075916916	0.375354767	0.00959743	0.439876407
2.834112883	3.429721832	0.747321546	3.349305153	0.732821763	3.067171097	0.698269427	2.725402355	0.619819045	1.595699668
2.589598894	3.41951251	0.517809272	3.30456686	0.490558982	2.880030155	0.425431222	1.523643613	0.341443717	1.091261148
4.844929218	4.709154129	6.249747753	4.664021015	6.115264416	4.51085043	5.614438534	3.764341354	3.993180752	5.574532032
4.499692917	4.518067837	8.361429214	4.450561047	8.428775787	4.166351795	8.596086502	3.28598547	9.00463295	5.588719368
3.467161179	3.906549215	1.560904264	3.847782135	1.51131618	3.643168211	1.39225769	2.387001276	1.281083584	2.136353016
3.25592947	3.562747002	1.622324944	3.523445606	1.613264441	3.403629541	1.593507767	3.052676439	1.578904629	2.357484341
2.165255308	3.286903381	0.327867121	3.119441032	0.296981126	2.480535269	0.230932757	0.884976506	0.164281055	0.677584648
4.763269901	4.703248501	6.861949921	4.647295475	6.564841747	4.399392605	5.695631504	3.206471682	3.302612305	5.198408127
3.198478937	3.593271255	1.927439213	3.540957928	1.897676468	3.368135691	1.828035355	2.767256021	1.756436944	2.268072605
3.159893513	3.555420399	1.59165144	3.504895449	1.575898886	3.336310148	1.540798068	2.868286371	1.505255222	2.206450462
2.958770752	3.660326958	1.256514072	3.565646887	1.201388717	3.181173325	1.070469737	2.409076452	0.931550682	1.784537792
5.499323368	4.90942812	33.75523376	4.886350155	33.80371857	4.822809696	33.93928909	4.697475433	34.10525894	11.92510414
4.256287575	4.214252949	3.702040672	4.17243576	3.66147995	4.042821884	3.567904949	3.691030979	3.470630407	4.317567825
3.147857428	3.852767706	0.493596107	3.72265625	0.436695337	3.322197199	0.313432127	1.664244175	0.07908047	1.527260542
4.146073341	4.121813774	3.931920528	4.065511703	3.921794415	3.910328865	3.700651407	3.297958612	2.478988409	4.422746181
6.027666569	4.995933056	1.708486795	5.383567333	1.641824603	6.207746029	1.457021475	5.643567562	1.189221025	3.688011169
3.08024478	3.492364645	1.261330366	3.442287445	1.238795042	3.28424716	1.18408072	2.854433298	1.106757164	1.930559039
3.438128948	3.86526823	2.140774488	3.815923214	2.148961544	3.646792889	2.176342487	3.564023495	2.214819908	2.564454794
3.076468945	3.535306215	1.006884336	3.488133907	0.983375013	3.328220606	0.927978098	2.959548235	0.863951981	1.680327654
2.776721001	3.412756443	0.474296749	3.328753471	0.45258978	3.059209347	0.396482944	2.381256104	0.310924202	1.286810279
3.074180603	3.523099422	1.30045557	3.474903107	1.280224085	3.312422276	1.232761741	2.823512316	1.177375913	1.836131454
3.790250778	4.074368	2.591246367	4.037796974	2.587731361	3.915943623	2.584523678	3.803640604	2.578428268	3.13374424
